# Supplementary material for: Synthesis and characterization of the Anderson–Evans tungsto­anti­monate [Na5(H2O)18{(HOCH2)2CHNH3}2][SbW6O24]
Source: Acta Crystallogr C Struct Chem. 2021 Jun 28;77(Pt 7):420–5. doi: 10.1107/S2053229621006239 (PMC8254527; doi:10.1107/S2053229621006239)
Supplement: Supplementary file 1 [file c-77-00420-sup1.cif]

##############################################################################
#                                                                            #
# This CIF contains the data in a paper accepted for publication in          #
# Acta Crystallographica Section C. It conforms to the requirements of       #
# Notes for Authors for Acta Crystallographica Section C, and has been       #
# peer reviewed under the auspices of the IUCr Commission on Journals.       #
#                                                                            #
# Full details of the Crystallographic Information File format               #
# are given in the paper "The Crystallographic Information File (CIF):       #
# a New Standard Archive File for Crystallography" by S. R. Hall, F. H.      #
# Allen and I. D. Brown [Acta Cryst. (1991), A47, 655-685].                  #
#                                                                            #
# The current version of the core CIF dictionary is obtainable from          #
# ftp://ftp.iucr.org/pub/cif_core.dic.                                       #
#                                                                            #
# Software is freely available for graphical display of the structure(s)     #
# in this CIF. For information consult the CIF software page                 #
# http://www.iucr.org/resources/cif/software.                                #
#                                                                            #
# This file may be used for bona fide research purposes within the           #
# scientific community so long as proper attribution is given to the journal # 
# article from which it was obtained.                                        #
#                                                                            #
##############################################################################
data_I
_audit_creation_method
;
Olex2 1.3
(compiled Nov 21 2019 18:26:39 for OlexSys, GUI svn.r6003)
;
_chemical_name_systematic
;
Sodium-serinol hexatungstoanitimonate
;
_chemical_name_common     ?
_chemical_formula_moiety     'C6 H56.001 N2 Na5 O22 7+, O24 Sb W6 7-'
_chemical_formula_sum     'C6 H56 N2 Na5 O46 Sb W6'
_chemical_formula_iupac     '[Na5 (H2 O)18 (C3 H10 N1 O2)2] [Sb W6 O24]'
_chemical_formula_weight     2232.32
_chemical_melting_point     ?
_space_group_crystal_system     monoclinic
_space_group_name_H-M_alt     'C 1 2/c 1'
_space_group_name_Hall     '-C 2yc'
loop_
    _space_group_symop_operation_xyz
    'x, y, z'
    '-x, y, -z+1/2'
    'x+1/2, y+1/2, z'
    '-x+1/2, y+1/2, -z+1/2'
    '-x, -y, -z'
    'x, -y, z-1/2'
    '-x+1/2, -y+1/2, -z'
    'x+1/2, -y+1/2, z-1/2'
_cell_length_a     21.9761(14)
_cell_length_b     13.9179(9)
_cell_length_c     16.2090(10)
_cell_angle_alpha     90
_cell_angle_beta     111.189(2)
_cell_angle_gamma     90
_cell_volume     4622.5(5)
_cell_formula_units_Z     4
_cell_measurement_reflns_used     9051
_cell_measurement_theta_min     2.43
_cell_measurement_theta_max     33.17
_cell_measurement_temperature     200(2)
_exptl_crystal_description     block
_exptl_crystal_colour     'clear colourless'
_exptl_crystal_size_max     0.1
_exptl_crystal_size_mid     0.08
_exptl_crystal_size_min     0.05
_exptl_crystal_density_diffrn     3.208
_exptl_crystal_density_meas     ?
_exptl_crystal_density_method     ?
_exptl_crystal_F_000     4096
_exptl_absorpt_coefficient_mu     15.614
_exptl_absorpt_correction_type     multi-scan
_exptl_absorpt_process_details
;
(SADABS; Bruker, 2016)
;
_exptl_absorpt_correction_T_min     0.5423
_exptl_absorpt_correction_T_max     0.7465
_diffrn_ambient_temperature     200.15
_diffrn_source     ?
_diffrn_source_power     0.03
_diffrn_source_voltage     50.0
_diffrn_source_current     0.6
_diffrn_radiation_type     MoK\a
_diffrn_radiation_wavelength     0.71073
_diffrn_measurement_device_type     'Bruker APEXII CCD'
_diffrn_measurement_method     '\f and \w scans'
_diffrn_detector_area_resol_mean     ?
_diffrn_reflns_number     100214
_diffrn_reflns_av_R_equivalents     0.0295
_diffrn_reflns_av_unetI/netI     0.0140
_diffrn_reflns_theta_min     1.988
_diffrn_reflns_theta_max     33.203
_diffrn_reflns_theta_full     25.242
_diffrn_measured_fraction_theta_max     0.999
_diffrn_measured_fraction_theta_full     1.000
_diffrn_reflns_limit_h_min     -33
_diffrn_reflns_limit_h_max     33
_diffrn_reflns_limit_k_min     -21
_diffrn_reflns_limit_k_max     21
_diffrn_reflns_limit_l_min     -24
_diffrn_reflns_limit_l_max     24
_diffrn_standards_number     0
_refine_special_details
;
Olex2_refinement_description 1. Fixed <i>U</i>~iso~ At 1.2 times of: All C(H)
groups, All C(H,H) groups At 1.5 times of: All N(H,H,H) groups, All O(H,H)
groups 2. Restrained distances O24---H24B = O24---H24A = O23---H23A =
O23---H23B = O22---H22A = O22---H22B = O21---H21A = O21---H21B = O20---H20A =
O20---H20B = O19---H19A = O19---H19B = O18---H18B = O18---H18A = O16---H16B =
O16---H16A = O17---H17B = O17---H17A = O15---H15B = O15---H15A = O14---H14 =
O13---H13 0.95 with \s of 0.03 Na1---H24A \\sim Na1---H24B with \s of 0.02 3.
Others Sof(O24)=Sof(H24A)=Sof(H24B)=FVAR(1)
Sof(O23)=Sof(H23A)=Sof(H23B)=FVAR(2) 4.a Free rotating group: O24(H24A,H24B)
4.b Rotating group: O23(H23A,H23B) 4.c Ternary CH refined with riding
coordinates: C2(H2) 4.d Secondary CH2 refined with riding coordinates:
C1(H1D,H1E), C3(H3A,H3B) 4.e Idealized Me refined as rotating group:
N1(H1A,H1B,H1C)
;
_reflns_number_total     8841
_reflns_number_gt     8213
_reflns_threshold_expression     'I > 2\s(I)'
_refine_ls_structure_factor_coef     Fsqd
_refine_ls_matrix_type     full
_refine_ls_R_factor_all     0.0156
_refine_ls_R_factor_gt     0.0131
_refine_ls_wR_factor_gt     0.0243
_refine_ls_wR_factor_ref     0.0246
_refine_ls_goodness_of_fit_ref     1.151
_refine_ls_restrained_S_all     1.155
_refine_ls_number_reflns     8841
_refine_ls_number_parameters     390
_refine_ls_number_restraints     23
_refine_ls_hydrogen_treatment     mixed
_refine_ls_weighting_scheme     calc
_refine_ls_weighting_details
              'w=1/[\s^2^(Fo^2^)+(0.0049P)^2^+8.8181P] where P=(Fo^2^+2Fc^2^)/3'
_atom_sites_solution_hydrogens     mixed
_atom_sites_solution_primary     ?
_atom_sites_solution_secondary     ?
_refine_ls_shift/su_max     0.004
_refine_ls_shift/su_mean     0.000
_refine_diff_density_max     0.601
_refine_diff_density_min     -0.689
_refine_ls_extinction_method
;
SHELXL2018 (Sheldrick, 2015b)
;
_refine_ls_extinction_coef     0.000087(2)
_refine_ls_extinction_expression
                                    Fc^*^=kFc[1+0.001xFc^2^\l^3^/sin(2\q)]^-1/4^
loop_
    _atom_type_symbol
    _atom_type_description
    _atom_type_scat_dispersion_real
    _atom_type_scat_dispersion_imag
    _atom_type_scat_source
    C C 0.0033 0.0016 'International Tables Vol C Tables 4.2.6.8 and 6.1.1.4'
    H H 0.0000 0.0000 'International Tables Vol C Tables 4.2.6.8 and 6.1.1.4'
    N N 0.0061 0.0033 'International Tables Vol C Tables 4.2.6.8 and 6.1.1.4'
    Na Na 0.0362 0.0249 'International Tables Vol C Tables 4.2.6.8 and 6.1.1.4'
    O O 0.0106 0.0060 'International Tables Vol C Tables 4.2.6.8 and 6.1.1.4'
    Sb Sb -0.5866 1.5461 'International Tables Vol C Tables 4.2.6.8 and 6.1.1.4'
    W W -0.8490 6.8722 'International Tables Vol C Tables 4.2.6.8 and 6.1.1.4'
_computing_data_collection
;
APEX3 (Bruker, 2015)
;
_computing_cell_refinement
;
SAINT (Bruker, 2016)
;
_computing_data_reduction
;
SAINT (Bruker, 2016)
;
_computing_structure_solution
;
SHELXT2018 (Sheldrick, 2015a) and
<i>shelXle</i> (H\"ubschle <i>et al.</i>,  2011)
;
_computing_structure_refinement
;
SHELXL2018 (Sheldrick, 2015b)
;
_computing_molecular_graphics
;
OLEX2 (Dolomanov <i>et al.</i>,  2009) and
DIAMOND (Brandenburg, 2006)
;
_computing_publication_material
;
OLEX2 (Dolomanov <i>et al.</i>,  2009) and
PLATON (Spek, 2020)
;
loop_
    _atom_site_type_symbol
    _atom_site_label
    _atom_site_fract_x
    _atom_site_fract_y
    _atom_site_fract_z
    _atom_site_U_iso_or_equiv
    _atom_site_adp_type
    _atom_site_calc_flag
    _atom_site_occupancy
    _atom_site_disorder_assembly
    _atom_site_disorder_group
    W W1 0.23646(2) 0.98310(2) 0.50967(2) 0.00915(2) Uani d 1 . .
    W W2 0.33638(2) 0.89214(2) 0.42377(2) 0.00926(2) Uani d 1 . .
    W W3 0.34950(2) 0.65895(2) 0.41500(2) 0.00910(2) Uani d 1 . .
    Sb Sb1 0.250000 0.750000 0.500000 0.00687(3) Uani d 1 . .
    O O1 0.19305(6) 0.63497(9) 0.46152(8) 0.0092(2) Uani d 1 . .
    O O2 0.32045(6) 0.65301(9) 0.53084(8) 0.0093(2) Uani d 1 . .
    O O3 0.26877(6) 0.76387(9) 0.38977(8) 0.0088(2) Uani d 1 . .
    O O4 0.29370(7) 1.06930(10) 0.56698(9) 0.0160(3) Uani d 1 . .
    O O5 0.16585(7) 1.05002(10) 0.45722(9) 0.0164(3) Uani d 1 . .
    O O6 0.21773(6) 0.93907(9) 0.61149(8) 0.0116(2) Uani d 1 . .
    O O7 0.39611(7) 0.97551(10) 0.48078(9) 0.0174(3) Uani d 1 . .
    O O8 0.25818(6) 0.96747(9) 0.40414(8) 0.0115(2) Uani d 1 . .
    O O9 0.33570(7) 0.89690(10) 0.31671(9) 0.0160(3) Uani d 1 . .
    O O10 0.39142(6) 0.77917(9) 0.46445(8) 0.0122(2) Uani d 1 . .
    O O11 0.34480(7) 0.67242(10) 0.30582(9) 0.0143(3) Uani d 1 . .
    O O12 0.41832(7) 0.58827(10) 0.46496(9) 0.0168(3) Uani d 1 . .
    Na Na1 0.500000 0.99629(9) 0.250000 0.0197(2) Uani d 1 A .
    Na Na2 0.500000 0.74736(9) 0.250000 0.0239(3) Uani d 1 A .
    Na Na3 0.500000 0.49315(9) 0.250000 0.0192(2) Uani d 1 A .
    Na Na4 0.41110(4) 0.34118(6) 0.32760(5) 0.01762(16) Uani d 1 . .
    O O13 0.33515(7) 0.21655(10) 0.26482(9) 0.0161(3) Uani d 1 . .
    H H13 0.3018(12) 0.232(2) 0.2144(16) 0.039(8) Uiso d 1 . .
    O O14 0.37746(8) 0.31336(12) 0.45147(10) 0.0228(3) Uani d 1 . .
    H H14 0.370(2) 0.366(2) 0.479(3) 0.086(14) Uiso d 1 . .
    O O15 0.31493(7) 0.43482(11) 0.27597(10) 0.0175(3) Uani d 1 . .
    H H15A 0.2958(12) 0.4493(19) 0.2199(14) 0.026(7) Uiso d 1 . .
    H H15B 0.3004(14) 0.4779(19) 0.3006(19) 0.041(9) Uiso d 1 . .
    O O16 0.49851(9) 0.23264(14) 0.37966(13) 0.0348(4) Uani d 1 . .
    H H16A 0.504(3) 0.179(3) 0.352(3) 0.13(2) Uiso d 1 . .
    H H16B 0.5299(14) 0.230(2) 0.4319(17) 0.051(10) Uiso d 1 . .
    O O17 0.42545(8) 0.35821(12) 0.19100(10) 0.0222(3) Uani d 1 . .
    H H17A 0.3901(13) 0.364(2) 0.1394(17) 0.044(9) Uiso d 1 . .
    H H17B 0.4492(15) 0.316(2) 0.175(2) 0.053(10) Uiso d 1 . .
    O O18 0.48239(7) 0.47272(12) 0.38301(10) 0.0198(3) Uani d 1 . .
    H H18A 0.5179(12) 0.455(2) 0.4319(15) 0.031(7) Uiso d 1 . .
    H H18B 0.4610(15) 0.513(2) 0.407(2) 0.053(10) Uiso d 1 . .
    O O19 0.57928(7) 0.61738(12) 0.29274(10) 0.0206(3) Uani d 1 . .
    H H19A 0.6093(13) 0.603(2) 0.3462(16) 0.043(9) Uiso d 1 . .
    H H19B 0.6047(14) 0.629(2) 0.262(2) 0.046(9) Uiso d 1 . .
    O O20 0.50365(10) 0.76172(17) 0.39592(13) 0.0405(5) Uani d 1 . .
    H H20A 0.471(2) 0.777(4) 0.416(4) 0.15(2) Uiso d 1 . .
    H H20B 0.5370(18) 0.742(3) 0.445(2) 0.103(17) Uiso d 1 . .
    O O21 0.58506(8) 0.87360(12) 0.28898(11) 0.0218(3) Uani d 1 . .
    H H21A 0.6135(13) 0.893(2) 0.3411(16) 0.042(9) Uiso d 1 . .
    H H21B 0.601(2) 0.878(3) 0.246(2) 0.094(15) Uiso d 1 . .
    O O22 0.58231(8) 1.11103(13) 0.30761(11) 0.0274(4) Uani d 1 . .
    H H22A 0.6160(12) 1.114(2) 0.3604(16) 0.036(8) Uiso d 1 . .
    H H22B 0.6034(15) 1.141(2) 0.277(2) 0.053(10) Uiso d 1 . .
    O O23 0.4836(2) 1.0261(7) 0.3845(3) 0.0214(16) Uani d 0.49(3) A 2
    H H23A 0.520517 1.019846 0.429088 0.032 Uiso d 0.49(3) A 2
    H H23B 0.458680 0.981153 0.392879 0.032 Uiso d 0.49(3) A 2
    N N1 0.24448(8) 0.28660(12) 0.33045(11) 0.0151(3) Uani d 1 . .
    H H1A 0.209963 0.263685 0.284205 0.023 Uiso calc 1 . .
    H H1B 0.268602 0.326406 0.309808 0.023 Uiso calc 1 . .
    H H1C 0.229658 0.319666 0.367847 0.023 Uiso calc 1 . .
    C C1 0.31201(10) 0.15213(14) 0.31546(13) 0.0170(4) Uani d 1 . .
    H H1D 0.348055 0.108998 0.349921 0.020 Uiso calc 1 . .
    H H1E 0.276807 0.111847 0.274682 0.020 Uiso calc 1 . .
    C C2 0.28596(10) 0.20445(14) 0.37896(13) 0.0151(3) Uani d 1 . .
    H H2 0.256858 0.158600 0.394736 0.018 Uiso calc 1 . .
    C C3 0.33729(10) 0.23864(15) 0.46485(13) 0.0192(4) Uani d 1 . .
    H H3A 0.315385 0.262462 0.504576 0.023 Uiso calc 1 . .
    H H3B 0.365219 0.183629 0.494426 0.023 Uiso calc 1 . .
    O O24 0.4901(3) 0.9763(14) 0.3884(4) 0.041(3) Uani d 0.51(3) A 1
    H H24A 0.525636 0.986172 0.433912 0.061 Uiso d 0.51(3) A 1
    H H24B 0.460889 1.011938 0.398180 0.061 Uiso d 0.51(3) A 1
loop_
    _atom_site_aniso_label
    _atom_site_aniso_U_11
    _atom_site_aniso_U_22
    _atom_site_aniso_U_33
    _atom_site_aniso_U_12
    _atom_site_aniso_U_13
    _atom_site_aniso_U_23
    W1 0.01187(3) 0.00678(3) 0.00937(3) 0.00066(2) 0.00455(2) -0.00038(2)
    W2 0.00935(3) 0.00934(3) 0.00992(3) -0.00122(2) 0.00449(2) 0.00009(2)
    W3 0.00888(3) 0.01020(3) 0.00925(3) 0.00212(2) 0.00452(2) 0.00001(2)
    Sb1 0.00750(6) 0.00630(6) 0.00766(6) 0.00040(5) 0.00376(5) -0.00023(5)
    O1 0.0100(5) 0.0090(6) 0.0085(5) -0.0005(4) 0.0033(4) -0.0006(4)
    O2 0.0098(5) 0.0092(6) 0.0092(5) 0.0025(4) 0.0038(4) 0.0000(4)
    O3 0.0092(5) 0.0098(6) 0.0083(5) 0.0002(4) 0.0041(4) 0.0001(4)
    O4 0.0205(7) 0.0128(6) 0.0155(6) -0.0032(5) 0.0075(5) -0.0029(5)
    O5 0.0191(7) 0.0136(6) 0.0168(6) 0.0060(5) 0.0066(5) 0.0035(5)
    O6 0.0136(6) 0.0114(6) 0.0101(6) -0.0010(5) 0.0047(5) -0.0021(5)
    O7 0.0144(6) 0.0168(7) 0.0200(7) -0.0046(5) 0.0050(5) -0.0026(5)
    O8 0.0140(6) 0.0103(6) 0.0104(6) 0.0010(5) 0.0046(5) 0.0010(5)
    O9 0.0189(7) 0.0175(7) 0.0141(6) -0.0001(5) 0.0090(5) 0.0018(5)
    O10 0.0096(5) 0.0134(6) 0.0129(6) -0.0002(5) 0.0031(5) -0.0002(5)
    O11 0.0165(6) 0.0163(7) 0.0125(6) 0.0016(5) 0.0080(5) 0.0002(5)
    O12 0.0140(6) 0.0187(7) 0.0173(7) 0.0064(5) 0.0052(5) 0.0008(5)
    Na1 0.0167(5) 0.0227(6) 0.0192(6) 0.000 0.0059(5) 0.000
    Na2 0.0221(6) 0.0230(6) 0.0256(6) 0.000 0.0073(5) 0.000
    Na3 0.0205(6) 0.0199(6) 0.0193(6) 0.000 0.0095(5) 0.000
    Na4 0.0149(4) 0.0206(4) 0.0174(4) -0.0004(3) 0.0060(3) 0.0009(3)
    O13 0.0179(7) 0.0170(7) 0.0126(6) 0.0008(5) 0.0045(5) -0.0001(5)
    O14 0.0220(7) 0.0267(8) 0.0204(7) -0.0071(6) 0.0086(6) -0.0050(6)
    O15 0.0201(7) 0.0148(7) 0.0157(7) 0.0036(5) 0.0043(6) -0.0012(5)
    O16 0.0290(9) 0.0278(10) 0.0314(10) 0.0090(7) -0.0085(7) -0.0045(8)
    O17 0.0177(7) 0.0324(9) 0.0142(7) -0.0026(6) 0.0031(6) -0.0011(6)
    O18 0.0187(7) 0.0248(8) 0.0148(7) 0.0074(6) 0.0047(6) -0.0018(6)
    O19 0.0177(7) 0.0266(8) 0.0182(7) 0.0008(6) 0.0075(6) 0.0056(6)
    O20 0.0266(9) 0.0643(14) 0.0300(10) 0.0032(9) 0.0094(8) 0.0026(10)
    O21 0.0191(7) 0.0265(8) 0.0214(8) -0.0021(6) 0.0091(6) 0.0001(6)
    O22 0.0201(8) 0.0370(10) 0.0200(8) -0.0105(7) 0.0010(6) 0.0034(7)
    O23 0.0177(17) 0.027(4) 0.0190(17) -0.0030(17) 0.0059(13) 0.0033(17)
    N1 0.0150(7) 0.0143(7) 0.0156(7) 0.0007(6) 0.0052(6) -0.0007(6)
    C1 0.0209(9) 0.0105(8) 0.0184(9) 0.0016(7) 0.0055(7) 0.0002(7)
    C2 0.0184(9) 0.0110(8) 0.0150(8) -0.0004(7) 0.0049(7) 0.0025(6)
    C3 0.0209(9) 0.0211(10) 0.0135(8) -0.0014(8) 0.0038(7) 0.0009(7)
    O24 0.023(2) 0.080(9) 0.022(2) -0.016(3) 0.0111(17) -0.017(3)
_geom_special_details
;
All e.s.d.'s (except the e.s.d. in the dihedral angle between two l.s. planes)
are estimated using the full covariance matrix. The cell e.s.d.'s are taken
into account individually in the estimation of e.s.d.'s in distances, angles
and torsion angles; correlations between e.s.d.'s in cell parameters are only
used when they are defined by crystal symmetry. An approximate (isotropic)
treatment of cell e.s.d.'s is used for estimating e.s.d.'s involving l.s.
planes.
;
loop_
    _geom_bond_atom_site_label_1
    _geom_bond_atom_site_label_2
    _geom_bond_site_symmetry_2
    _geom_bond_distance
    _geom_bond_publ_flag
    W1 Sb1 . 3.2668(2) ?
    W1 O1 7_566 2.1899(12) ?
    W1 O2 7_566 2.2339(13) ?
    W1 O4 . 1.7435(14) ?
    W1 O5 . 1.7449(13) ?
    W1 O6 . 1.9391(13) ?
    W1 O8 . 1.9471(13) ?
    W2 Sb1 . 3.27720(15) ?
    W2 O1 7_566 2.2106(12) ?
    W2 O3 . 2.2599(12) ?
    W2 O7 . 1.7455(14) ?
    W2 O8 . 1.9387(13) ?
    W2 O9 . 1.7312(13) ?
    W2 O10 . 1.9477(13) ?
    W3 Sb1 . 3.23479(15) ?
    W3 O2 . 2.1925(12) ?
    W3 O3 . 2.2189(12) ?
    W3 O6 7_566 1.9416(13) ?
    W3 O10 . 1.9383(13) ?
    W3 O11 . 1.7452(13) ?
    W3 O12 . 1.7394(13) ?
    Sb1 O1 . 1.9885(12) ?
    Sb1 O1 7_566 1.9885(12) ?
    Sb1 O2 7_566 1.9773(12) ?
    Sb1 O2 . 1.9773(12) ?
    Sb1 O3 . 1.9830(12) ?
    Sb1 O3 7_566 1.9830(12) ?
    Na1 Na2 . 3.4647(18) ?
    Na1 O21 . 2.4404(18) ?
    Na1 O21 2_655 2.4405(18) ?
    Na1 O22 2_655 2.3394(18) ?
    Na1 O22 . 2.3394(18) ?
    Na1 O23 2_655 2.371(6) ?
    Na1 O23 . 2.371(6) ?
    Na1 O24 . 2.346(6) ?
    Na1 O24 2_655 2.346(6) ?
    Na2 Na3 . 3.5381(18) ?
    Na2 O19 . 2.4322(19) ?
    Na2 O19 2_655 2.4322(19) ?
    Na2 O20 . 2.346(2) ?
    Na2 O20 2_655 2.346(2) ?
    Na2 O21 2_655 2.4752(19) ?
    Na2 O21 . 2.4752(19) ?
    Na3 Na4 . 3.4130(11) ?
    Na3 Na4 2_655 3.4130(11) ?
    Na3 O17 2_655 2.4480(19) ?
    Na3 O17 . 2.4480(19) ?
    Na3 O18 . 2.3414(15) ?
    Na3 O18 2_655 2.3414(15) ?
    Na3 O19 . 2.3733(18) ?
    Na3 O19 2_655 2.3733(18) ?
    Na4 O13 . 2.3669(17) ?
    Na4 O14 . 2.4085(17) ?
    Na4 O15 . 2.3636(17) ?
    Na4 O16 . 2.3479(19) ?
    Na4 O17 . 2.3585(17) ?
    Na4 O18 . 2.3655(18) ?
    O13 H13 . 0.90(2) ?
    O13 C1 . 1.428(2) ?
    O14 H14 . 0.91(2) ?
    O14 C3 . 1.431(3) ?
    O15 H15A . 0.88(2) ?
    O15 H15B . 0.84(2) ?
    O16 H16A . 0.90(3) ?
    O16 H16B . 0.88(2) ?
    O17 H17A . 0.92(2) ?
    O17 H17B . 0.88(2) ?
    O18 H18A . 0.92(2) ?
    O18 H18B . 0.91(2) ?
    O19 H19A . 0.90(2) ?
    O19 H19B . 0.88(2) ?
    O20 H20A . 0.92(3) ?
    O20 H20B . 0.91(3) ?
    O21 H21A . 0.89(2) ?
    O21 H21B . 0.89(3) ?
    O22 H22A . 0.91(2) ?
    O22 H22B . 0.89(2) ?
    O23 H23A . 0.8740 ?
    O23 H23B . 0.8741 ?
    N1 H1A . 0.9100 ?
    N1 H1B . 0.9100 ?
    N1 H1C . 0.9100 ?
    N1 C2 . 1.496(2) ?
    C1 H1D . 0.9900 ?
    C1 H1E . 0.9900 ?
    C1 C2 . 1.531(3) ?
    C2 H2 . 1.0000 ?
    C2 C3 . 1.517(3) ?
    C3 H3A . 0.9900 ?
    C3 H3B . 0.9900 ?
    O24 H24A . 0.8699 ?
    O24 H24B . 0.8705 ?
loop_
    _geom_angle_atom_site_label_1
    _geom_angle_atom_site_label_2
    _geom_angle_atom_site_label_3
    _geom_angle_site_symmetry_1
    _geom_angle_site_symmetry_3
    _geom_angle
    _geom_angle_publ_flag
    O1 W1 Sb1 7_566 . 36.42(3) ?
    O1 W1 O2 7_566 7_566 72.79(4) ?
    O2 W1 Sb1 7_566 . 36.37(3) ?
    O4 W1 Sb1 . . 130.41(5) ?
    O4 W1 O1 . 7_566 94.83(6) ?
    O4 W1 O2 . 7_566 163.66(6) ?
    O4 W1 O5 . . 103.63(7) ?
    O4 W1 O6 . . 95.64(6) ?
    O4 W1 O8 . . 100.73(6) ?
    O5 W1 Sb1 . . 125.95(5) ?
    O5 W1 O1 . 7_566 160.13(6) ?
    O5 W1 O2 . 7_566 90.26(6) ?
    O5 W1 O6 . . 99.11(6) ?
    O5 W1 O8 . . 95.10(6) ?
    O6 W1 Sb1 . . 77.17(4) ?
    O6 W1 O1 . 7_566 86.15(5) ?
    O6 W1 O2 . 7_566 73.36(5) ?
    O6 W1 O8 . . 155.13(5) ?
    O8 W1 Sb1 . . 77.96(4) ?
    O8 W1 O1 . 7_566 74.00(5) ?
    O8 W1 O2 . 7_566 86.33(5) ?
    O1 W2 Sb1 7_566 . 36.33(3) ?
    O1 W2 O3 7_566 . 72.77(4) ?
    O3 W2 Sb1 . . 36.45(3) ?
    O7 W2 Sb1 . . 128.97(5) ?
    O7 W2 O1 . 7_566 93.49(6) ?
    O7 W2 O3 . . 163.07(6) ?
    O7 W2 O8 . . 100.36(6) ?
    O7 W2 O10 . . 95.81(6) ?
    O8 W2 Sb1 . . 77.78(4) ?
    O8 W2 O1 . 7_566 73.67(5) ?
    O8 W2 O3 . . 85.49(5) ?
    O8 W2 O10 . . 153.80(5) ?
    O9 W2 Sb1 . . 127.21(5) ?
    O9 W2 O1 . 7_566 161.88(6) ?
    O9 W2 O3 . . 91.10(6) ?
    O9 W2 O7 . . 103.75(7) ?
    O9 W2 O8 . . 97.40(6) ?
    O9 W2 O10 . . 98.60(6) ?
    O10 W2 Sb1 . . 76.02(4) ?
    O10 W2 O1 . 7_566 84.96(5) ?
    O10 W2 O3 . . 73.62(5) ?
    O2 W3 Sb1 . . 36.78(3) ?
    O2 W3 O3 . . 73.84(4) ?
    O3 W3 Sb1 . . 37.06(3) ?
    O6 W3 Sb1 7_566 . 77.99(4) ?
    O6 W3 O2 7_566 . 74.28(5) ?
    O6 W3 O3 7_566 . 85.85(5) ?
    O10 W3 Sb1 . . 77.24(4) ?
    O10 W3 O2 . . 85.43(5) ?
    O10 W3 O3 . . 74.75(5) ?
    O10 W3 O6 . 7_566 155.22(5) ?
    O11 W3 Sb1 . . 126.05(4) ?
    O11 W3 O2 . . 160.69(5) ?
    O11 W3 O3 . . 89.55(5) ?
    O11 W3 O6 . 7_566 95.15(6) ?
    O11 W3 O10 . . 99.89(6) ?
    O12 W3 Sb1 . . 129.14(5) ?
    O12 W3 O2 . . 93.06(6) ?
    O12 W3 O3 . . 163.91(6) ?
    O12 W3 O6 . 7_566 99.77(6) ?
    O12 W3 O10 . . 95.30(6) ?
    O12 W3 O11 . . 104.81(6) ?
    W1 Sb1 W1 . 7_566 180.0 ?
    W1 Sb1 W2 7_566 7_566 59.590(4) ?
    W1 Sb1 W2 . . 59.590(4) ?
    W1 Sb1 W2 7_566 . 120.410(3) ?
    W1 Sb1 W2 . 7_566 120.411(3) ?
    W2 Sb1 W2 . 7_566 180.0 ?
    W3 Sb1 W1 7_566 7_566 119.789(2) ?
    W3 Sb1 W1 . 7_566 60.211(2) ?
    W3 Sb1 W1 7_566 . 60.211(2) ?
    W3 Sb1 W1 . . 119.789(2) ?
    W3 Sb1 W2 . . 60.200(4) ?
    W3 Sb1 W2 . 7_566 119.800(5) ?
    W3 Sb1 W2 7_566 7_566 60.200(4) ?
    W3 Sb1 W2 7_566 . 119.801(5) ?
    W3 Sb1 W3 . 7_566 180.0 ?
    O1 Sb1 W1 . . 139.17(4) ?
    O1 Sb1 W1 . 7_566 40.83(4) ?
    O1 Sb1 W1 7_566 . 40.83(4) ?
    O1 Sb1 W1 7_566 7_566 139.17(4) ?
    O1 Sb1 W2 . . 138.80(4) ?
    O1 Sb1 W2 7_566 7_566 138.80(3) ?
    O1 Sb1 W2 . 7_566 41.20(4) ?
    O1 Sb1 W2 7_566 . 41.19(3) ?
    O1 Sb1 W3 . 7_566 90.19(4) ?
    O1 Sb1 W3 7_566 7_566 89.82(4) ?
    O1 Sb1 W3 7_566 . 90.18(4) ?
    O1 Sb1 W3 . . 89.81(4) ?
    O1 Sb1 O1 . 7_566 180.0 ?
    O2 Sb1 W1 7_566 . 42.06(4) ?
    O2 Sb1 W1 7_566 7_566 137.94(4) ?
    O2 Sb1 W1 . . 137.94(4) ?
    O2 Sb1 W1 . 7_566 42.06(4) ?
    O2 Sb1 W2 . . 90.01(4) ?
    O2 Sb1 W2 7_566 . 89.99(4) ?
    O2 Sb1 W2 . 7_566 89.99(4) ?
    O2 Sb1 W2 7_566 7_566 90.01(4) ?
    O2 Sb1 W3 7_566 7_566 41.59(4) ?
    O2 Sb1 W3 . 7_566 138.40(4) ?
    O2 Sb1 W3 7_566 . 138.41(4) ?
    O2 Sb1 W3 . . 41.60(4) ?
    O2 Sb1 O1 7_566 . 97.11(5) ?
    O2 Sb1 O1 7_566 7_566 82.89(5) ?
    O2 Sb1 O1 . . 82.89(5) ?
    O2 Sb1 O1 . 7_566 97.11(5) ?
    O2 Sb1 O2 . 7_566 180.0 ?
    O2 Sb1 O3 7_566 7_566 84.00(5) ?
    O2 Sb1 O3 7_566 . 96.00(5) ?
    O2 Sb1 O3 . . 84.00(5) ?
    O2 Sb1 O3 . 7_566 96.00(5) ?
    O3 Sb1 W1 . 7_566 90.07(4) ?
    O3 Sb1 W1 . . 89.93(4) ?
    O3 Sb1 W1 7_566 7_566 89.93(4) ?
    O3 Sb1 W1 7_566 . 90.07(4) ?
    O3 Sb1 W2 7_566 . 137.39(4) ?
    O3 Sb1 W2 . . 42.61(4) ?
    O3 Sb1 W2 . 7_566 137.39(4) ?
    O3 Sb1 W2 7_566 7_566 42.61(4) ?
    O3 Sb1 W3 . . 42.41(3) ?
    O3 Sb1 W3 . 7_566 137.59(3) ?
    O3 Sb1 W3 7_566 7_566 42.41(3) ?
    O3 Sb1 W3 7_566 . 137.59(4) ?
    O3 Sb1 O1 7_566 . 83.80(5) ?
    O3 Sb1 O1 7_566 7_566 96.21(5) ?
    O3 Sb1 O1 . 7_566 83.79(5) ?
    O3 Sb1 O1 . . 96.20(5) ?
    O3 Sb1 O3 . 7_566 180.00(6) ?
    W1 O1 W2 7_566 7_566 95.28(5) ?
    Sb1 O1 W1 . 7_566 102.75(5) ?
    Sb1 O1 W2 . 7_566 102.47(5) ?
    W3 O2 W1 . 7_566 94.91(5) ?
    Sb1 O2 W1 . 7_566 101.57(5) ?
    Sb1 O2 W3 . . 101.63(5) ?
    W3 O3 W2 . . 93.64(5) ?
    Sb1 O3 W2 . . 100.94(5) ?
    Sb1 O3 W3 . . 100.53(5) ?
    W1 O6 W3 . 7_566 114.36(6) ?
    W2 O8 W1 . . 113.61(6) ?
    W3 O10 W2 . . 114.38(6) ?
    O21 Na1 Na2 . . 45.59(4) ?
    O21 Na1 Na2 2_655 . 45.59(4) ?
    O21 Na1 O21 . 2_655 91.19(9) ?
    O22 Na1 Na2 . . 133.05(5) ?
    O22 Na1 Na2 2_655 . 133.05(5) ?
    O22 Na1 O21 . . 87.99(6) ?
    O22 Na1 O21 2_655 2_655 87.99(6) ?
    O22 Na1 O21 . 2_655 172.04(6) ?
    O22 Na1 O21 2_655 . 172.04(6) ?
    O22 Na1 O22 2_655 . 93.90(10) ?
    O22 Na1 O23 2_655 . 84.0(2) ?
    O22 Na1 O23 . . 82.30(18) ?
    O22 Na1 O23 . 2_655 84.0(2) ?
    O22 Na1 O23 2_655 2_655 82.30(18) ?
    O22 Na1 O24 . 2_655 97.9(4) ?
    O22 Na1 O24 2_655 2_655 91.4(3) ?
    O22 Na1 O24 . . 91.4(3) ?
    O22 Na1 O24 2_655 . 97.9(4) ?
    O23 Na1 Na2 2_655 . 100.1(2) ?
    O23 Na1 Na2 . . 100.1(2) ?
    O23 Na1 O21 . . 103.9(2) ?
    O23 Na1 O21 2_655 . 90.22(18) ?
    O23 Na1 O23 2_655 . 159.8(5) ?
    O24 Na1 Na2 2_655 . 83.2(5) ?
    O24 Na1 Na2 . . 83.2(5) ?
    O24 Na1 O21 2_655 . 80.7(3) ?
    O24 Na1 O21 2_655 2_655 89.8(4) ?
    O24 Na1 O21 . 2_655 80.7(3) ?
    O24 Na1 O21 . . 89.8(4) ?
    O24 Na1 O23 2_655 2_655 17.2(3) ?
    O24 Na1 O23 . 2_655 175.4(5) ?
    O24 Na1 O24 . 2_655 166.4(9) ?
    Na1 Na2 Na3 . . 180.0 ?
    O19 Na2 Na1 . . 138.05(4) ?
    O19 Na2 Na1 2_655 . 138.06(4) ?
    O19 Na2 Na3 . . 41.95(4) ?
    O19 Na2 Na3 2_655 . 41.94(4) ?
    O19 Na2 O19 2_655 . 83.89(9) ?
    O19 Na2 O21 2_655 . 176.21(6) ?
    O19 Na2 O21 . . 93.33(5) ?
    O19 Na2 O21 . 2_655 176.21(6) ?
    O19 Na2 O21 2_655 2_655 93.33(5) ?
    O20 Na2 Na1 2_655 . 85.11(7) ?
    O20 Na2 Na1 . . 85.11(7) ?
    O20 Na2 Na3 2_655 . 94.89(7) ?
    O20 Na2 Na3 . . 94.89(7) ?
    O20 Na2 O19 . . 90.93(7) ?
    O20 Na2 O19 . 2_655 96.34(7) ?
    O20 Na2 O19 2_655 2_655 90.93(7) ?
    O20 Na2 O19 2_655 . 96.34(7) ?
    O20 Na2 O20 . 2_655 170.23(13) ?
    O20 Na2 O21 . . 86.25(7) ?
    O20 Na2 O21 2_655 2_655 86.26(7) ?
    O20 Na2 O21 2_655 . 86.81(7) ?
    O20 Na2 O21 . 2_655 86.81(7) ?
    O21 Na2 Na1 2_655 . 44.78(4) ?
    O21 Na2 Na1 . . 44.78(4) ?
    O21 Na2 Na3 2_655 . 135.22(4) ?
    O21 Na2 Na3 . . 135.22(4) ?
    O21 Na2 O21 2_655 . 89.56(9) ?
    Na4 Na3 Na2 2_655 . 128.30(2) ?
    Na4 Na3 Na2 . . 128.29(2) ?
    Na4 Na3 Na4 2_655 . 103.41(4) ?
    O17 Na3 Na2 . . 140.10(4) ?
    O17 Na3 Na2 2_655 . 140.10(4) ?
    O17 Na3 Na4 2_655 2_655 43.71(4) ?
    O17 Na3 Na4 . . 43.71(4) ?
    O17 Na3 Na4 2_655 . 76.82(5) ?
    O17 Na3 Na4 . 2_655 76.82(5) ?
    O17 Na3 O17 2_655 . 79.80(9) ?
    O18 Na3 Na2 2_655 . 96.98(5) ?
    O18 Na3 Na2 . . 96.98(5) ?
    O18 Na3 Na4 2_655 2_655 43.80(4) ?
    O18 Na3 Na4 2_655 . 124.83(5) ?
    O18 Na3 Na4 . 2_655 124.84(5) ?
    O18 Na3 Na4 . . 43.80(4) ?
    O18 Na3 O17 . . 87.51(6) ?
    O18 Na3 O17 2_655 2_655 87.51(6) ?
    O18 Na3 O17 2_655 . 81.79(6) ?
    O18 Na3 O17 . 2_655 81.79(6) ?
    O18 Na3 O18 . 2_655 166.05(10) ?
    O18 Na3 O19 2_655 . 90.52(6) ?
    O18 Na3 O19 2_655 2_655 99.67(6) ?
    O18 Na3 O19 . . 99.67(6) ?
    O18 Na3 O19 . 2_655 90.52(6) ?
    O19 Na3 Na2 . . 43.24(4) ?
    O19 Na3 Na2 2_655 . 43.24(4) ?
    O19 Na3 Na4 . . 143.27(4) ?
    O19 Na3 Na4 . 2_655 95.82(4) ?
    O19 Na3 Na4 2_655 2_655 143.27(4) ?
    O19 Na3 Na4 2_655 . 95.82(4) ?
    O19 Na3 O17 2_655 . 97.35(6) ?
    O19 Na3 O17 2_655 2_655 171.87(6) ?
    O19 Na3 O17 . . 171.87(6) ?
    O19 Na3 O17 . 2_655 97.35(6) ?
    O19 Na3 O19 2_655 . 86.47(9) ?
    O13 Na4 Na3 . . 134.78(5) ?
    O13 Na4 O14 . . 81.91(6) ?
    O14 Na4 Na3 . . 142.74(5) ?
    O15 Na4 Na3 . . 94.91(5) ?
    O15 Na4 O13 . . 81.40(6) ?
    O15 Na4 O14 . . 83.06(6) ?
    O15 Na4 O18 . . 95.30(6) ?
    O16 Na4 Na3 . . 91.62(6) ?
    O16 Na4 O13 . . 92.36(7) ?
    O16 Na4 O14 . . 93.13(7) ?
    O16 Na4 O15 . . 173.08(7) ?
    O16 Na4 O17 . . 91.86(7) ?
    O16 Na4 O18 . . 91.03(7) ?
    O17 Na4 Na3 . . 45.83(4) ?
    O17 Na4 O13 . . 89.02(6) ?
    O17 Na4 O14 . . 169.82(6) ?
    O17 Na4 O15 . . 91.04(6) ?
    O17 Na4 O18 . . 89.07(6) ?
    O18 Na4 Na3 . . 43.24(4) ?
    O18 Na4 O13 . . 176.16(6) ?
    O18 Na4 O14 . . 99.71(6) ?
    Na4 O13 H13 . . 115.7(19) ?
    C1 O13 Na4 . . 123.74(12) ?
    C1 O13 H13 . . 109.0(19) ?
    Na4 O14 H14 . . 117(3) ?
    C3 O14 Na4 . . 129.46(12) ?
    C3 O14 H14 . . 106(3) ?
    Na4 O15 H15A . . 121.8(17) ?
    Na4 O15 H15B . . 132(2) ?
    H15A O15 H15B . . 102(3) ?
    Na4 O16 H16A . . 126(4) ?
    Na4 O16 H16B . . 129(2) ?
    H16A O16 H16B . . 104(4) ?
    Na3 O17 H17A . . 121(2) ?
    Na3 O17 H17B . . 104(2) ?
    Na4 O17 Na3 . . 90.46(6) ?
    Na4 O17 H17A . . 121(2) ?
    Na4 O17 H17B . . 120(2) ?
    H17A O17 H17B . . 101(3) ?
    Na3 O18 Na4 . . 92.96(6) ?
    Na3 O18 H18A . . 117.0(17) ?
    Na3 O18 H18B . . 127(2) ?
    Na4 O18 H18A . . 111.3(17) ?
    Na4 O18 H18B . . 106(2) ?
    H18A O18 H18B . . 101(3) ?
    Na2 O19 H19A . . 130(2) ?
    Na2 O19 H19B . . 104(2) ?
    Na3 O19 Na2 . . 94.82(6) ?
    Na3 O19 H19A . . 109(2) ?
    Na3 O19 H19B . . 121(2) ?
    H19A O19 H19B . . 101(3) ?
    Na2 O20 H20A . . 130(4) ?
    Na2 O20 H20B . . 126(3) ?
    H20A O20 H20B . . 104(4) ?
    Na1 O21 Na2 . . 89.63(6) ?
    Na1 O21 H21A . . 104(2) ?
    Na1 O21 H21B . . 103(3) ?
    Na2 O21 H21A . . 132(2) ?
    Na2 O21 H21B . . 109(3) ?
    H21A O21 H21B . . 113(3) ?
    Na1 O22 H22A . . 131.2(19) ?
    Na1 O22 H22B . . 125(2) ?
    H22A O22 H22B . . 95(3) ?
    Na1 O23 H23A . . 109.8 ?
    Na1 O23 H23B . . 109.3 ?
    H23A O23 H23B . . 104.3 ?
    H1A N1 H1B . . 109.5 ?
    H1A N1 H1C . . 109.5 ?
    H1B N1 H1C . . 109.5 ?
    C2 N1 H1A . . 109.5 ?
    C2 N1 H1B . . 109.5 ?
    C2 N1 H1C . . 109.5 ?
    O13 C1 H1D . . 109.1 ?
    O13 C1 H1E . . 109.1 ?
    O13 C1 C2 . . 112.67(15) ?
    H1D C1 H1E . . 107.8 ?
    C2 C1 H1D . . 109.1 ?
    C2 C1 H1E . . 109.1 ?
    N1 C2 C1 . . 108.36(15) ?
    N1 C2 H2 . . 107.3 ?
    N1 C2 C3 . . 110.62(16) ?
    C1 C2 H2 . . 107.3 ?
    C3 C2 C1 . . 115.57(17) ?
    C3 C2 H2 . . 107.3 ?
    O14 C3 C2 . . 112.56(16) ?
    O14 C3 H3A . . 109.1 ?
    O14 C3 H3B . . 109.1 ?
    C2 C3 H3A . . 109.1 ?
    C2 C3 H3B . . 109.1 ?
    H3A C3 H3B . . 107.8 ?
    Na1 O24 H24A . . 115.3 ?
    Na1 O24 H24B . . 115.9 ?
    H24A O24 H24B . . 104.5 ?
loop_
    _geom_torsion_atom_site_label_1
    _geom_torsion_atom_site_label_2
    _geom_torsion_atom_site_label_3
    _geom_torsion_atom_site_label_4
    _geom_torsion_site_symmetry_1
    _geom_torsion_site_symmetry_2
    _geom_torsion_site_symmetry_3
    _geom_torsion_site_symmetry_4
    _geom_torsion
    _geom_torsion_publ_flag
    Na4 O13 C1 C2 . . . . 51.8(2) ?
    Na4 O14 C3 C2 . . . . -31.5(2) ?
    O13 C1 C2 N1 . . . . 44.2(2) ?
    O13 C1 C2 C3 . . . . -80.5(2) ?
    N1 C2 C3 O14 . . . . -56.4(2) ?
    C1 C2 C3 O14 . . . . 67.2(2) ?
_shelx_space_group_comment
;
The symmetry employed for this shelxl refinement is uniquely defined
by the following loop, which should always be used as a source of
symmetry information in preference to the above space-group names.
They are only intended as comments.
;
_shelx_estimated_absorpt_T_min     0.304
_shelx_estimated_absorpt_T_max     0.509
_shelx_hkl_file
;
  -2   0   0 3235.68   77.59
  -2   0   0 3095.79   77.79
  -2   0   0 3669.53   78.19
  -2   0   0 3705.13   78.09
   2   0   0 3708.23   78.39
   2   0   0 3393.86   78.69
   2   0   0 3325.77   78.39
   2   0   0 2960.00   77.69
   2   0   0 3783.22   78.59
   2   0   0 3577.14   78.89
  -2   0   0 3352.86   78.29
   2   0   0 3411.56   78.19
  -2   0   0 3625.34   78.89
   4   0   0    9.50    0.80
  -4   0   0   10.80    0.70
   4   0   0   10.00    0.80
  -4   0   0    8.90    0.70
  -4   0   0    9.10    0.80
   4   0   0    9.00    0.80
  -4   0   0   12.40    0.70
  -4   0   0   12.70    0.70
   4   0   0    9.60    0.80
   4   0   0    9.50    0.70
   4   0   0   11.30    1.00
  -4   0   0    9.70    0.80
  -4   0   0   11.70    0.90
   4   0   0    9.60    0.60
   6   0   0  557.24   13.70
   6   0   0  555.84   13.30
  -6   0   0  545.85   12.90
   6   0   0  562.84   13.50
   6   0   0  555.94   13.30
   6   0   0  568.94   13.30
  -6   0   0  562.54   13.20
  -6   0   0  558.04   13.30
  -6   0   0  545.15   13.60
   6   0   0  557.74   13.00
   8   0   0  912.61   21.20
  -8   0   0  904.61   21.30
  -8   0   0  897.71   21.60
   8   0   0  883.61   21.50
   8   0   0  914.31   20.90
  -8   0   0  885.11   20.70
   8   0   0  891.61   21.20
  -8   0   0  891.11   21.30
   8   0   0  904.81   21.80
   8   0   0  902.91   21.20
  10   0   0 2096.49   46.90
  10   0   0 2021.30   47.20
  10   0   0 2100.59   47.80
 -10   0   0 2142.99   47.40
 -10   0   0 2090.09   47.50
  10   0   0 2092.69   48.10
  10   0   0 2003.40   47.30
  10   0   0 2054.09   47.30
 -10   0   0 1999.80   46.60
 -10   0   0 2042.40   47.90
  12   0   0 4826.32  106.79
  12   0   0 4595.94  107.69
 -12   0   0 4857.11  106.49
 -12   0   0 4760.02  106.89
 -12   0   0 4487.65  107.49
  12   0   0 4799.42  107.29
  12   0   0 4563.74  106.19
  12   0   0 4778.52  106.29
 -12   0   0 4764.22  109.49
  14   0   0    1.10    1.20
  14   0   0    3.80    1.40
 -14   0   0    0.60    1.50
 -14   0   0    2.10    1.20
 -14   0   0    0.70    1.30
  14   0   0    1.10    1.40
  14   0   0    0.80    0.60
 -14   0   0    3.50    0.70
  16   0   0  386.86   11.70
  16   0   0  394.86   11.60
 -16   0   0  388.86   11.50
  16   0   0  405.26   12.30
 -16   0   0  388.66   12.30
 -16   0   0  385.56   11.60
  16   0   0  390.86   10.90
  18   0   0   65.59    4.30
  18   0   0   69.59    4.70
  18   0   0   58.29    3.20
  18   0   0   63.59    4.50
 -18   0   0   67.59    4.10
 -18   0   0   58.79    3.90
 -18   0   0   61.19    4.90
 -20   0   0  320.07   11.80
 -20   0   0  303.27   10.80
 -20   0   0  323.67   10.60
  20   0   0  329.37   11.40
  20   0   0  318.97   11.40
  20   0   0  318.97   10.10
  20   0   0  322.07   10.90
 -20   0   0  322.57   10.70
 -22   0   0  274.87   10.00
 -22   0   0  281.87   11.40
  22   0   0  265.07   10.00
 -22   0   0  293.67   10.50
  22   0   0  267.97   10.80
 -22   0   0  281.17    9.70
  22   0   0  256.07   10.70
  24   0   0   23.80    3.60
  24   0   0   26.00    3.70
  24   0   0   23.10    3.90
  24   0   0   32.20    4.70
 -24   0   0   20.40    3.20
 -24   0   0   28.10    4.00
 -24   0   0   21.50    3.30
 -24   0   0   22.20    3.30
 -26   0   0  260.47   11.40
 -26   0   0  257.57   10.20
  26   0   0  242.18   11.50
 -26   0   0  250.37   10.70
  26   0   0  247.18   10.70
  26   0   0  249.97   12.10
  26   0   0  217.28   11.10
  28   0   0  117.79    8.60
 -28   0   0  123.89    8.30
  28   0   0  119.79    7.80
  28   0   0  114.89    9.40
 -28   0   0  125.59    8.40
 -28   0   0  111.49    6.60
 -30   0   0    6.40    4.10
  30   0   0    5.00    4.10
  30   0   0    1.80    4.50
 -30   0   0    1.10    4.10
  -1  -1   0    1.40    0.20
  -1  -1   0    0.60    0.20
  -1  -1   0    0.60    0.20
   1  -1   0    0.70    0.20
   1  -1   0    0.60    0.20
   1   1   0    1.50    0.20
  -1   1   0    2.30    0.30
  -3  -1   0    1.30    0.30
  -3  -1   0    3.30    0.60
   3  -1   0    1.70    0.40
   3  -1   0    1.70    0.40
   3  -1   0    1.60    0.40
  -3  -1   0    1.30    0.30
  -3  -1   0    2.20    0.40
   3  -1   0    1.10    0.40
  -3  -1   0    1.50    0.40
  -3  -1   0    0.50    0.30
   3  -1   0    0.90    0.20
  -3  -1   0    0.90    0.20
  -3  -1   0    1.20    0.30
   3  -1   0    0.80    0.40
  -3  -1   0    1.60    0.40
  -3   1   0    1.20    0.40
   3   1   0    1.20    0.40
  -3   1   0    0.80    0.30
  -3   1   0    1.80    0.40
  -3   1   0    2.40    0.50
   3   1   0    1.20    0.30
   3   1   0    1.30    0.40
   3   1   0    1.30    0.30
   3   1   0    0.70    0.30
   3   1   0    2.50    0.40
  -3   1   0    0.70    0.20
   3   1   0    0.90    0.40
  -3   1   0    1.30    0.40
   5  -1   0    1.50    0.30
   5  -1   0    1.50    0.60
   5  -1   0    1.60    0.40
  -5  -1   0    1.90    0.70
  -5  -1   0    1.40    0.50
  -5  -1   0    0.80    0.50
   5  -1   0    2.40    0.50
  -5  -1   0    2.00    0.40
  -5  -1   0    0.60    0.50
   5  -1   0    1.00    0.60
  -5   1   0    0.80    0.50
  -5   1   0    0.80    0.40
   5   1   0    1.30    0.50
   5   1   0    2.80    0.70
  -5   1   0    2.10    0.40
   5   1   0    1.70    0.50
  -5   1   0    1.80    0.60
   5   1   0    0.80    0.50
   5   1   0    2.80    0.60
   5   1   0    0.90    0.70
  -7  -1   0  223.08    5.90
   7  -1   0  233.98    6.30
   7  -1   0  225.28    5.90
  -7  -1   0  230.28    6.30
   7  -1   0  226.98    6.70
   7  -1   0  225.18    6.40
  -7  -1   0  223.48    6.20
   7  -1   0  226.58    5.60
  -7  -1   0  215.98    6.50
   7   1   0  227.48    6.00
   7   1   0  235.58    6.40
   7   1   0  230.48    6.50
  -7   1   0  216.18    6.20
   7   1   0  225.38    6.20
   7   1   0  229.88    6.50
   7   1   0  228.58    6.10
  -7   1   0  223.68    6.20
  -7   1   0  220.78    6.20
  -7   1   0  230.48    6.50
   9  -1   0  489.95   11.50
  -9  -1   0  473.35   11.80
   9  -1   0  476.75   12.00
   9  -1   0  491.05   12.40
  -9  -1   0  480.85   12.60
  -9  -1   0  468.85   12.30
   9  -1   0  491.95   13.00
  -9  -1   0  483.65   12.30
   9  -1   0  461.85   12.40
   9   1   0  497.85   12.10
   9   1   0  483.75   12.10
  -9   1   0  483.85   12.30
   9   1   0  475.85   12.20
  -9   1   0  477.35   12.20
   9   1   0  478.15   12.60
  -9   1   0  485.75   12.30
  -9   1   0  487.75   12.70
   9   1   0  496.45   12.80
   9   1   0  484.35   12.40
  11  -1   0  940.81   22.80
 -11  -1   0  886.21   21.10
 -11  -1   0  890.81   22.30
 -11  -1   0  890.31   21.90
  11  -1   0  899.01   21.90
  11  -1   0  900.91   20.90
 -11  -1   0  880.81   21.80
  11  -1   0  899.11   21.50
  11  -1   0  880.71   22.00
  11   1   0  915.31   21.50
  11   1   0  849.12   21.50
 -11   1   0  894.31   21.60
 -11   1   0  898.81   21.80
  11   1   0  875.11   22.20
  11   1   0  880.51   22.00
  11   1   0  933.91   21.70
 -11   1   0  885.81   21.80
 -11   1   0  890.51   22.20
 -13  -1   0  433.16   12.50
  13  -1   0  453.35   12.50
 -13  -1   0  420.56   11.10
  13  -1   0  439.86   11.10
  13  -1   0  421.56   12.90
 -13  -1   0  430.26   12.10
  13  -1   0  427.16   12.00
  13  -1   0  441.76   11.80
 -13  -1   0  431.76   11.90
  13   1   0  454.25   11.70
  13   1   0  440.56   12.50
  13   1   0  439.36   12.20
 -13   1   0  435.66   12.50
 -13   1   0  433.46   11.90
  13   1   0  453.75   11.90
  13   1   0  421.26   11.70
 -13   1   0  422.16   11.60
  15  -1   0   16.00    2.10
  15  -1   0   15.20    2.20
  15  -1   0   11.70    1.20
 -15  -1   0   13.00    1.80
  15  -1   0   17.30    1.60
 -15  -1   0   13.20    1.50
 -15  -1   0   15.70    2.40
  15  -1   0   16.10    2.10
 -15  -1   0   15.80    2.00
 -15  -1   0   14.60    2.00
 -15   1   0   14.00    2.00
 -15   1   0   13.90    2.10
  15   1   0   16.70    2.20
  15   1   0   15.80    2.10
  15   1   0   15.60    1.90
 -15   1   0   13.80    2.30
  15   1   0   14.10    2.00
  17  -1   0   20.40    1.70
 -17  -1   0   22.90    2.80
 -17  -1   0   26.20    2.70
 -17  -1   0   19.30    2.90
  17  -1   0   24.50    2.50
  17  -1   0   23.00    2.00
  17  -1   0   23.60    2.70
  17  -1   0   24.30    3.00
 -17  -1   0   22.00    2.40
 -17   1   0   21.60    3.00
  17   1   0   26.70    2.40
  17   1   0   21.40    2.80
  17   1   0   22.90    2.60
 -17   1   0   15.10    2.20
  17   1   0   21.50    2.70
 -17   1   0   17.70    2.30
  19  -1   0  524.55   15.30
 -19  -1   0  528.85   16.00
 -19  -1   0  530.95   14.80
 -19  -1   0  504.85   14.90
  19  -1   0  501.95   15.30
 -19  -1   0  494.55   15.20
  19  -1   0  515.15   13.90
  19  -1   0  504.45   15.70
 -19   1   0  514.35   14.90
 -19   1   0  520.75   15.80
  19   1   0  519.55   15.80
  19   1   0  530.55   15.10
 -19   1   0  493.85   15.10
  19   1   0  533.45   15.90
  19   1   0  533.45   14.70
 -21  -1   0  737.23   20.00
 -21  -1   0  762.32   20.70
  21  -1   0  743.13   21.30
 -21  -1   0  769.52   21.70
  21  -1   0  741.63   20.90
  21  -1   0  723.73   20.70
 -21  -1   0  733.63   20.80
  21   1   0  719.43   21.30
 -21   1   0  700.93   21.40
  21   1   0  700.83   20.20
  21   1   0  748.83   21.40
 -21   1   0  724.83   20.80
  21   1   0  744.13   20.10
 -21   1   0  746.83   20.40
  23  -1   0  323.57   12.20
 -23  -1   0  340.97   12.10
 -23  -1   0  323.27   10.90
 -23  -1   0  315.47   11.40
  23  -1   0  313.67   13.00
  23  -1   0  325.37   12.00
  23  -1   0  320.27   11.60
 -23  -1   0  317.17   12.30
  23   1   0  318.27   12.60
  23   1   0  297.07   11.30
 -23   1   0  333.57   11.50
 -23   1   0  317.07   11.70
  23   1   0  333.47   12.60
 -23   1   0  325.57   11.40
 -23   1   0  341.47   12.90
  23   1   0  308.97   12.10
 -25  -1   0    1.30    2.10
  25  -1   0   -3.10    2.70
 -25  -1   0    2.70    2.50
  25  -1   0    3.10    2.70
 -25  -1   0    2.50    1.70
 -25  -1   0    5.90    3.00
  25  -1   0    2.60    3.40
 -25   1   0    1.40    2.30
 -25   1   0   -0.40    1.90
 -25   1   0    2.20    2.20
  25   1   0    1.70    2.10
  25   1   0    5.00    2.50
 -25   1   0    3.40    1.90
  25   1   0    5.20    2.60
  25   1   0    2.80    3.20
  27  -1   0   43.70    4.90
  27  -1   0   49.30    6.40
 -27  -1   0   48.00    5.50
 -27  -1   0   54.89    5.90
  27  -1   0   47.00    5.80
 -27  -1   0   53.69    5.00
 -27   1   0   55.29    5.80
  27   1   0   47.70    5.30
  27   1   0   51.79    6.30
 -27   1   0   49.30    5.00
 -27   1   0   47.40    5.50
  27   1   0   43.10    6.20
  29  -1   0    4.50    3.20
 -29  -1   0   -0.10    3.50
  29  -1   0    0.50    2.60
  29  -1   0    1.20    3.20
 -29  -1   0    2.10    2.90
 -29   1   0    0.60    3.50
 -29   1   0   -0.40    2.00
  29   1   0    2.00    4.10
 -29   1   0    0.00    3.70
  29   1   0   -0.80    2.50
 -31  -1   0  184.28   10.90
 -31  -1   0  190.48   11.90
  31  -1   0  175.78   11.30
 -31   1   0  186.98   10.30
  31   1   0  171.88   12.20
 -31   1   0  180.18   10.70
  31   1   0  163.18   13.80
   0  -2   0   66.19    2.10
   0  -2   0   72.89    2.10
   0  -2   0   65.39    2.10
   0  -2   0   67.39    2.10
   0  -2   0   68.89    1.80
   0  -2   0   68.89    2.10
   0  -2   0   70.39    2.10
   0  -2   0   69.49    2.00
   0   2   0   69.69    2.10
   0   2   0   75.39    2.20
   0   2   0   69.39    2.00
   0   2   0   68.89    2.10
   0   2   0   70.59    2.10
   0   2   0   68.69    2.10
   0   2   0   68.49    2.10
   0   2   0   69.49    1.80
   0   2   0   72.19    2.10
  -2  -2   0  196.08    5.10
  -2  -2   0  186.28    4.90
  -2  -2   0  194.98    4.80
   2  -2   0  187.08    5.00
   2  -2   0  198.38    4.90
   2  -2   0  193.58    4.70
  -2  -2   0  193.48    4.80
  -2  -2   0  195.38    5.20
   2  -2   0  200.78    5.10
  -2  -2   0  195.98    5.00
   2  -2   0  194.88    5.00
  -2   2   0  188.98    5.00
  -2   2   0  189.18    5.10
   2   2   0  189.98    5.00
  -2   2   0  199.18    5.20
  -2   2   0  191.98    4.80
   2   2   0  184.68    4.70
  -2   2   0  190.48    4.90
   2   2   0  198.28    5.20
  -2   2   0  186.08    4.90
   2   2   0  195.18    5.10
   2   2   0  193.18    4.80
   2   2   0  192.38    5.00
   2   2   0  189.28    4.90
  -4  -2   0  805.62   18.60
  -4  -2   0  803.82   18.30
   4  -2   0  815.32   18.50
   4  -2   0  801.72   18.60
  -4  -2   0  824.52   18.50
  -4  -2   0  783.22   18.70
   4  -2   0  745.13   18.10
  -4  -2   0  812.82   18.00
   4  -2   0  816.72   18.80
  -4  -2   0  770.92   18.10
  -4  -2   0  794.02   18.70
  -4   2   0  785.42   18.80
  -4   2   0  804.42   18.60
   4   2   0  817.62   18.60
   4   2   0  810.42   18.70
   4   2   0  787.22   18.60
   4   2   0  797.22   18.70
  -4   2   0  760.92   18.60
   4   2   0  803.72   18.10
  -4   2   0  787.62   18.50
  -6  -2   0  331.57    8.60
   6  -2   0  327.37    7.70
   6  -2   0  347.17    7.70
   6  -2   0  336.37    8.60
   6  -2   0  334.67    9.00
  -6  -2   0  335.77    8.90
   6  -2   0  344.57    8.70
  -6  -2   0  336.07    8.60
  -6  -2   0  325.97    8.30
  -6  -2   0  327.67    8.50
   6  -2   0  327.57    7.90
  -6   2   0  322.97    8.80
   6   2   0  329.87    8.20
   6   2   0  337.47    8.80
  -6   2   0  327.37    8.50
   6   2   0  347.07    8.80
   6   2   0  345.67    8.70
  -6   2   0  329.37    8.90
  -6   2   0  318.67    7.80
   6   2   0  327.57    8.60
  -8  -2   0    8.10    1.20
  -8  -2   0    9.20    1.20
   8  -2   0    8.80    1.20
   8  -2   0    9.70    0.60
  -8  -2   0    8.40    1.10
   8  -2   0    9.20    1.60
  -8  -2   0    8.70    1.10
   8  -2   0    9.20    0.60
  -8  -2   0    9.70    1.20
   8  -2   0    8.80    1.10
   8  -2   0    8.20    0.80
   8   2   0    8.90    1.00
   8   2   0    7.40    1.00
  -8   2   0   11.60    1.50
   8   2   0    7.80    1.30
  -8   2   0    8.30    1.00
  -8   2   0    8.10    1.20
   8   2   0   10.30    1.10
   8   2   0    8.10    1.30
  10  -2   0    4.90    0.60
 -10  -2   0    4.80    1.20
 -10  -2   0    7.70    1.10
  10  -2   0    6.90    1.00
  10  -2   0    6.60    1.60
  10  -2   0    5.90    1.10
 -10  -2   0    4.80    1.00
 -10  -2   0    6.50    1.20
  10  -2   0    6.40    1.10
  10  -2   0    6.60    0.60
 -10  -2   0    6.50    1.10
 -10   2   0    7.50    1.20
 -10   2   0    6.50    1.40
  10   2   0    5.50    1.20
  10   2   0    6.40    1.00
 -10   2   0    5.20    1.20
 -10   2   0    5.50    1.20
  10   2   0    5.50    1.00
  10   2   0    8.30    1.20
  10   2   0    5.20    1.40
  12  -2   0   20.40    2.10
  12  -2   0   20.10    2.10
  12  -2   0   18.40    1.70
 -12  -2   0   20.30    2.10
 -12  -2   0   20.70    1.50
  12  -2   0   19.70    1.10
 -12  -2   0   19.00    1.70
 -12  -2   0   22.50    2.20
  12  -2   0   18.90    1.20
  12  -2   0   21.60    2.40
 -12  -2   0   20.40    2.10
  12   2   0   15.60    1.70
  12   2   0   18.60    1.80
  12   2   0   19.80    2.20
  12   2   0   19.10    1.80
 -12   2   0   16.70    2.00
 -12   2   0   19.60    2.00
 -12   2   0   19.70    2.00
 -12   2   0   17.20    1.80
  12   2   0   21.00    2.20
  14  -2   0   76.79    2.80
  14  -2   0   70.19    4.70
 -14  -2   0   77.29    3.50
  14  -2   0   77.89    4.00
 -14  -2   0   75.79    4.10
  14  -2   0   70.89    3.50
  14  -2   0   81.39    2.70
 -14  -2   0   73.59    4.20
  14  -2   0   74.69    3.90
 -14  -2   0   74.09    3.20
 -14  -2   0   80.69    4.00
 -14   2   0   74.99    3.80
 -14   2   0   76.49    3.70
 -14   2   0   74.39    4.10
  14   2   0   74.29    3.60
  14   2   0   75.99    3.50
  14   2   0   74.79    4.30
 -14   2   0   70.99    3.50
  14   2   0   79.79    4.20
 -16  -2   0    0.90    1.30
  16  -2   0    1.40    0.80
  16  -2   0    2.80    0.70
 -16  -2   0    1.40    1.70
 -16  -2   0    3.50    1.50
  16  -2   0    1.90    1.30
  16  -2   0    1.40    1.30
  16  -2   0    0.40    1.60
  16  -2   0   -1.10    2.00
 -16  -2   0    4.90    1.50
 -16   2   0    2.80    1.40
  16   2   0   -0.40    1.30
 -16   2   0   -0.60    1.60
  16   2   0    0.90    1.80
  16   2   0   -0.60    1.30
 -16   2   0    1.50    1.10
  16   2   0    0.30    1.30
 -18  -2   0   67.99    4.30
  18  -2   0   72.49    4.80
  18  -2   0   70.29    3.20
 -18  -2   0   71.79    4.80
  18  -2   0   62.89    4.20
  18  -2   0   73.79    4.30
 -18  -2   0   64.49    4.50
 -18  -2   0   77.79    4.00
  18   2   0   73.09    4.30
 -18   2   0   72.59    4.70
 -18   2   0   71.69    4.40
 -18   2   0   67.59    5.10
  18   2   0   66.99    5.00
  18   2   0   66.69    3.90
  18   2   0   69.19    4.60
 -20  -2   0  201.28    8.10
 -20  -2   0  215.18    9.20
  20  -2   0  213.68    8.70
  20  -2   0  198.48    7.80
  20  -2   0  199.48    8.40
 -20  -2   0  199.08    8.10
 -20  -2   0  192.98    7.40
 -20   2   0  195.78    8.00
 -20   2   0  208.28    8.70
  20   2   0  198.08    7.80
 -20   2   0  213.48    8.10
  20   2   0  207.98    8.00
  20   2   0  210.68    9.10
  20   2   0  188.38    8.40
 -22  -2   0   57.89    4.40
 -22  -2   0   54.59    5.40
  22  -2   0   69.19    5.00
 -22  -2   0   52.39    4.50
  22  -2   0   57.89    4.90
 -22  -2   0   60.89    4.70
  22  -2   0   54.49    5.10
  22   2   0   57.29    5.30
 -22   2   0   57.39    5.10
 -22   2   0   57.49    4.60
  22   2   0   56.49    5.10
  22   2   0   70.39    4.80
  22   2   0   66.29    4.70
  22   2   0   60.99    5.60
 -22   2   0   62.19    5.60
  24  -2   0   11.30    3.40
 -24  -2   0   10.20    2.90
 -24  -2   0   15.80    3.10
 -24  -2   0   11.30    2.70
 -24  -2   0   15.20    3.40
  24  -2   0   15.40    3.50
  24  -2   0    8.70    3.00
  24   2   0    9.40    2.80
  24   2   0    8.30    3.40
  24   2   0   14.90    4.00
 -24   2   0    7.40    3.40
 -24   2   0   10.60    2.70
  24   2   0   15.20    2.60
 -24   2   0   10.80    2.80
  26  -2   0   11.60    3.00
 -26  -2   0   16.00    3.60
 -26  -2   0   20.40    3.40
 -26  -2   0   13.90    3.80
  26  -2   0   13.00    3.10
  26  -2   0   18.70    4.00
  26   2   0   11.80    3.90
 -26   2   0   10.10    3.30
  26   2   0   20.80    4.60
 -26   2   0   15.90    3.40
  26   2   0   16.80    4.40
 -26   2   0   13.30    3.40
 -28  -2   0  169.48    9.90
 -28  -2   0  177.18    9.90
  28  -2   0  169.98   10.10
  28  -2   0  181.88   10.60
 -28  -2   0  174.78    8.10
 -28   2   0  183.48   10.30
  28   2   0  182.98   10.30
  28   2   0  187.38   11.10
 -28   2   0  195.18   10.90
  28   2   0  172.38   10.60
 -28   2   0  183.28    9.20
  30  -2   0  243.78   13.90
 -30  -2   0  258.87   12.70
 -30  -2   0  251.57   12.30
  30  -2   0  244.58   12.20
 -30   2   0  244.58   10.70
  30   2   0  234.78   13.10
  30   2   0  237.68   12.80
 -30   2   0  243.28   11.80
 -30   2   0  256.27   12.40
   1  -3   0  125.79    3.40
  -1  -3   0  127.79    3.10
  -1  -3   0  123.49    3.70
  -1  -3   0  125.59    3.60
  -1  -3   0  124.59    3.70
  -1  -3   0  121.89    3.60
   1  -3   0  129.89    3.60
   1  -3   0  129.29    3.30
   1  -3   0  124.59    3.60
   1  -3   0  127.49    3.70
  -1  -3   0  124.49    3.80
   1  -3   0  134.79    3.80
   1   3   0  124.49    3.60
  -1   3   0  128.19    3.40
   1   3   0  126.09    3.60
   1   3   0  120.99    3.70
  -1   3   0  128.49    3.70
  -1   3   0  125.19    3.80
   1   3   0  130.89    3.80
   1   3   0  121.99    3.90
  -1   3   0  124.99    3.40
  -1   3   0  125.39    3.60
  -1   3   0  120.59    3.80
   1   3   0  129.99    3.80
   1   3   0  125.29    3.00
   1   3   0  124.39    3.10
  -3  -3   0   28.70    1.60
  -3  -3   0   26.40    1.10
  -3  -3   0   26.10    1.40
  -3  -3   0   25.20    1.30
   3  -3   0   27.80    1.60
  -3  -3   0   26.20    1.70
  -3  -3   0   25.50    1.30
   3  -3   0   24.00    1.30
  -3  -3   0   25.90    1.40
   3  -3   0   26.70    1.20
   3  -3   0   25.10    1.50
   3  -3   0   26.20    1.40
   3   3   0   24.50    1.60
   3   3   0   24.70    1.60
  -3   3   0   24.60    1.60
   3   3   0   26.30    1.60
   3   3   0   26.60    1.50
  -3   3   0   25.00    1.30
  -3   3   0   25.90    1.50
   3   3   0   24.70    1.10
   3   3   0   25.50    1.20
  -5  -3   0  898.01   20.20
  -5  -3   0  890.71   21.20
  -5  -3   0  873.11   21.20
  -5  -3   0  887.11   21.00
  -5  -3   0  866.11   20.40
   5  -3   0  882.81   20.80
   5  -3   0  843.42   20.00
  -5  -3   0  902.01   20.60
   5  -3   0  880.61   20.20
  -5  -3   0  877.71   20.90
   5  -3   0  897.61   21.20
   5  -3   0  906.11   21.10
  -5   3   0  904.31   20.10
   5   3   0  896.71   21.10
  -5   3   0  892.81   21.30
   5   3   0  910.41   21.20
  -5   3   0  871.81   20.90
   5   3   0  914.81   21.20
   5   3   0  869.51   21.10
   5   3   0  919.61   20.40
  -7  -3   0  949.80   22.40
  -7  -3   0  934.61   22.30
  -7  -3   0  936.91   22.70
   7  -3   0  969.40   22.90
   7  -3   0  952.10   22.60
   7  -3   0  907.31   21.30
  -7  -3   0  962.30   22.60
   7  -3   0  944.41   22.30
  -7  -3   0  942.81   22.00
  -7  -3   0  927.11   21.60
   7  -3   0  964.40   22.60
  -7   3   0  913.61   22.50
   7   3   0  957.00   22.50
   7   3   0  938.41   22.60
   7   3   0  936.31   22.50
   7   3   0  959.80   22.70
  -7   3   0  907.11   22.30
  -7   3   0  927.91   22.80
   7   3   0  941.41   21.70
   9  -3   0  394.56    9.10
   9  -3   0  406.26   11.30
  -9  -3   0  378.26   10.20
   9  -3   0  388.06   10.50
   9  -3   0  405.96   10.80
  -9  -3   0  373.86   10.50
  -9  -3   0  396.26   10.70
  -9  -3   0  387.46   10.90
   9  -3   0  389.36    9.50
  -9  -3   0  391.36   10.10
  -9   3   0  383.96   10.80
   9   3   0  378.46   10.50
   9   3   0  395.16    9.90
  -9   3   0  394.46   10.80
   9   3   0  402.86   10.70
   9   3   0  396.26   10.80
  -9   3   0  392.26   10.50
   9   3   0  390.56   10.90
 -11  -3   0    4.20    1.50
  11  -3   0    6.20    1.40
  11  -3   0    5.00    0.60
  11  -3   0    2.40    1.30
 -11  -3   0    4.20    1.30
  11  -3   0    4.80    1.10
 -11  -3   0   11.90    1.30
 -11  -3   0    4.70    0.90
 -11  -3   0    3.70    1.00
  11  -3   0    4.10    0.50
  11  -3   0    5.20    0.90
  11   3   0    9.20    1.80
  11   3   0    4.70    1.00
 -11   3   0   10.00    1.50
 -11   3   0    2.90    1.00
 -11   3   0    5.40    1.50
  11   3   0    3.40    1.10
 -11   3   0    5.00    1.20
  11   3   0    2.40    1.30
  11   3   0    5.90    1.40
 -13  -3   0   10.00    1.70
 -13  -3   0    6.90    1.50
  13  -3   0    9.00    1.90
 -13  -3   0    7.10    1.70
  13  -3   0    6.60    0.60
 -13  -3   0    7.40    1.40
  13  -3   0   10.40    1.70
  13  -3   0    7.50    1.20
  13  -3   0    6.90    0.70
  13  -3   0    7.70    1.50
 -13   3   0    6.00    1.30
 -13   3   0    4.60    1.40
  13   3   0    7.10    1.30
 -13   3   0    7.00    1.50
  13   3   0    7.10    1.80
  13   3   0    6.80    1.90
  13   3   0    5.40    1.30
 -13   3   0    5.80    1.30
 -15  -3   0  607.04   16.50
 -15  -3   0  603.44   16.50
  15  -3   0  619.74   14.20
  15  -3   0  612.94   18.00
 -15  -3   0  602.24   17.10
  15  -3   0  601.44   16.70
 -15  -3   0  605.94   15.80
  15  -3   0  610.54   15.70
  15  -3   0  619.94   16.90
  15   3   0  618.64   17.20
  15   3   0  607.34   15.80
 -15   3   0  605.74   16.60
 -15   3   0  601.64   16.40
 -15   3   0  615.84   16.50
 -15   3   0  597.94   17.10
  15   3   0  595.84   17.10
  15   3   0  620.14   16.60
  17  -3   0 1281.27   28.70
  17  -3   0 1253.37   31.80
  17  -3   0 1266.77   30.70
 -17  -3   0 1274.97   31.50
  17  -3   0 1266.77   33.40
  17  -3   0 1237.78   31.80
 -17  -3   0 1246.68   30.60
 -17  -3   0 1213.78   31.40
 -17  -3   0 1264.17   32.20
  17   3   0 1226.78   32.00
 -17   3   0 1246.68   31.50
 -17   3   0 1264.77   32.20
  17   3   0 1272.97   32.20
  17   3   0 1276.77   30.70
 -17   3   0 1241.38   31.20
 -17   3   0 1281.07   31.40
  17   3   0 1280.97   31.50
 -19  -3   0  348.37   10.70
 -19  -3   0  330.97   11.10
  19  -3   0  322.17   10.60
 -19  -3   0  330.57   12.10
 -19  -3   0  341.37   11.30
  19  -3   0  344.67   11.80
  19  -3   0  336.77   11.70
  19   3   0  342.77   12.10
 -19   3   0  342.97   11.10
  19   3   0  337.87   11.80
  19   3   0  326.97   11.00
 -19   3   0  345.97   10.80
  19   3   0  337.87   10.70
 -19   3   0  356.86   12.00
  19   3   0  350.96   12.30
 -19   3   0  329.97   11.10
 -21  -3   0    3.20    1.50
  21  -3   0    1.30    2.40
 -21  -3   0    2.50    2.10
 -21  -3   0    3.60    2.10
  21  -3   0    4.50    1.90
 -21  -3   0    2.10    2.40
  21  -3   0    3.70    1.90
  21   3   0    5.90    2.80
 -21   3   0    1.40    1.90
  21   3   0    7.00    2.10
 -21   3   0    1.70    1.90
  21   3   0    3.10    2.00
  21   3   0    3.00    2.00
 -21   3   0    6.00    2.10
  21   3   0    2.60    2.10
 -23  -3   0    3.20    2.10
 -23  -3   0    4.20    2.30
 -23  -3   0    3.60    3.00
  23  -3   0    2.50    2.80
  23  -3   0    2.50    2.80
 -23  -3   0    3.50    2.10
  23   3   0    8.10    2.60
 -23   3   0    2.00    2.70
  23   3   0   -1.70    2.70
  23   3   0    9.70    3.50
  23   3   0    5.20    2.30
 -23   3   0    2.40    2.90
  23   3   0    7.40    3.20
 -23   3   0    2.80    1.60
 -25  -3   0  164.18    8.70
 -25  -3   0  169.18    7.60
 -25  -3   0  177.88    9.20
  25  -3   0  159.58    9.80
  25  -3   0  173.28    9.20
  25  -3   0  167.98    9.20
  25   3   0  171.48    9.50
 -25   3   0  154.38    7.60
  25   3   0  162.68    9.70
 -25   3   0  170.78    8.90
 -25   3   0  161.88    8.30
  25   3   0  143.79    9.10
  27  -3   0  488.75   19.00
 -27  -3   0  492.85   17.20
  27  -3   0  498.85   17.80
  27  -3   0  481.55   17.80
 -27  -3   0  507.55   15.80
 -27  -3   0  499.45   18.00
  27   3   0  520.75   18.50
  27   3   0  482.35   18.10
 -27   3   0  528.55   17.90
  27   3   0  464.05   18.10
 -27   3   0  502.05   18.20
 -29  -3   0  129.89    9.00
 -29  -3   0  135.39    9.00
  29  -3   0  120.39   10.10
  29  -3   0  119.19    9.00
  29   3   0  122.49    9.40
  29   3   0  129.39    9.70
 -29   3   0  119.19    8.20
 -29   3   0  119.39    8.00
 -29   3   0  131.49    8.70
  29   3   0  145.99   10.90
  31  -3   0   27.90    4.80
 -31  -3   0   31.80    5.30
 -31  -3   0   29.60    5.50
  31  -3   0   19.90    5.10
 -31   3   0   40.00    6.40
  31   3   0   26.80    6.10
  31   3   0   37.90    6.40
 -31   3   0   40.50    6.20
 -31   3   0   31.10    5.20
   0  -4   0   16.60    1.20
   0  -4   0   16.20    0.90
   0  -4   0   17.90    1.20
   0  -4   0   17.60    1.20
   0  -4   0   18.90    1.50
   0   4   0   19.70    1.30
   0   4   0   19.90    1.30
   0   4   0   18.00    0.90
   0   4   0   16.20    1.30
   0   4   0   16.40    1.10
  -2  -4   0  101.19    3.20
   2  -4   0  105.89    3.60
   2  -4   0  104.49    3.50
  -2  -4   0  101.69    3.70
   2  -4   0  101.19    3.20
  -2  -4   0  103.29    3.50
  -2  -4   0  101.29    2.60
  -2  -4   0   98.59    3.30
   2  -4   0  104.99    3.40
   2  -4   0  102.29    2.80
   2  -4   0  101.79    3.20
  -2  -4   0  100.19    3.40
  -2   4   0  102.89    3.00
  -2   4   0   98.39    3.60
   2   4   0  104.09    3.80
  -2   4   0   97.29    3.40
   2   4   0  101.79    3.50
   2   4   0  104.99    3.40
  -2   4   0  103.89    3.30
   2   4   0  102.99    3.60
   2   4   0   99.89    3.40
   2   4   0  102.49    2.60
  -4  -4   0 6376.46  150.08
   4  -4   0 6492.45  150.08
   4  -4   0 6293.37  147.09
   4  -4   0 6294.87  148.39
   4  -4   0 6650.63  149.69
   4  -4   0 6716.13  148.59
  -4  -4   0 6285.47  147.39
  -4  -4   0 6244.58  148.79
  -4  -4   0 6758.32  148.49
  -4  -4   0 6124.39  147.99
  -4  -4   0 6881.81  146.79
  -4  -4   0 6615.44  149.39
   4   4   0 6226.48  149.29
   4   4   0 6504.35  146.69
  -4   4   0 6369.46  147.89
   4   4   0 6077.59  144.99
  -4   4   0 6784.82  149.88
  -4   4   0 6353.96  148.59
   4   4   0 6639.84  149.49
   4   4   0 6083.19  149.29
  -6  -4   0 2532.15   58.59
   6  -4   0 2668.53   58.59
  -6  -4   0 2578.74   58.99
  -6  -4   0 2587.14   57.59
  -6  -4   0 2648.24   58.59
   6  -4   0 2573.84   58.79
   6  -4   0 2640.34   58.99
   6  -4   0 2539.15   59.19
   6  -4   0 2404.86   57.59
  -6  -4   0 2460.05   57.89
  -6  -4   0 2588.04   58.99
  -6  -4   0 2628.84   58.19
  -6   4   0 2609.34   57.59
   6   4   0 2554.04   58.89
   6   4   0 2634.64   58.89
   6   4   0 2592.54   58.89
   6   4   0 2607.64   58.89
  -6   4   0 2613.34   58.69
  -6   4   0 2542.55   59.09
   8  -4   0 2815.62   63.59
   8  -4   0 2841.82   63.29
  -8  -4   0 2724.23   61.99
   8  -4   0 2850.71   63.09
  -8  -4   0 2740.33   63.29
  -8  -4   0 2784.52   63.29
   8  -4   0 2768.02   63.19
  -8  -4   0 2664.13   62.79
  -8  -4   0 2804.42   62.89
   8  -4   0 2866.21   62.89
  -8  -4   0 2777.82   62.39
   8  -4   0 2596.04   62.69
   8   4   0 2767.82   63.29
   8   4   0 2798.82   63.19
  -8   4   0 2727.43   63.39
  -8   4   0 2838.22   62.19
   8   4   0 2693.53   63.19
   8   4   0 2815.92   61.99
  -8   4   0 2643.54   63.09
   8   4   0 2706.83   63.09
  -8   4   0 2727.43   62.89
  10  -4   0   91.69    2.70
  10  -4   0   92.99    4.20
 -10  -4   0   90.99    4.10
 -10  -4   0   84.99    3.10
 -10  -4   0   84.89    3.90
  10  -4   0   96.69    3.90
 -10  -4   0   91.79    3.50
 -10  -4   0   90.69    3.70
  10  -4   0   88.29    4.50
 -10  -4   0   89.29    4.10
  10  -4   0   90.49    2.80
  10  -4   0   89.79    2.30
  10   4   0   88.39    3.90
  10   4   0   93.09    3.30
  10   4   0   88.09    3.90
 -10   4   0   91.79    4.20
 -10   4   0   88.39    3.80
 -10   4   0   96.39    4.20
  10   4   0   86.99    4.00
  10   4   0   89.49    4.10
  12  -4   0   42.60    1.90
  12  -4   0   39.50    1.30
  12  -4   0   40.50    2.70
 -12  -4   0   35.90    2.00
  12  -4   0   42.40    3.20
  12  -4   0   38.90    3.30
 -12  -4   0   40.40    2.50
 -12  -4   0   40.00    3.00
 -12  -4   0   39.70    2.70
 -12  -4   0   41.20    2.70
  12   4   0   41.20    3.40
 -12   4   0   40.10    3.20
  12   4   0   42.10    2.30
  12   4   0   37.30    2.80
 -12   4   0   39.50    2.90
 -12   4   0   36.90    2.80
  12   4   0   42.30    3.10
  14  -4   0  325.97   11.40
 -14  -4   0  333.77    9.50
  14  -4   0  331.57    9.10
 -14  -4   0  340.17   10.30
  14  -4   0  331.07    7.90
  14  -4   0  333.07   10.50
 -14  -4   0  337.97   10.40
  14  -4   0  340.47   10.40
 -14  -4   0  301.77    8.80
 -14  -4   0  341.37   10.90
  14   4   0  329.17    9.40
  14   4   0  339.97   10.90
 -14   4   0  348.37   10.60
 -14   4   0  324.57   10.10
 -14   4   0  334.67   10.60
  14   4   0  330.47   10.60
  14   4   0  337.37   10.50
 -14   4   0  321.17   10.10
  16  -4   0 1293.97   32.40
  16  -4   0 1264.47   30.60
 -16  -4   0 1305.97   31.80
 -16  -4   0 1317.87   31.10
 -16  -4   0 1267.27   32.50
  16  -4   0 1232.68   33.50
 -16  -4   0 1225.18   30.10
  16  -4   0 1265.57   29.00
  16  -4   0 1276.77   32.10
 -16  -4   0 1276.47   31.90
 -16   4   0 1300.17   31.80
  16   4   0 1305.17   32.10
  16   4   0 1312.97   32.70
 -16   4   0 1284.47   32.50
  16   4   0 1273.47   32.50
  16   4   0 1273.77   30.90
 -16   4   0 1302.77   32.00
 -16   4   0 1288.67   32.00
 -18  -4   0   72.89    5.40
 -18  -4   0   69.89    3.40
  18  -4   0   72.19    4.90
  18  -4   0   75.99    4.90
 -18  -4   0   69.89    4.40
  18  -4   0   67.19    3.80
 -18  -4   0   81.19    4.90
 -18  -4   0   64.29    4.10
  18   4   0   76.59    4.10
 -18   4   0   65.59    4.20
  18   4   0   73.39    4.60
  18   4   0   69.89    4.70
  18   4   0   75.89    5.80
 -18   4   0   73.89    4.30
  18   4   0   75.39    4.90
 -18   4   0   71.59    4.80
 -18   4   0   77.89    5.40
  20  -4   0    2.80    2.50
 -20  -4   0    1.30    2.10
 -20  -4   0    3.90    1.30
 -20  -4   0    3.60    2.70
 -20  -4   0    3.50    1.80
  20  -4   0    0.90    1.50
 -20  -4   0    2.90    2.00
  20   4   0    1.00    2.20
  20   4   0    2.20    1.60
 -20   4   0    3.80    2.00
 -20   4   0    5.30    2.20
 -20   4   0    3.10    2.60
  20   4   0    5.50    2.70
  20   4   0    3.80    1.80
  20   4   0    5.00    2.80
 -22  -4   0  157.38    6.60
 -22  -4   0  162.48    8.30
 -22  -4   0  167.98    7.80
 -22  -4   0  153.98    7.90
  22  -4   0  160.38    7.80
  22  -4   0  154.98    7.90
 -22   4   0  168.18    7.60
 -22   4   0  170.88    7.80
  22   4   0  166.28    8.00
  22   4   0  159.18    8.10
 -22   4   0  168.98    8.30
  22   4   0  155.28    8.30
  22   4   0  175.68    9.30
 -24  -4   0   31.70    4.00
  24  -4   0   34.40    4.70
 -24  -4   0   31.30    4.90
  24  -4   0   31.00    4.50
 -24  -4   0   27.60    3.50
  24  -4   0   26.90    4.70
 -24  -4   0   34.10    3.80
  24   4   0   29.30    4.50
  24   4   0   34.10    4.70
 -24   4   0   35.20    4.30
  24   4   0   39.20    5.00
  24   4   0   28.20    4.50
 -24   4   0   33.10    3.70
 -24   4   0   31.70    4.00
 -26  -4   0   31.40    3.90
 -26  -4   0   21.00    3.70
 -26  -4   0   23.70    4.20
  26  -4   0   19.60    4.30
  26  -4   0   27.40    4.30
  26  -4   0   24.50    4.70
 -26   4   0   33.50    5.10
  26   4   0   18.00    4.50
  26   4   0   28.10    5.30
 -26   4   0   34.60    5.20
  26   4   0   18.70    4.60
 -28  -4   0   41.10    5.40
  28  -4   0   36.10    5.60
 -28  -4   0   25.00    4.70
  28  -4   0   27.10    5.20
  28   4   0   33.90    5.70
  28   4   0   34.10    6.00
 -28   4   0   38.20    5.00
 -28   4   0   26.60    4.50
  28   4   0   31.40    4.80
  30  -4   0   33.00    6.60
 -30  -4   0   33.30    6.10
  30  -4   0   32.60    5.90
 -30  -4   0   23.40    4.80
 -30   4   0   25.40    3.90
 -30   4   0   25.50    5.30
  30   4   0   30.80    5.70
  30   4   0   27.00    6.10
  30   4   0   28.30    5.00
 -30   4   0   26.60    5.60
  -1  -5   0  279.47    7.50
   1  -5   0  280.77    7.50
   1  -5   0  283.57    7.70
   1  -5   0  281.27    7.70
  -1  -5   0  277.17    7.60
  -1  -5   0  271.07    6.70
   1  -5   0  274.17    7.00
  -1  -5   0  270.47    7.50
   1  -5   0  273.87    7.40
  -1  -5   0  272.87    7.60
  -1   5   0  273.07    7.70
   1   5   0  279.97    7.60
  -1   5   0  276.47    7.80
  -1   5   0  278.37    7.60
   1   5   0  286.07    7.70
   1   5   0  265.47    6.60
   1   5   0  259.87    7.70
  -1   5   0  278.57    7.20
   1   5   0  276.27    8.00
   1   5   0  272.07    7.40
  -3  -5   0 1707.03   38.90
   3  -5   0 1680.33   39.40
   3  -5   0 1728.33   39.40
   3  -5   0 1669.83   38.20
   3  -5   0 1713.33   38.80
  -3  -5   0 1687.43   39.20
  -3  -5   0 1716.43   39.90
  -3  -5   0 1680.23   39.00
   3  -5   0 1706.13   39.10
  -3  -5   0 1714.33   39.00
  -3  -5   0 1684.93   39.30
   3  -5   0 1719.23   39.00
   3   5   0 1709.43   39.20
   3   5   0 1674.53   39.00
  -3   5   0 1715.73   38.50
   3   5   0 1727.53   39.30
   3   5   0 1706.63   39.40
   3   5   0 1684.13   39.40
  -3   5   0 1718.93   39.40
   3   5   0 1690.73   39.70
  -3   5   0 1690.33   39.10
  -3   5   0 1703.23   39.60
   5  -5   0  316.07    7.80
  -5  -5   0  302.07    9.00
  -5  -5   0  314.57    8.70
  -5  -5   0  312.27    8.90
  -5  -5   0  299.17    7.60
  -5  -5   0  302.57    8.00
  -5  -5   0  298.67    8.40
   5  -5   0  306.87    8.40
   5  -5   0  312.97    8.70
   5  -5   0  310.27    8.90
  -5  -5   0  306.17    8.20
   5  -5   0  296.37    8.60
   5   5   0  302.27    8.70
   5   5   0  306.87    8.80
  -5   5   0  303.27    8.20
   5   5   0  316.87    8.80
   5   5   0  307.27    9.00
   5   5   0  310.87    7.70
  -5   5   0  310.07    9.10
  -5   5   0  310.07    8.70
  -7  -5   0  144.29    4.70
  -7  -5   0  145.79    5.50
  -7  -5   0  147.19    5.10
  -7  -5   0  142.29    5.50
   7  -5   0  147.89    4.00
   7  -5   0  148.69    5.20
   7  -5   0  148.99    5.50
   7  -5   0  151.08    5.00
  -7  -5   0  148.29    5.20
  -7  -5   0  137.59    4.40
   7   5   0  141.09    5.30
  -7   5   0  143.99    5.50
   7   5   0  149.39    5.40
  -7   5   0  151.98    4.10
   7   5   0  150.08    4.50
   7   5   0  144.49    5.30
   7   5   0  150.48    5.30
  -7   5   0  147.29    5.20
   9  -5   0  300.67    7.10
  -9  -5   0  279.97    7.70
   9  -5   0  282.17    9.20
   9  -5   0  286.17    6.70
  -9  -5   0  292.67    8.10
  -9  -5   0  295.47    8.60
  -9  -5   0  288.67    9.00
  -9  -5   0  299.67    9.00
   9  -5   0  307.67    8.60
   9  -5   0  294.87    9.00
   9  -5   0  287.97    8.80
   9   5   0  297.47    9.00
   9   5   0  294.47    9.10
  -9   5   0  299.57    6.80
  -9   5   0  282.17    9.10
   9   5   0  290.57    9.00
   9   5   0  284.57    8.10
   9   5   0  277.27    7.60
   9   5   0  272.97    8.80
  -9   5   0  300.37    8.70
  -9   5   0  290.37    8.90
 -11  -5   0  167.58    5.80
 -11  -5   0  165.68    6.10
 -11  -5   0  155.98    4.90
  11  -5   0  157.18    4.30
  11  -5   0  162.58    6.50
  11  -5   0  155.28    6.20
 -11  -5   0  153.38    5.30
  11  -5   0  152.08    3.70
 -11  -5   0  166.08    6.40
  11  -5   0  159.58    5.80
  11   5   0  164.58    6.20
 -11   5   0  165.48    5.80
  11   5   0  152.88    5.50
 -11   5   0  165.38    6.50
  11   5   0  151.08    6.00
 -11   5   0  157.98    6.00
  11   5   0  161.18    5.00
  11   5   0  150.68    6.10
  13  -5   0 1017.60   24.00
  13  -5   0 1017.80   27.20
 -13  -5   0 1014.00   24.40
  13  -5   0 1050.09   26.40
 -13  -5   0 1053.69   26.60
  13  -5   0 1047.70   25.90
 -13  -5   0 1018.10   26.10
 -13  -5   0 1006.90   25.70
 -13  -5   0 1036.80   25.00
 -13   5   0 1049.00   26.50
 -13   5   0 1070.99   26.50
  13   5   0 1044.30   26.60
  13   5   0 1033.30   26.20
 -13   5   0 1038.20   25.90
  13   5   0 1045.00   24.70
  13   5   0 1009.40   26.30
  13   5   0 1002.00   25.50
  15  -5   0  942.41   26.20
  15  -5   0  964.30   22.90
 -15  -5   0  969.30   25.00
  15  -5   0  939.31   24.70
 -15  -5   0  980.30   25.60
 -15  -5   0  958.00   23.70
  15  -5   0  954.80   25.20
 -15  -5   0  975.80   24.70
 -15  -5   0  934.31   23.00
  15   5   0  958.50   25.50
  15   5   0  963.90   24.50
  15   5   0  957.10   23.40
 -15   5   0  943.11   24.60
  15   5   0  988.60   25.10
 -15   5   0  968.30   24.80
 -15   5   0  944.41   25.10
 -15   5   0  975.60   25.20
  15   5   0  978.80   25.40
 -17  -5   0  109.69    6.30
 -17  -5   0  105.79    5.60
  17  -5   0  104.79    5.40
  17  -5   0  107.69    6.60
  17  -5   0  105.39    6.20
 -17  -5   0   97.59    4.10
 -17  -5   0  111.09    5.00
  17  -5   0  104.79    4.30
 -17  -5   0  108.89    5.50
  17   5   0  100.29    4.70
 -17   5   0  109.99    5.70
  17   5   0  110.29    6.50
 -17   5   0  108.59    5.50
 -17   5   0  112.19    6.20
  17   5   0  103.49    5.70
 -17   5   0  101.09    5.70
  17   5   0  105.39    5.60
  17   5   0  109.49    5.90
  19  -5   0    1.70    1.70
 -19  -5   0    5.80    2.60
 -19  -5   0    0.50    1.30
 -19  -5   0    1.70    1.10
 -19  -5   0    1.80    2.10
 -19  -5   0   -1.30    1.50
  19  -5   0    3.90    1.70
  19   5   0    2.60    2.20
  19   5   0    0.40    1.30
  19   5   0    0.90    2.10
  19   5   0    1.10    1.80
 -19   5   0    0.50    2.30
  19   5   0    2.20    2.70
 -19   5   0    1.90    2.10
 -19   5   0    1.40    1.40
 -19   5   0    0.10    1.90
 -21  -5   0    0.20    2.80
 -21  -5   0   -1.00    1.70
 -21  -5   0    1.30    2.40
  21  -5   0    2.40    2.60
 -21  -5   0    3.10    2.30
  21  -5   0    4.00    1.90
  21   5   0    1.70    2.00
  21   5   0   -1.80    2.90
 -21   5   0    2.90    2.30
 -21   5   0    2.60    2.70
  21   5   0    0.70    1.70
 -21   5   0    2.40    2.00
 -21   5   0    2.90    2.20
  21   5   0    1.00    1.60
 -23  -5   0  137.29    7.20
  23  -5   0  138.69    7.90
 -23  -5   0  149.29    7.30
 -23  -5   0  126.99    6.10
 -23  -5   0  138.19    8.00
  23  -5   0  135.59    8.80
 -23   5   0  142.39    7.90
 -23   5   0  145.19    7.40
  23   5   0  139.69    8.50
 -23   5   0  123.39    6.90
 -23   5   0  138.89    8.40
  23   5   0  144.99    7.60
  23   5   0  138.09    7.90
  23   5   0  152.88    9.30
  25  -5   0  320.37   13.80
  25  -5   0  350.86   14.80
 -25  -5   0  345.87   14.30
  25  -5   0  340.07   13.60
 -25  -5   0  328.87   11.50
 -25  -5   0  334.37   12.70
  25   5   0  333.57   13.00
 -25   5   0  336.27   13.80
  25   5   0  353.16   15.00
 -25   5   0  324.07   13.20
  25   5   0  323.27   14.00
 -27  -5   0  194.18   10.40
  27  -5   0  189.68   10.80
 -27  -5   0  189.48    9.60
  27  -5   0  188.78   11.70
  27   5   0  185.48    9.80
  27   5   0  197.98   11.20
  27   5   0  195.88   10.60
 -27   5   0  189.28    9.80
 -27   5   0  210.78   10.40
  29  -5   0   -5.00    4.00
  29  -5   0   -1.80    3.70
 -29  -5   0    2.90    3.60
 -29  -5   0    0.40    4.00
  29   5   0   -2.50    3.80
  29   5   0   -2.50    4.00
  29   5   0   -0.80    2.50
 -29   5   0    4.10    4.00
 -29   5   0    2.60    4.00
   0  -6   0  404.06   10.90
   0  -6   0  400.36   10.80
   0  -6   0  407.96   10.70
   0  -6   0  411.76   10.80
   0  -6   0  403.16    9.90
   0   6   0  400.66   11.00
   0   6   0  406.46   10.50
   0   6   0  414.26   11.00
   0   6   0  420.56   11.40
   0   6   0  405.56   11.00
  -2  -6   0   56.89    2.70
  -2  -6   0   58.19    1.80
   2  -6   0   66.79    2.90
   2  -6   0   60.19    3.10
   2  -6   0   60.79    2.90
  -2  -6   0   57.89    3.00
   2  -6   0   58.99    2.40
  -2  -6   0   59.79    2.80
   2  -6   0   58.79    2.60
  -2  -6   0   58.69    2.80
  -2  -6   0   60.69    2.90
  -2   6   0   59.99    2.50
   2   6   0   56.89    2.70
  -2   6   0   53.29    2.80
   2   6   0   60.79    2.90
   2   6   0   64.79    3.30
   2   6   0   57.09    2.90
   2   6   0   61.19    3.00
  -2   6   0   60.19    2.80
  -2   6   0   62.39    3.20
  -4  -6   0   18.20    2.20
  -4  -6   0   16.90    1.70
   4  -6   0   13.40    0.80
   4  -6   0   15.40    1.30
   4  -6   0   16.00    1.60
  -4  -6   0   15.70    1.50
   4  -6   0   16.70    1.90
  -4  -6   0   17.50    1.60
   4  -6   0   15.40    1.60
  -4  -6   0   18.20    1.70
   4  -6   0   15.60    1.50
  -4  -6   0   15.20    0.70
  -4   6   0   15.70    1.20
   4   6   0   16.20    1.70
  -4   6   0   16.40    1.60
  -4   6   0   19.10    1.70
   4   6   0   16.70    1.80
   4   6   0   16.50    2.00
   4   6   0   19.00    1.80
   4   6   0   14.60    0.90
  -4   6   0   15.90    2.00
   4   6   0   15.60    1.60
   6  -6   0   26.20    1.50
  -6  -6   0   21.80    2.20
  -6  -6   0   25.40    2.40
  -6  -6   0   26.80    1.90
  -6  -6   0   22.70    1.80
   6  -6   0   21.50    2.00
   6  -6   0   23.00    2.20
  -6  -6   0   21.70    2.10
  -6  -6   0   24.30    1.70
  -6  -6   0   22.50    1.10
   6   6   0   22.70    1.40
  -6   6   0   23.00    2.50
   6   6   0   22.70    2.30
   6   6   0   23.70    2.30
   6   6   0   24.20    2.20
   6   6   0   24.10    2.10
  -6   6   0   24.70    2.20
   8  -6   0  408.26   11.10
   8  -6   0  406.86   11.50
  -8  -6   0  380.86   10.30
  -8  -6   0  402.36   11.70
  -8  -6   0  405.26   11.80
   8  -6   0  421.66   11.90
  -8  -6   0  396.26   11.20
   8  -6   0  416.36    9.90
   8  -6   0  404.96   11.60
  -8  -6   0  429.86   10.80
   8   6   0  409.86   11.70
   8   6   0  384.86   11.50
  -8   6   0  397.26   10.00
  -8   6   0  412.76   11.40
   8   6   0  402.06   10.40
   8   6   0  404.26   11.60
  -8   6   0  388.26   11.90
   8   6   0  393.86   12.40
  10  -6   0  274.27    8.90
  10  -6   0  264.27    8.30
 -10  -6   0  263.77    7.40
 -10  -6   0  277.37    7.90
  10  -6   0  276.17    6.60
 -10  -6   0  267.17    8.80
  10  -6   0  275.57    8.90
 -10  -6   0  267.97    8.80
  10  -6   0  267.57    9.20
 -10  -6   0  270.97    8.40
  10   6   0  263.77    7.80
  10   6   0  276.37    8.90
 -10   6   0  270.47    8.70
 -10   6   0  264.77    9.00
  10   6   0  266.57    9.00
 -10   6   0  253.37    8.30
 -10   6   0  272.27    6.30
  10   6   0  261.97    8.70
 -12  -6   0   12.50    1.80
  12  -6   0    9.30    1.80
  12  -6   0   10.30    1.90
 -12  -6   0   13.40    2.40
  12  -6   0   13.40    2.30
 -12  -6   0    8.50    2.00
 -12  -6   0   12.30    1.40
 -12  -6   0   13.70    1.80
  12  -6   0   10.80    2.20
 -12   6   0   12.90    2.10
 -12   6   0   13.40    2.30
  12   6   0   14.10    1.80
 -12   6   0   13.30    2.20
  12   6   0   12.00    2.20
  12   6   0   13.80    2.10
  12   6   0   10.40    2.00
  14  -6   0  251.87    9.20
  14  -6   0  251.97    9.70
 -14  -6   0  248.58    9.20
 -14  -6   0  244.78    8.90
  14  -6   0  243.28    8.40
 -14  -6   0  248.08    7.10
  14  -6   0  233.58    6.20
 -14  -6   0  240.68    7.60
 -14  -6   0  246.18    8.40
  14   6   0  249.58    9.30
 -14   6   0  222.28    8.20
  14   6   0  245.48    8.20
 -14   6   0  239.68    8.80
  14   6   0  242.68    8.90
 -14   6   0  249.38    9.00
  14   6   0  245.08    8.80
 -16  -6   0   56.19    4.80
 -16  -6   0   50.79    3.20
 -16  -6   0   54.59    3.00
 -16  -6   0   56.39    4.00
  16  -6   0   48.70    4.00
  16  -6   0   54.39    5.30
 -16  -6   0   51.69    3.70
  16  -6   0   49.90    4.70
 -16   6   0   50.79    4.10
  16   6   0   61.29    3.20
  16   6   0   53.69    4.40
 -16   6   0   55.29    4.20
  16   6   0   59.79    4.10
 -16   6   0   55.09    4.20
 -16   6   0   63.29    4.80
  16   6   0   58.69    4.30
  16   6   0   50.89    4.70
 -18  -6   0  121.39    7.00
 -18  -6   0  138.29    6.80
  18  -6   0  121.59    6.20
  18  -6   0  130.69    8.20
 -18  -6   0  131.59    6.60
 -18  -6   0  109.19    4.60
 -18  -6   0  134.79    5.70
  18  -6   0  127.49    6.80
 -18   6   0  137.09    6.70
 -18   6   0  126.09    6.40
 -18   6   0  137.89    6.40
 -18   6   0  134.29    6.50
  18   6   0  134.09    6.50
  18   6   0  132.39    6.90
  18   6   0  128.29    7.00
  18   6   0  124.19    7.00
 -20  -6   0  109.49    6.50
  20  -6   0  103.29    6.00
 -20  -6   0  117.19    5.60
  20  -6   0  109.19    7.10
 -20  -6   0  107.29    6.40
 -20  -6   0  109.39    7.00
  20   6   0  112.99    7.10
 -20   6   0  115.99    6.60
 -20   6   0   99.79    6.30
 -20   6   0  119.69    6.40
  20   6   0  114.19    6.00
 -20   6   0  116.29    6.20
  20   6   0  112.29    7.10
  20   6   0  112.39    6.80
 -22  -6   0   92.69    5.30
  22  -6   0  100.19    6.70
 -22  -6   0   95.39    6.50
 -22  -6   0   89.79    5.80
  22  -6   0   95.59    6.60
 -22  -6   0   97.09    7.20
  22   6   0   94.59    6.60
 -22   6   0   85.39    6.00
  22   6   0   98.59    6.30
  22   6   0  108.39    7.40
 -22   6   0  101.19    7.20
  22   6   0   96.39    6.60
 -22   6   0   94.49    5.80
 -22   6   0   99.59    6.70
  24  -6   0  656.63   21.70
  24  -6   0  621.34   21.30
 -24  -6   0  657.93   20.30
 -24  -6   0  687.23   21.40
 -24  -6   0  662.13   20.20
  24   6   0  672.63   21.20
 -24   6   0  668.63   21.20
  24   6   0  659.13   21.60
  24   6   0  680.83   22.60
 -24   6   0  642.64   19.70
 -24   6   0  616.84   19.60
  24   6   0  651.43   20.40
 -26  -6   0  303.87   12.50
 -26  -6   0  323.07   14.40
  26  -6   0  304.57   13.50
  26  -6   0  291.37   13.70
 -26   6   0  324.97   13.40
  26   6   0  322.07   13.70
  26   6   0  308.27   13.20
 -26   6   0  321.87   13.00
  28  -6   0    1.80    3.90
 -28  -6   0   -0.20    3.50
 -28  -6   0    4.70    3.30
  28  -6   0    2.00    4.40
  28   6   0   -1.20    3.50
  28   6   0    3.60    4.00
 -28   6   0   -0.60    3.50
 -28   6   0   -1.90    2.40
  28   6   0    3.90    4.60
  30  -6   0   34.80    5.50
 -30  -6   0   33.30    5.60
  30  -6   0   33.20    7.00
 -30  -6   0   39.50    6.60
 -30   6   0   42.00    6.20
  30   6   0   22.50    5.60
 -30   6   0   36.60    6.00
  30   6   0   32.20    5.80
  30   6   0   44.60    6.80
   1  -7   0  262.57    8.00
  -1  -7   0  269.37    8.10
  -1  -7   0  264.27    7.90
  -1  -7   0  264.67    7.90
   1  -7   0  273.47    8.00
   1  -7   0  268.37    7.80
   1  -7   0  264.27    7.10
  -1  -7   0  266.07    6.70
  -1  -7   0  262.87    7.80
   1  -7   0  261.67    7.70
   1   7   0  269.77    7.80
   1   7   0  256.67    8.40
   1   7   0  262.37    8.10
   1   7   0  266.17    8.00
   1   7   0  261.37    8.10
  -1   7   0  258.37    8.00
  -1   7   0  259.57    7.90
  -1   7   0  265.47    8.20
  -1   7   0  261.37    7.50
  -3  -7   0  413.36   11.60
   3  -7   0  425.46   11.20
  -3  -7   0  430.96   11.30
  -3  -7   0  425.96   11.30
   3  -7   0  433.86   11.80
   3  -7   0  432.96   11.20
   3  -7   0  422.76   11.80
  -3  -7   0  416.56   11.50
  -3  -7   0  428.96    9.90
   3  -7   0  422.06   11.50
  -3  -7   0  431.46   11.80
   3   7   0  435.96   11.60
   3   7   0  410.86   12.10
  -3   7   0  431.66   12.10
   3   7   0  431.76   11.90
   3   7   0  425.66   12.00
   3   7   0  419.16   11.50
  -3   7   0  423.66   11.60
  -3   7   0  419.36   11.80
  -3   7   0  430.46   10.90
  -5  -7   0   52.29    3.60
   5  -7   0   52.79    2.40
  -5  -7   0   52.19    1.60
   5  -7   0   48.70    1.70
   5  -7   0   51.49    3.10
  -5  -7   0   52.19    2.80
   5  -7   0   51.69    3.00
   5  -7   0   48.70    2.80
   5  -7   0   51.99    3.10
  -5  -7   0   50.19    2.50
  -5  -7   0   49.80    2.80
  -5   7   0   49.20    2.90
   5   7   0   52.99    3.00
   5   7   0   55.49    2.80
  -5   7   0   53.29    2.90
   5   7   0   49.00    3.30
   5   7   0   50.49    1.90
   5   7   0   50.59    3.00
  -5   7   0   53.89    3.30
   7  -7   0   50.49    3.40
   7  -7   0   53.59    2.30
  -7  -7   0   51.19    3.40
  -7  -7   0   49.80    2.60
  -7  -7   0   52.09    3.00
  -7  -7   0   52.99    2.90
   7  -7   0   53.19    3.10
  -7  -7   0   54.99    3.30
   7  -7   0   55.59    3.20
  -7  -7   0   52.59    1.80
  -7   7   0   50.39    3.70
   7   7   0   55.19    3.30
   7   7   0   53.19    3.30
  -7   7   0   49.50    3.20
   7   7   0   50.69    3.40
   7   7   0   52.19    2.30
   9  -7   0   10.70    2.00
  -9  -7   0    8.80    2.00
   9  -7   0    9.20    1.90
   9  -7   0   11.10    1.80
   9  -7   0    8.80    1.90
  -9  -7   0    8.00    1.50
  -9  -7   0   11.20    1.60
  -9  -7   0    9.40    1.30
  -9  -7   0    7.10    1.90
   9   7   0    6.90    1.70
   9   7   0   10.40    2.00
   9   7   0    8.40    1.70
  -9   7   0    9.70    1.60
  -9   7   0    6.40    1.70
   9   7   0    8.30    1.20
  11  -7   0  415.66   12.40
  11  -7   0  421.16   13.00
  11  -7   0  409.66   11.90
  11  -7   0  402.76    9.50
 -11  -7   0  397.26   11.90
 -11  -7   0  424.46   12.70
 -11  -7   0  391.86   10.60
 -11  -7   0  415.46   12.50
  11  -7   0  399.86   12.30
 -11  -7   0  411.16   11.20
 -11   7   0  391.66   11.80
 -11   7   0  410.86   12.70
 -11   7   0  394.96    9.30
  11   7   0  389.76   12.30
  11   7   0  401.16   12.60
  11   7   0  400.06   10.90
 -11   7   0  402.36   12.20
  11   7   0  397.86   12.30
  13  -7   0  830.92   23.20
 -13  -7   0  842.22   23.30
 -13  -7   0  879.41   22.80
  13  -7   0  909.01   24.50
 -13  -7   0  854.11   21.20
  13  -7   0  885.81   22.80
 -13  -7   0  894.01   23.50
  13  -7   0  888.11   23.50
 -13  -7   0  881.71   21.90
  13   7   0  905.41   22.10
  13   7   0  874.91   23.50
 -13   7   0  889.91   23.40
 -13   7   0  870.71   23.70
  13   7   0  895.31   23.70
 -13   7   0  862.61   22.80
  13   7   0  860.91   23.40
 -15  -7   0  215.68    8.60
 -15  -7   0  204.78    8.40
  15  -7   0  190.68    9.30
 -15  -7   0  208.88    7.90
  15  -7   0  207.28    8.50
 -15  -7   0  209.88    6.50
  15  -7   0  207.58    7.90
 -15  -7   0  208.78    7.20
  15   7   0  215.38    9.10
  15   7   0  208.98    8.40
  15   7   0  197.08    8.30
 -15   7   0  205.08    8.10
  15   7   0  217.98    7.60
 -15   7   0  228.58    8.90
 -15   7   0  215.38    8.60
  17  -7   0    0.80    1.90
 -17  -7   0    0.10    1.40
  17  -7   0   -0.50    1.80
  17  -7   0    0.30    2.40
 -17  -7   0    1.10    1.10
 -17  -7   0    4.30    1.70
 -17  -7   0   -1.70    1.20
 -17  -7   0    1.10    2.40
  17   7   0   -3.90    2.00
  17   7   0    1.90    2.50
  17   7   0    1.40    1.80
 -17   7   0    0.10    1.90
 -17   7   0   -0.20    2.10
  17   7   0   -0.20    1.50
 -17   7   0    5.60    2.00
 -19  -7   0    4.10    1.90
 -19  -7   0    4.60    1.90
 -19  -7   0    6.10    2.60
  19  -7   0    2.30    1.70
  19  -7   0    1.80    2.00
 -19  -7   0    5.20    2.70
 -19   7   0    5.70    2.50
 -19   7   0    0.40    2.60
 -19   7   0    3.90    2.60
 -19   7   0    5.30    1.90
  19   7   0    0.80    2.40
  19   7   0    0.00    2.10
  19   7   0    5.60    2.80
  19   7   0    3.60    1.80
 -21  -7   0  193.78    9.40
 -21  -7   0  190.98    7.50
 -21  -7   0  194.38    9.00
 -21  -7   0  199.38    8.80
  21  -7   0  188.48    8.70
  21  -7   0  204.48   10.10
  21   7   0  191.08    8.70
 -21   7   0  204.28    9.30
 -21   7   0  200.78    8.90
 -21   7   0  196.08    9.20
  21   7   0  208.88   10.10
  21   7   0  189.98    9.50
 -21   7   0  205.18    8.90
  21   7   0  202.38   10.10
 -23  -7   0  287.97   10.20
  23  -7   0  301.37   11.90
 -23  -7   0  294.47   11.90
  23  -7   0  266.17   12.10
  23  -7   0  324.27   13.20
 -23  -7   0  294.17   11.90
 -23  -7   0  301.87   13.10
  23   7   0  286.37   11.40
  23   7   0  305.37   13.20
 -23   7   0  286.37   11.70
  23   7   0  295.77   13.10
 -23   7   0  321.87   12.50
  23   7   0  290.97   12.20
 -23   7   0  290.17   11.70
 -25  -7   0   70.99    6.00
  25  -7   0   60.99    7.00
 -25  -7   0   55.59    6.80
  25  -7   0   66.59    6.80
  25   7   0   65.09    5.90
 -25   7   0   73.29    6.50
  25   7   0   61.49    6.60
 -25   7   0   62.59    7.30
  25   7   0   62.99    6.20
 -27  -7   0    1.60    2.50
  27  -7   0    0.10    3.00
 -27  -7   0    0.80    2.80
  27  -7   0   -0.80    2.70
  27   7   0   -0.60    3.20
 -27   7   0   -0.50    2.60
 -27   7   0    2.40    2.70
  27   7   0    2.90    4.40
  27   7   0    0.10    3.90
  29  -7   0    0.60    4.30
 -29  -7   0    3.00    4.50
 -29  -7   0    3.20    3.70
  29  -7   0   -1.10    3.30
 -29   7   0    3.20    4.00
 -29   7   0    3.60    4.10
  29   7   0    0.70    4.00
  29   7   0    0.50    3.70
   0  -8   0 1697.73   40.00
   0  -8   0 1730.73   40.40
   0  -8   0 1643.64   40.10
   0  -8   0 1699.03   38.90
   0  -8   0 1716.43   40.10
   0   8   0 1690.63   40.50
   0   8   0 1752.12   40.50
   0   8   0 1748.43   40.40
   0   8   0 1663.83   39.70
   2  -8   0  274.77    8.50
   2  -8   0  269.27    8.00
   2  -8   0  285.77    8.40
  -2  -8   0  263.17    8.20
  -2  -8   0  268.77    8.20
  -2  -8   0  271.57    6.80
  -2  -8   0  268.37    8.60
   2  -8   0  278.37    8.60
   2  -8   0  275.97    7.70
  -2   8   0  270.37    8.60
   2   8   0  257.77    8.60
  -2   8   0  273.47    8.70
  -2   8   0  274.27    7.90
   2   8   0  274.07    8.30
  -2   8   0  272.87    8.50
   2   8   0  285.57    8.50
   2   8   0  266.67    8.80
  -4  -8   0  398.36   11.60
   4  -8   0  402.76   11.60
  -4  -8   0  399.96    9.20
  -4  -8   0  387.76   11.20
   4  -8   0  393.86   11.10
  -4  -8   0  414.06   11.10
  -4  -8   0  399.16   11.00
   4  -8   0  412.26   11.10
   4  -8   0  390.56   11.70
   4  -8   0  399.06   10.70
  -4   8   0  395.46   11.80
  -4   8   0  392.06   11.50
   4   8   0  390.06   11.70
  -4   8   0  382.96   11.20
   4   8   0  399.06    9.20
  -4   8   0  400.46   10.40
   4   8   0  391.86   11.10
   4   8   0  416.46   11.60
   4   8   0  398.96   11.60
  -6  -8   0   51.89    2.80
   6  -8   0   48.20    3.30
  -6  -8   0   52.99    3.60
   6  -8   0   52.29    3.60
  -6  -8   0   55.19    3.00
  -6  -8   0   46.00    3.20
   6  -8   0   51.99    2.50
   6  -8   0   47.30    1.60
   6  -8   0   51.59    2.90
  -6  -8   0   50.69    1.40
   6   8   0   50.29    3.50
  -6   8   0   50.29    4.00
  -6   8   0   50.69    3.10
   6   8   0   52.99    3.60
  -6   8   0   47.00    3.00
   6   8   0   49.10    2.00
   6   8   0   45.90    3.60
   6   8   0   48.70    3.10
   8  -8   0  224.68    7.40
   8  -8   0  223.48    7.90
  -8  -8   0  201.38    7.20
   8  -8   0  212.48    6.10
  -8  -8   0  209.28    6.60
   8  -8   0  221.28    7.80
   8  -8   0  207.98    7.60
  -8  -8   0  219.58    6.90
  -8  -8   0  204.88    5.40
  -8  -8   0  217.28    8.10
  -8   8   0  219.98    7.60
  -8   8   0  220.28    8.40
   8   8   0  209.58    6.10
   8   8   0  207.68    7.60
   8   8   0  225.38    8.00
   8   8   0  210.68    7.70
 -10  -8   0  244.78    7.50
 -10  -8   0  249.58    9.20
 -10  -8   0  252.37    8.00
  10  -8   0  251.27    8.80
  10  -8   0  263.17    9.20
 -10  -8   0  250.57    8.50
  10  -8   0  251.57    6.60
 -10  -8   0  246.28    9.00
  10  -8   0  247.38    8.40
  10  -8   0  247.68    8.70
 -10   8   0  253.17    9.50
  10   8   0  260.87    9.00
 -10   8   0  242.98    8.60
  10   8   0  258.97    9.10
  10   8   0  259.87    7.50
 -10   8   0  251.97    6.90
  10   8   0  249.68    9.00
 -12  -8   0 1051.09   26.00
  12  -8   0 1025.90   26.70
 -12  -8   0 1035.10   26.80
  12  -8   0 1001.90   26.40
  12  -8   0 1022.70   22.90
 -12  -8   0  964.20   24.30
 -12  -8   0  985.40   26.60
  12  -8   0  959.50   25.70
  12  -8   0 1012.10   27.20
 -12  -8   0 1028.50   25.10
  12   8   0 1022.20   26.80
 -12   8   0 1046.90   26.60
  12   8   0 1014.70   26.90
 -12   8   0 1031.80   26.10
  12   8   0 1006.90   24.80
  12   8   0 1017.20   26.70
 -12   8   0 1024.20   27.20
  14  -8   0  136.59    6.90
  14  -8   0  135.29    7.70
 -14  -8   0  148.39    7.10
 -14  -8   0  130.69    6.60
 -14  -8   0  142.49    5.80
  14  -8   0  156.08    7.30
 -14  -8   0  146.29    6.30
 -14  -8   0  133.09    4.90
  14  -8   0  130.69    6.30
  14   8   0  144.79    6.80
  14   8   0  134.39    5.70
  14   8   0  146.29    7.30
 -14   8   0  140.99    6.50
  14   8   0  139.19    7.00
 -14   8   0  144.69    7.00
 -14   8   0  139.69    7.40
  16  -8   0   15.50    3.40
 -16  -8   0   21.10    2.80
  16  -8   0   20.80    3.10
 -16  -8   0   18.50    3.00
 -16  -8   0   19.00    3.20
 -16  -8   0   18.20    2.20
  16  -8   0   22.10    4.10
  16   8   0   18.90    2.60
 -16   8   0   16.50    3.20
  16   8   0   16.50    3.70
  16   8   0   21.70    3.50
 -16   8   0   20.20    3.20
 -16   8   0   19.40    3.00
  16   8   0   20.90    3.20
  18  -8   0   26.00    3.20
  18  -8   0   23.60    4.80
 -18  -8   0   25.90    3.20
 -18  -8   0   31.30    3.10
 -18  -8   0   26.90    3.70
 -18  -8   0   23.40    3.90
  18  -8   0   29.10    3.70
  18   8   0   28.60    4.10
  18   8   0   25.80    3.50
  18   8   0   29.50    3.70
 -18   8   0   33.10    3.80
 -18   8   0   26.40    3.70
 -18   8   0   28.20    3.50
  18   8   0   34.50    3.60
  20  -8   0    6.00    3.30
  20  -8   0    4.10    2.00
 -20  -8   0    7.00    2.20
 -20  -8   0    3.40    2.80
 -20  -8   0    7.00    2.20
 -20  -8   0    3.90    2.40
  20   8   0    1.20    2.50
  20   8   0    4.00    2.40
 -20   8   0    9.60    3.20
  20   8   0    3.50    2.40
  20   8   0    7.80    3.10
 -20   8   0    8.00    3.10
 -20   8   0    3.70    2.80
 -20   8   0    5.30    2.10
 -22  -8   0   41.90    4.50
  22  -8   0   42.80    5.10
 -22  -8   0   37.50    3.80
 -22  -8   0   37.90    4.60
  22  -8   0   31.00    5.00
 -22  -8   0   44.80    5.00
  22   8   0   48.20    5.20
 -22   8   0   53.49    5.20
 -22   8   0   40.70    4.60
  22   8   0   44.10    5.50
  22   8   0   36.40    4.10
 -22   8   0   42.60    4.80
 -22   8   0   44.90    4.80
  22   8   0   33.90    4.50
 -24  -8   0   91.09    7.10
  24  -8   0   82.99    7.70
  24  -8   0   88.59    8.10
 -24  -8   0   75.49    6.80
 -24   8   0   76.29    6.30
  24   8   0   86.89    6.80
  24   8   0   65.59    6.00
  24   8   0   89.09    7.70
 -24   8   0   77.99    6.50
 -24   8   0   87.49    6.70
 -24   8   0   81.29    6.50
  24   8   0   92.09    8.00
  26  -8   0    7.00    3.50
 -26  -8   0   10.60    4.00
 -26  -8   0   19.70    5.10
  26  -8   0    6.50    3.50
  26   8   0    9.00    3.90
  26   8   0    5.00    4.20
 -26   8   0    9.90    3.30
  26   8   0   12.70    4.00
  28  -8   0   49.70    7.20
  28  -8   0   59.69    7.00
 -28  -8   0   56.09    5.90
 -28  -8   0   50.89    6.90
  28   8   0   50.49    6.20
  28   8   0   51.59    6.20
  28   8   0   65.89    8.40
 -28   8   0   59.09    6.90
 -28   8   0   64.99    6.60
   1  -9   0  997.60   23.50
  -1  -9   0  957.60   24.50
  -1  -9   0  997.80   25.00
   1  -9   0  992.50   24.90
  -1  -9   0 1003.90   23.00
   1  -9   0  981.80   24.80
   1  -9   0  927.41   22.00
   1  -9   0  994.10   24.50
  -1  -9   0 1007.50   24.60
   1   9   0  991.20   24.80
  -1   9   0  952.90   24.90
   1   9   0  997.10   24.40
   1   9   0 1008.20   25.10
  -1   9   0  991.40   25.00
  -1   9   0  987.50   25.00
  -1   9   0 1002.10   24.20
   1   9   0  993.40   25.10
   3  -9   0 1969.50   45.60
   3  -9   0 1951.40   46.60
  -3  -9   0 1923.01   45.90
   3  -9   0 1921.81   46.00
  -3  -9   0 1969.80   46.60
  -3  -9   0 1992.90   44.00
   3  -9   0 1933.81   45.70
  -3  -9   0 1999.50   46.20
   3  -9   0 1966.30   46.70
  -3   9   0 1955.20   46.90
  -3   9   0 1970.20   46.50
   3   9   0 1996.10   47.00
   3   9   0 2009.00   46.40
  -3   9   0 1905.71   46.50
   3   9   0 1939.91   46.70
   3   9   0 1968.90   46.40
  -3   9   0 1978.20   45.50
  -5  -9   0   39.10    2.80
   5  -9   0   33.00    2.50
   5  -9   0   34.90    3.20
   5  -9   0   39.40    2.50
   5  -9   0   37.80    2.70
   5  -9   0   37.70    3.20
  -5  -9   0   36.90    2.50
  -5  -9   0   36.70    3.00
  -5  -9   0   37.70    3.20
   5   9   0   40.70    3.10
  -5   9   0   36.90    3.50
  -5   9   0   34.10    3.10
   5   9   0   38.70    3.60
   5   9   0   34.10    2.90
   5   9   0   34.90    1.30
   5   9   0   31.10    2.90
  -5   9   0   32.00    2.90
   7  -9   0 1350.86   33.60
   7  -9   0 1362.66   33.70
   7  -9   0 1412.36   33.20
  -7  -9   0 1353.46   32.50
  -7  -9   0 1374.96   32.70
  -7  -9   0 1359.86   33.20
   7  -9   0 1350.76   31.90
  -7  -9   0 1320.97   33.60
  -7   9   0 1397.56   34.40
   7   9   0 1368.96   34.10
   7   9   0 1346.97   33.80
   7   9   0 1362.76   32.90
  -7   9   0 1383.76   33.60
   7   9   0 1347.07   33.80
   7   9   0 1328.27   31.20
   9  -9   0 1327.77   33.40
  -9  -9   0 1323.87   34.00
   9  -9   0 1316.57   33.30
  -9  -9   0 1347.37   32.90
  -9  -9   0 1371.26   32.20
  -9  -9   0 1308.57   30.00
   9  -9   0 1330.67   32.70
  -9  -9   0 1315.07   31.80
   9  -9   0 1360.66   33.50
   9  -9   0 1314.97   31.00
  -9   9   0 1322.37   34.00
   9   9   0 1317.67   31.10
   9   9   0 1334.37   33.60
   9   9   0 1345.07   32.40
   9   9   0 1353.26   33.80
   9   9   0 1364.46   33.60
  -9   9   0 1327.07   33.10
  -9   9   0 1342.27   31.30
  -9   9   0 1340.57   31.60
  11  -9   0   65.59    2.50
 -11  -9   0   69.09    4.50
 -11  -9   0   68.99    3.40
 -11  -9   0   63.69    4.90
  11  -9   0   71.29    4.50
 -11  -9   0   68.09    3.90
 -11  -9   0   63.49    4.40
  11  -9   0   72.19    4.90
  11  -9   0   64.59    4.60
  11  -9   0   75.39    4.40
  11   9   0   67.59    4.70
 -11   9   0   63.39    5.20
 -11   9   0   76.49    4.60
  11   9   0   65.99    4.60
  11   9   0   65.29    4.40
 -11   9   0   58.59    4.50
 -11   9   0   61.99    2.60
  11   9   0   62.89    3.20
 -13  -9   0  474.65   15.20
  13  -9   0  517.15   14.70
 -13  -9   0  486.85   14.40
 -13  -9   0  485.75   15.20
  13  -9   0  489.45   15.30
  13  -9   0  475.25   15.70
 -13  -9   0  468.55   12.80
 -13  -9   0  480.35   13.60
  13  -9   0  479.75   15.20
  13   9   0  483.95   15.40
 -13   9   0  470.85   14.40
  13   9   0  478.05   13.30
  13   9   0  469.45   15.20
 -13   9   0  493.55   15.00
  13   9   0  511.75   15.90
 -13   9   0  496.75   15.70
  15  -9   0  125.39    7.10
  15  -9   0  143.89    6.80
  15  -9   0  145.59    7.30
  15  -9   0  126.39    7.40
 -15  -9   0  150.88    7.20
 -15  -9   0  137.89    7.40
 -15  -9   0  142.39    6.80
 -15  -9   0  130.29    5.80
  15   9   0  132.79    5.80
 -15   9   0  135.49    7.80
 -15   9   0  140.89    6.90
  15   9   0  131.39    6.90
  15   9   0  139.19    7.40
 -15   9   0  136.29    6.50
  15   9   0  135.79    7.50
  17  -9   0  297.27   11.90
 -17  -9   0  285.77   11.60
 -17  -9   0  294.67    9.80
 -17  -9   0  289.87   11.40
 -17  -9   0  288.77   10.80
  17  -9   0  288.27   12.80
  17  -9   0  284.07   10.60
 -17   9   0  313.37   11.60
 -17   9   0  295.47   11.00
  17   9   0  298.17   11.50
  17   9   0  289.97   12.20
  17   9   0  293.97   11.60
 -17   9   0  285.87   11.70
  17   9   0  291.87    9.80
 -19  -9   0  768.22   22.40
  19  -9   0  784.92   23.60
 -19  -9   0  738.43   22.60
 -19  -9   0  774.82   22.00
  19  -9   0  740.03   21.80
 -19  -9   0  756.42   20.50
  19   9   0  744.83   21.00
 -19   9   0  809.72   22.50
  19   9   0  757.52   22.90
 -19   9   0  762.22   22.60
  19   9   0  724.43   22.80
 -19   9   0  745.03   22.70
  19   9   0  744.03   23.50
 -21  -9   0  164.88    8.40
 -21  -9   0  178.28    8.90
 -21  -9   0  159.88    9.30
  21  -9   0  160.78    9.00
 -21  -9   0  155.58    7.10
  21  -9   0  142.79    9.00
 -21   9   0  161.38    9.00
 -21   9   0  161.88    9.10
 -21   9   0  170.18    8.80
  21   9   0  155.58    9.40
  21   9   0  148.29    8.60
 -21   9   0  170.68    8.20
  21   9   0  177.68    9.80
 -23  -9   0    6.10    3.90
 -23  -9   0    5.40    3.20
  23  -9   0    6.90    3.80
 -23  -9   0    4.50    3.00
  23  -9   0   12.10    4.20
  23   9   0   -0.60    2.70
  23   9   0    7.50    2.80
 -23   9   0    8.00    3.00
 -23   9   0    6.70    2.70
  23   9   0    3.20    3.00
  23   9   0    5.60    3.90
 -23   9   0    8.30    3.10
 -23   9   0    3.10    2.50
  25  -9   0   20.00    4.30
  25  -9   0   25.20    5.40
 -25  -9   0   19.70    4.90
 -25  -9   0   25.20    4.60
 -25   9   0   28.80    4.50
 -25   9   0   31.10    4.50
  25   9   0   25.20    4.60
  25   9   0   30.40    5.40
  25   9   0   24.90    4.30
 -25   9   0   17.20    4.10
  27  -9   0   12.30    5.20
 -27  -9   0   11.30    4.20
 -27  -9   0   22.10    4.60
  27  -9   0   20.80    4.70
  27   9   0   22.00    5.10
 -27   9   0   14.00    3.80
  27   9   0   16.20    5.10
   0 -10   0    2.20    1.30
   0 -10   0    5.90    1.80
   0 -10   0    3.20    0.90
   0 -10   0    3.30    1.40
   0  10   0    6.70    2.00
   0  10   0    0.90    1.60
   0  10   0    2.20    1.40
   0  10   0    1.10    1.40
  -2 -10   0   16.00    2.00
   2 -10   0   12.00    1.60
  -2 -10   0    6.20    1.60
  -2 -10   0   10.80    2.00
   2 -10   0   11.90    1.30
   2 -10   0   10.40    2.20
  -2 -10   0    8.70    0.90
   2 -10   0   12.90    1.80
   2 -10   0   13.30    2.20
   2 -10   0    8.90    0.70
  -2  10   0    7.60    1.80
  -2  10   0    8.30    2.10
  -2  10   0   12.20    1.80
   2  10   0    7.60    1.90
   2  10   0    9.90    1.80
   2  10   0   10.80    1.90
  -2  10   0    9.70    2.10
   2  10   0    9.40    2.20
   4 -10   0   20.10    2.40
   4 -10   0   22.50    2.90
  -4 -10   0   27.40    3.00
  -4 -10   0   27.60    2.50
  -4 -10   0   26.90    2.70
   4 -10   0   29.50    3.10
   4 -10   0   30.60    2.70
  -4  10   0   23.80    2.80
   4  10   0   22.70    2.70
  -4  10   0   22.20    3.00
   4  10   0   24.00    2.90
   4  10   0   25.00    2.60
  -4  10   0   24.40    2.20
   4  10   0   31.40    3.20
  -4  10   0   27.20    2.80
  -6 -10   0    3.10    1.40
   6 -10   0    0.80    1.50
  -6 -10   0    2.50    1.10
   6 -10   0    0.10    1.80
   6 -10   0    0.30    0.90
   6 -10   0    1.60    0.80
  -6 -10   0    1.10    1.20
  -6 -10   0    0.20    1.40
   6  10   0    0.30    1.30
  -6  10   0    0.80    1.70
   6  10   0    1.50    1.80
  -6  10   0    1.40    1.50
   6  10   0    2.00    1.20
   6  10   0   -1.50    1.80
  -6  10   0    0.30    1.00
  -8 -10   0   29.50    3.20
   8 -10   0   31.90    2.90
  -8 -10   0   33.80    2.90
   8 -10   0   37.20    3.70
   8 -10   0   28.80    1.90
   8 -10   0   30.30    3.10
  -8 -10   0   31.10    2.60
  -8 -10   0   34.60    3.30
   8 -10   0   29.60    3.00
  -8  10   0   33.50    3.60
   8  10   0   33.00    2.90
   8  10   0   30.80    3.30
   8  10   0   27.30    3.50
   8  10   0   31.70    1.80
  -8  10   0   32.10    3.20
   8  10   0   31.40    3.20
  10 -10   0   10.20    2.30
  10 -10   0   11.90    2.60
 -10 -10   0    7.30    2.10
  10 -10   0   11.60    2.30
 -10 -10   0   10.60    2.00
  10 -10   0   10.20    1.90
 -10 -10   0    9.50    1.70
 -10 -10   0    9.10    1.90
 -10  10   0   10.50    1.60
  10  10   0    6.30    1.90
  10  10   0    8.50    2.20
  10  10   0   10.00    2.10
  10  10   0    7.80    2.20
 -10  10   0   13.40    3.20
 -10  10   0   10.70    2.50
  10  10   0    8.40    1.30
  12 -10   0   51.19    4.60
  12 -10   0   58.09    3.90
  12 -10   0   57.49    5.00
 -12 -10   0   55.99    4.00
 -12 -10   0   48.80    3.70
  12 -10   0   54.29    4.60
 -12 -10   0   59.89    5.10
 -12 -10   0   52.19    3.20
 -12  10   0   54.19    4.80
 -12  10   0   54.19    4.30
  12  10   0   53.89    3.80
  12  10   0   57.09    3.20
  12  10   0   48.80    4.30
  12  10   0   58.89    4.60
 -12  10   0   52.09    3.90
  12  10   0   56.09    4.90
  14 -10   0  113.49    5.80
  14 -10   0  112.39    6.90
  14 -10   0  110.29    6.40
 -14 -10   0  112.69    6.80
 -14 -10   0  107.59    6.70
 -14 -10   0  129.69    6.50
 -14 -10   0  118.29    5.50
  14 -10   0  134.09    7.30
 -14  10   0  111.09    6.30
  14  10   0  116.59    5.00
  14  10   0  114.99    5.40
  14  10   0  116.49    6.70
 -14  10   0  119.69    6.80
 -14  10   0  126.09    7.60
  14  10   0  112.69    6.40
  14  10   0  111.99    7.30
 -16 -10   0    2.90    1.90
 -16 -10   0    7.80    3.00
  16 -10   0    5.60    2.90
  16 -10   0    3.10    2.60
 -16 -10   0    6.10    3.00
  16 -10   0    4.20    1.80
 -16 -10   0    4.50    2.00
 -16  10   0   10.20    2.80
  16  10   0    6.10    3.00
  16  10   0    5.30    1.80
  16  10   0    5.00    2.30
 -16  10   0    4.50    2.50
  16  10   0    6.40    2.70
 -16  10   0    9.50    2.90
  18 -10   0  314.27   13.60
 -18 -10   0  348.47   12.70
 -18 -10   0  355.46   11.50
 -18 -10   0  347.67   13.30
 -18 -10   0  351.66   13.30
  18 -10   0  333.07   13.40
  18  10   0  355.36   11.60
  18  10   0  373.86   14.10
 -18  10   0  350.56   12.60
 -18  10   0  362.86   13.10
 -18  10   0  360.76   13.90
  18  10   0  364.06   14.60
  18  10   0  363.86   13.80
 -20 -10   0  292.17   12.70
 -20 -10   0  292.17   11.70
 -20 -10   0  286.17    9.90
 -20 -10   0  302.67   11.90
  20 -10   0  285.77   11.90
  20 -10   0  288.57   13.00
  20  10   0  274.47   12.20
  20  10   0  292.77   12.90
 -20  10   0  295.97   12.30
 -20  10   0  276.87   12.50
  20  10   0  278.77   12.60
 -20  10   0  276.27   11.60
 -20  10   0  285.47   11.80
  20  10   0  269.37   11.70
  22 -10   0    2.50    3.70
 -22 -10   0   -0.20    1.90
 -22 -10   0    0.10    2.90
 -22 -10   0   -3.80    3.20
  22 -10   0   -1.40    2.30
  22  10   0    1.10    3.20
 -22  10   0    1.00    1.90
  22  10   0    5.10    2.90
 -22  10   0    2.80    2.50
 -22  10   0    3.30    2.50
 -22  10   0    0.10    3.10
  22  10   0    1.90    2.30
  24 -10   0  118.39    8.70
  24 -10   0  137.79    8.90
 -24 -10   0  138.59    8.00
 -24 -10   0  133.29    9.70
  24  10   0  123.69    9.60
  24  10   0  143.89    9.90
 -24  10   0  122.89    8.10
 -24  10   0  126.29    8.60
 -24  10   0  128.39    8.10
 -26 -10   0    5.10    4.30
 -26 -10   0    5.10    2.90
  26 -10   0    1.80    3.20
  26 -10   0    0.80    4.40
  26  10   0    7.70    4.40
 -26  10   0   -1.60    3.70
  26  10   0    7.10    4.40
 -26  10   0    3.60    2.90
   1 -11   0   -1.70    1.10
  -1 -11   0    1.90    1.80
  -1 -11   0    1.00    1.10
   1 -11   0    1.00    0.90
   1 -11   0    0.70    1.50
  -1 -11   0    3.00    0.80
  -1 -11   0    0.70    1.50
   1 -11   0   -0.80    1.70
   1  11   0    1.90    1.50
   1  11   0    0.80    1.30
  -1  11   0    1.00    1.80
  -1  11   0    1.90    1.40
   1  11   0    1.30    1.60
   1  11   0    0.70    1.30
  -1  11   0    2.50    1.50
  -1  11   0   -0.10    1.20
   3 -11   0   17.40    2.40
  -3 -11   0   20.70    2.40
   3 -11   0   14.50    2.40
  -3 -11   0   24.90    2.70
   3 -11   0   18.70    1.10
  -3 -11   0   24.50    3.20
   3 -11   0   18.30    2.50
   3 -11   0   18.30    2.10
  -3  11   0   20.80    2.80
  -3  11   0   17.80    2.40
  -3  11   0   20.30    2.20
  -3  11   0   20.70    3.20
   3  11   0   17.00    2.60
   3  11   0   21.50    2.60
   3  11   0   21.40    3.10
   3  11   0   20.20    3.00
   5 -11   0   -1.40    1.80
   5 -11   0    2.50    1.90
   5 -11   0    0.50    1.10
   5 -11   0    1.20    1.10
  -5 -11   0   -0.20    1.50
  -5 -11   0   -1.60    1.10
  -5 -11   0    1.20    1.50
   5 -11   0    1.60    0.70
   5  11   0    3.60    2.10
   5  11   0    1.90    1.90
   5  11   0    3.10    2.20
   5  11   0    2.40    1.40
  -5  11   0    1.90    1.70
  -5  11   0   -1.80    1.60
  -5  11   0   -0.90    1.00
   7 -11   0   61.19    4.10
   7 -11   0   63.79    3.80
   7 -11   0   61.79    4.30
  -7 -11   0   62.09    5.00
  -7 -11   0   59.89    3.70
   7 -11   0   55.69    3.20
   7 -11   0   63.09    4.40
  -7 -11   0   62.49    3.90
  -7 -11   0   60.59    3.90
   7  11   0   61.69    4.30
   7  11   0   68.99    5.10
   7  11   0   54.19    4.10
   7  11   0   57.69    4.50
  -7  11   0   65.19    5.20
  -7  11   0   59.69    4.10
  -7  11   0   61.69    4.50
   9 -11   0  218.08    9.00
  -9 -11   0  239.68    7.70
   9 -11   0  225.88    8.90
  -9 -11   0  208.68    8.80
  -9 -11   0  214.18    8.40
   9 -11   0  215.58    8.20
   9 -11   0  218.18    9.00
  -9 -11   0  224.48    7.90
  -9  11   0  210.48    9.10
   9  11   0  211.88    9.10
   9  11   0  222.48    8.00
   9  11   0  215.28    9.00
   9  11   0  219.98    9.40
  -9  11   0  213.58    8.40
  11 -11   0   56.39    3.90
  11 -11   0   55.89    5.20
 -11 -11   0   56.09    4.00
 -11 -11   0   51.09    4.00
  11 -11   0   55.69    4.70
  11 -11   0   60.29    5.20
 -11 -11   0   56.69    3.50
  11  11   0   58.69    5.20
  11  11   0   53.39    4.10
  11  11   0   62.09    4.60
 -11  11   0   60.29    5.60
 -11  11   0   63.39    4.90
  11  11   0   49.90    4.80
 -13 -11   0    1.80    2.40
  13 -11   0    7.10    2.80
 -13 -11   0    4.70    2.00
  13 -11   0    3.10    2.10
  13 -11   0    0.80    1.40
 -13 -11   0    0.90    2.10
  13 -11   0    2.80    2.00
 -13  11   0    5.10    2.00
  13  11   0    4.30    1.90
  13  11   0    3.70    2.10
 -13  11   0    5.50    2.50
 -13  11   0    6.70    2.10
  13  11   0    1.70    2.10
  13  11   0    3.70    2.60
 -15 -11   0    2.90    2.00
 -15 -11   0    0.50    1.80
 -15 -11   0    4.70    1.90
  15 -11   0    2.60    1.60
  15 -11   0    2.70    2.80
  15 -11   0   -0.20    2.00
  15 -11   0   -2.00    1.70
 -15  11   0   -0.70    1.70
  15  11   0    0.10    2.00
 -15  11   0   -1.70    2.90
 -15  11   0    2.80    1.90
  15  11   0    0.10    2.70
  15  11   0    2.40    3.10
  15  11   0    0.10    1.30
 -17 -11   0   17.90    3.50
 -17 -11   0   25.40    4.10
  17 -11   0   18.70    3.50
  17 -11   0   29.40    4.80
 -17 -11   0   22.90    3.10
 -17 -11   0   22.40    3.70
 -17  11   0   22.30    3.70
 -17  11   0   25.40    3.50
  17  11   0   23.30    4.40
  17  11   0   18.90    3.80
 -17  11   0   18.40    3.60
  17  11   0   34.40    3.50
  17  11   0   26.00    4.50
  19 -11   0   75.69    7.20
 -19 -11   0   91.79    6.50
 -19 -11   0   91.49    5.60
 -19 -11   0  101.49    7.70
  19 -11   0   96.29    7.10
 -19 -11   0   90.99    6.10
 -19  11   0   78.89    7.30
  19  11   0   95.19    5.50
  19  11   0   90.79    7.50
  19  11   0  101.59    8.40
 -19  11   0  103.39    7.60
 -19  11   0   95.19    7.00
  19  11   0   95.89    7.00
  21 -11   0  123.79    8.60
 -21 -11   0  122.19    8.30
  21 -11   0  141.39    8.90
 -21 -11   0  124.89    8.00
 -21  11   0  133.79    9.10
 -21  11   0  131.69    8.30
 -21  11   0  135.89    8.10
 -21  11   0  131.39    7.90
  21  11   0  137.59    9.30
  21  11   0  150.08    8.90
 -23 -11   0   36.90    5.20
  23 -11   0   33.20    6.00
 -23 -11   0   29.10    4.20
  23 -11   0   29.90    4.70
 -23  11   0   36.10    5.40
  23  11   0   32.70    5.80
 -23  11   0   42.40    5.00
 -23  11   0   30.70    4.70
  23  11   0   34.10    5.70
  25 -11   0    2.30    3.10
 -25 -11   0   -0.40    2.30
 -25 -11   0    2.20    3.10
  25 -11   0    3.90    3.30
 -25  11   0   -0.50    3.40
  25  11   0    5.90    3.80
 -25  11   0   -1.00    3.50
  25  11   0    5.60    3.30
 -25  11   0   -0.50    3.70
 -27 -11   0   -0.40    3.10
  27 -11   0    5.60    3.80
  27 -11   0    3.70    4.90
  27  11   0    4.00    4.10
  27  11   0    2.90    3.50
 -27  11   0    1.30    4.20
 -27  11   0   -1.40    4.20
   0 -12   0  443.76   11.80
   0 -12   0  446.86   13.30
   0 -12   0  459.45   14.20
   0 -12   0  441.56   13.70
   0  12   0  437.06   13.30
   0  12   0  441.06   14.00
   0  12   0  455.65   14.10
   0  12   0  471.45   14.30
   2 -12   0  104.69    6.00
  -2 -12   0  102.79    5.60
  -2 -12   0  101.79    5.50
   2 -12   0  100.39    5.00
   2 -12   0  116.99    4.70
   2 -12   0  102.89    5.60
  -2 -12   0   86.59    5.10
   2  12   0   98.99    5.50
  -2  12   0  103.09    5.40
   2  12   0  103.49    6.20
  -2  12   0  102.89    5.80
   2  12   0  102.29    5.90
   2  12   0   94.89    5.40
  -2  12   0  104.69    5.70
  -2  12   0   95.69    4.90
  -4 -12   0   11.30    2.60
  -4 -12   0   10.10    2.30
   4 -12   0    5.40    2.60
   4 -12   0    9.90    2.00
   4 -12   0    9.40    1.90
   4 -12   0   10.60    2.40
  -4 -12   0    9.50    1.90
   4  12   0   10.50    2.20
  -4  12   0   10.70    2.50
   4  12   0   11.30    2.20
  -4  12   0    7.30    2.20
  -4  12   0   10.70    2.50
   4  12   0   11.30    2.40
  -4  12   0    8.00    1.60
   4  12   0   11.90    2.80
  -6 -12   0    2.10    2.00
  -6 -12   0    1.60    1.70
  -6 -12   0    3.20    1.80
   6 -12   0   -0.60    1.20
   6 -12   0    2.50    1.70
   6 -12   0    1.80    2.30
   6 -12   0    2.00    0.90
   6 -12   0    3.40    1.50
   6  12   0    5.70    2.10
  -6  12   0    0.90    1.80
   6  12   0    3.10    2.40
   6  12   0   -0.20    2.00
  -6  12   0    1.40    2.00
  -6  12   0    3.30    2.60
   6  12   0    1.90    2.00
   8 -12   0  260.57    9.70
  -8 -12   0  246.88    8.90
   8 -12   0  262.47   10.20
   8 -12   0  243.88    9.20
  -8 -12   0  278.37    9.70
  -8 -12   0  252.67    8.70
  -8 -12   0  251.87    9.80
   8 -12   0  247.68    9.50
   8  12   0  257.27    9.20
   8  12   0  252.07   10.20
  -8  12   0  259.47   10.80
   8  12   0  260.27   10.30
   8  12   0  233.58    9.90
  -8  12   0  261.77    9.70
  10 -12   0  267.97   10.60
  10 -12   0  260.07   10.20
 -10 -12   0  267.27   10.50
 -10 -12   0  251.77    9.40
 -10 -12   0  263.07    9.20
 -10 -12   0  259.67    8.60
  10 -12   0  252.17    9.30
  10 -12   0  260.67    8.70
  10 -12   0  272.57   10.50
  10  12   0  247.18   10.20
 -10  12   0  250.77   10.60
  10  12   0  242.58   10.70
  10  12   0  238.78    9.00
  10  12   0  256.67   10.50
 -10  12   0  265.47   10.20
 -12 -12   0   73.39    4.80
  12 -12   0   82.59    6.50
  12 -12   0   76.49    4.90
  12 -12   0   88.19    5.70
  12 -12   0   82.99    5.40
 -12 -12   0   78.89    5.00
 -12 -12   0   82.49    5.60
  12 -12   0   87.19    6.20
  12  12   0   86.29    6.20
 -12  12   0   69.59    6.30
 -12  12   0   86.19    5.40
  12  12   0   76.79    6.50
  12  12   0   77.99    4.70
  12  12   0   84.99    5.80
  14 -12   0   35.90    4.80
 -14 -12   0   45.40    4.00
 -14 -12   0   44.30    4.60
  14 -12   0   34.50    4.70
  14 -12   0   39.60    4.80
  14 -12   0   42.10    4.00
 -14  12   0   42.20    5.40
 -14  12   0   42.70    4.50
  14  12   0   37.70    3.50
  14  12   0   35.70    5.00
  14  12   0   37.90    4.60
  14  12   0   43.60    5.10
 -14  12   0   39.80    4.10
  16 -12   0    0.70    2.40
 -16 -12   0    1.10    2.60
  16 -12   0   -0.80    2.80
 -16 -12   0    2.60    2.90
 -16 -12   0    1.10    1.50
  16 -12   0    5.70    2.70
  16  12   0    4.40    3.70
  16  12   0   -1.10    2.10
 -16  12   0   -2.80    2.50
 -16  12   0    2.00    2.60
 -16  12   0   -3.00    2.80
  16  12   0    6.50    3.40
  16  12   0    2.20    2.00
  18 -12   0   77.69    7.60
 -18 -12   0   85.59    5.50
 -18 -12   0   88.19    6.10
  18 -12   0   81.49    5.90
 -18 -12   0   93.59    7.50
  18  12   0   90.59    7.70
  18  12   0   84.69    7.40
 -18  12   0   97.59    7.90
 -18  12   0   81.79    6.60
  18  12   0   77.39    5.50
 -18  12   0   89.69    7.20
  18  12   0   82.59    6.90
 -20 -12   0  206.78   10.20
  20 -12   0  217.88   10.70
  20 -12   0  193.18   11.40
 -20 -12   0  193.88   10.60
  20  12   0  200.88   12.10
  20  12   0  208.98   11.40
 -20  12   0  206.98   10.60
 -20  12   0  216.08   10.00
 -20  12   0  198.78   10.20
  22 -12   0    4.10    3.60
 -22 -12   0    3.90    2.50
 -22 -12   0    3.90    3.80
  22 -12   0   -2.90    2.50
 -22  12   0   -2.20    3.10
  22  12   0    1.70    4.50
 -22  12   0    3.10    3.70
  22  12   0   -4.10    3.70
 -22  12   0    0.10    3.60
  24 -12   0   40.20    6.60
  24 -12   0   43.70    6.30
 -24 -12   0   50.69    6.80
  24  12   0   33.70    5.30
 -24  12   0   32.20    5.70
 -24  12   0   43.50    5.90
 -24  12   0   43.80    5.90
  24  12   0   35.50    6.00
 -26 -12   0   24.90    5.90
  26 -12   0   23.10    5.80
  26 -12   0   43.20    7.40
  26  12   0   23.10    5.80
 -26  12   0   32.40    5.70
 -26  12   0   25.40    4.60
  26  12   0   25.10    5.80
   1 -13   0  261.27    9.40
   1 -13   0  255.27   10.30
   1 -13   0  258.07   10.00
  -1 -13   0  261.67   10.10
   1 -13   0  286.97    8.40
  -1 -13   0  258.27    9.60
  -1 -13   0  263.67   10.00
   1  13   0  261.07   10.30
  -1  13   0  272.77   10.50
  -1  13   0  289.27   10.60
  -1  13   0  272.97   10.70
   1  13   0  253.87    9.40
   1  13   0  277.77   10.60
  -1  13   0  278.47    9.60
   1  13   0  274.27   10.20
  -3 -13   0  804.52   22.20
   3 -13   0  824.52   23.10
  -3 -13   0  802.32   22.20
   3 -13   0  839.82   21.40
   3 -13   0  820.52   23.20
   3 -13   0  821.32   22.30
  -3 -13   0  826.92   23.20
   3  13   0  824.12   22.90
   3  13   0  843.22   23.80
  -3  13   0  818.82   21.60
   3  13   0  843.62   22.70
  -3  13   0  819.92   23.10
  -3  13   0  849.52   23.70
  -3  13   0  856.41   23.20
   3  13   0  820.82   23.10
  -5 -13   0   22.90    3.00
   5 -13   0   20.60    3.10
   5 -13   0   18.80    2.90
   5 -13   0   21.30    3.00
   5 -13   0   25.70    3.00
  -5 -13   0   17.90    3.40
  -5 -13   0   21.40    3.10
  -5  13   0   25.70    4.10
   5  13   0   19.70    3.80
   5  13   0   18.10    3.40
  -5  13   0   17.40    3.20
   5  13   0   23.20    3.40
  -5  13   0   16.50    2.70
   5  13   0   21.10    3.50
   7 -13   0  296.97   10.70
   7 -13   0  300.67   10.20
  -7 -13   0  271.47   11.00
   7 -13   0  314.97   11.20
   7 -13   0  295.77   10.90
  -7 -13   0  284.37   10.20
  -7 -13   0  292.37    9.90
   7  13   0  279.07   10.90
   7  13   0  285.97   11.30
  -7  13   0  277.17   11.20
  -7  13   0  294.77   10.80
   7  13   0  298.87   11.20
   7  13   0  288.37   10.40
   9 -13   0  421.96   14.20
   9 -13   0  412.76   13.30
  -9 -13   0  411.16   13.50
   9 -13   0  430.66   14.30
  -9 -13   0  408.36   14.30
  -9 -13   0  395.76   12.40
   9 -13   0  400.96   13.90
   9  13   0  417.46   14.60
   9  13   0  426.46   13.40
  -9  13   0  387.86   14.40
   9  13   0  410.56   14.90
   9  13   0  413.46   14.20
  -9  13   0  441.76   14.30
  11 -13   0   18.50    3.80
  11 -13   0   24.20    3.30
  11 -13   0   14.90    3.50
 -11 -13   0   17.60    2.90
  11 -13   0   17.10    3.20
 -11 -13   0   21.00    3.40
 -11 -13   0   13.40    2.60
 -11  13   0   17.70    3.50
  11  13   0   14.50    3.30
  11  13   0   11.90    3.80
  11  13   0   12.10    2.90
  11  13   0   15.90    2.80
 -11  13   0   13.90    2.70
  13 -13   0  525.65   18.60
 -13 -13   0  542.85   17.00
  13 -13   0  535.65   18.00
 -13 -13   0  529.75   15.90
 -13 -13   0  553.84   17.60
  13 -13   0  528.45   17.50
  13  13   0  559.34   18.00
 -13  13   0  532.15   17.00
  13  13   0  536.75   18.60
 -13  13   0  555.54   17.60
  13  13   0  548.85   18.20
  13  13   0  550.54   16.30
 -13  13   0  557.94   18.90
  15 -13   0  201.38   10.40
 -15 -13   0  203.68    8.30
 -15 -13   0  195.48    9.40
  15 -13   0  198.58    9.60
 -15 -13   0  196.28    8.80
  15  13   0  194.88   10.00
 -15  13   0  202.38   10.00
  15  13   0  201.38   10.50
 -15  13   0  205.68   11.00
  15  13   0  198.18    8.60
 -15  13   0  194.98    9.00
  15  13   0  194.28   10.70
  17 -13   0   59.99    5.20
  17 -13   0   59.09    6.20
 -17 -13   0   56.19    5.40
  17 -13   0   58.59    5.90
 -17 -13   0   62.99    4.90
  17  13   0   57.09    6.10
 -17  13   0   67.99    6.70
 -17  13   0   67.59    6.10
 -17  13   0   69.09    6.50
  17  13   0   62.39    6.10
  17  13   0   74.79    5.30
  17  13   0   62.59    7.10
 -19 -13   0  108.39    7.60
  19 -13   0  133.79    8.30
  19 -13   0  109.89    8.20
  19  13   0  118.19    9.00
  19  13   0  115.39    9.20
 -19  13   0  122.79    7.50
 -19  13   0   98.09    7.10
 -19  13   0  104.89    8.70
  21 -13   0   -5.70    3.70
  21 -13   0    2.70    3.40
 -21 -13   0   -0.90    3.50
 -21  13   0    0.70    3.90
  21  13   0    0.70    2.80
 -21  13   0   -6.20    3.40
 -21  13   0    3.10    3.40
  23 -13   0   76.99    7.20
  23 -13   0   65.19    7.90
 -23  13   0   66.39    6.40
 -23  13   0   88.69    7.40
  23  13   0   80.69    8.20
 -23  13   0   89.09    7.80
  25 -13   0   61.59    7.30
  25 -13   0   56.19    7.20
 -25  13   0   55.89    6.10
 -25  13   0   62.89    7.50
 -25  13   0   64.09    7.20
  25  13   0   57.79    7.50
  25  13   0   65.79    8.20
   0 -14   0  241.28   10.10
   0 -14   0  214.08    9.10
   0 -14   0  239.68    8.80
   0  14   0  224.78    9.40
   0  14   0  220.68    8.90
   0  14   0  238.98   10.10
   0  14   0  218.18    9.80
   2 -14   0   57.29    4.40
  -2 -14   0   55.39    4.80
   2 -14   0   61.29    4.80
   2 -14   0   61.89    5.20
  -2 -14   0   76.19    5.30
   2 -14   0   68.39    5.50
  -2 -14   0   61.69    4.30
   2  14   0   65.09    5.00
   2  14   0   55.49    5.00
  -2  14   0   51.39    5.10
  -2  14   0   54.09    5.10
  -2  14   0   57.29    4.90
  -2  14   0   66.39    4.40
   2  14   0   62.09    5.60
   2  14   0   61.89    5.10
  -4 -14   0   15.20    2.80
   4 -14   0   22.30    2.80
   4 -14   0   20.10    2.60
  -4 -14   0   23.30    3.30
  -4 -14   0   18.50    3.50
   4 -14   0   17.90    3.60
   4 -14   0   20.20    3.10
   4  14   0   19.20    3.40
  -4  14   0   15.20    2.80
   4  14   0   11.50    2.60
  -4  14   0   22.80    3.70
   4  14   0   25.20    3.70
  -4  14   0   18.20    3.30
   4  14   0   22.90    3.70
   6 -14   0   78.59    5.20
   6 -14   0   69.89    4.60
  -6 -14   0   82.09    6.30
  -6 -14   0   79.49    5.00
  -6 -14   0   83.99    5.10
   6 -14   0   73.39    6.00
   6 -14   0   80.99    5.60
   6  14   0   73.29    6.00
   6  14   0   85.39    5.40
   6  14   0   76.79    6.30
  -6  14   0   76.29    5.90
   6  14   0   71.29    5.90
  -6  14   0   72.49    5.40
  -6  14   0   76.69    5.80
   8 -14   0    1.20    2.40
   8 -14   0    0.60    2.20
  -8 -14   0    5.10    2.10
  -8 -14   0    3.50    2.30
  -8 -14   0    2.20    2.10
   8 -14   0    1.80    3.00
   8  14   0    0.30    1.80
   8  14   0    3.10    2.40
  -8  14   0    3.00    2.40
   8  14   0    6.10    3.00
   8  14   0    1.90    3.00
  -8  14   0   -0.30    1.80
 -10 -14   0  185.38    9.40
  10 -14   0  191.78    9.60
  10 -14   0  196.38    9.30
  10 -14   0  186.48    9.40
 -10 -14   0  197.18    8.30
  10  14   0  187.08   10.10
  10  14   0  199.38    9.80
  10  14   0  186.78    9.90
 -10  14   0  198.28    8.90
 -10  14   0  180.58    9.40
  10  14   0  197.88    8.40
 -12 -14   0  275.07   10.20
  12 -14   0  285.37   12.10
  12 -14   0  274.97   12.00
 -12 -14   0  295.07   11.60
 -12 -14   0  288.07   10.80
  12  14   0  262.37   11.60
 -12  14   0  285.67   12.90
 -12  14   0  278.87   11.10
  12  14   0  273.87   10.40
  12  14   0  263.67   12.50
  12  14   0  278.87   12.00
  14 -14   0   51.39    5.90
  14 -14   0   52.99    6.20
 -14 -14   0   52.79    5.20
 -14 -14   0   54.59    4.70
 -14 -14   0   50.29    5.30
  14  14   0   48.80    5.30
  14  14   0   64.09    6.30
  14  14   0   66.79    7.00
 -14  14   0   52.99    6.50
 -14  14   0   61.59    5.60
  14  14   0   52.79    4.80
 -14  14   0   59.49    5.30
 -16 -14   0   22.30    3.50
  16 -14   0   23.70    4.20
  16 -14   0   21.90    4.80
 -16 -14   0   21.60    3.50
 -16 -14   0   28.30    4.40
 -16  14   0   28.40    4.70
 -16  14   0   15.70    4.90
 -16  14   0   25.90    4.40
  16  14   0   20.70    5.10
  16  14   0   22.00    4.00
  16  14   0   23.00    3.20
  18 -14   0   47.50    5.90
 -18 -14   0   54.59    6.30
 -18  14   0   54.19    6.60
 -18  14   0   44.30    5.60
  18  14   0   43.90    6.90
 -18  14   0   62.39    6.40
  18  14   0   59.69    6.30
 -20 -14   0    3.90    2.80
  20 -14   0   -1.90    2.80
 -20  14   0    0.90    2.50
  20  14   0   -2.40    2.90
  20  14   0    3.10    4.10
 -20  14   0   -1.30    2.40
 -20  14   0    4.10    3.20
  22 -14   0  104.39    9.80
 -22 -14   0  103.39    8.50
 -22  14   0  103.39    8.60
 -22  14   0  118.49    9.20
 -22  14   0  100.19    9.10
  22  14   0  140.59   10.70
   1 -15   0   -2.90    2.40
   1 -15   0   -2.40    2.60
  -1 -15   0    0.70    2.20
  -1 -15   0    4.20    1.90
  -1 -15   0   -1.20    2.20
   1 -15   0   -2.10    1.50
  -1 -15   0    0.90    2.00
   1  15   0    0.40    2.40
   1  15   0    2.40    2.80
  -1  15   0   -0.20    1.80
  -1  15   0    0.40    2.00
  -1  15   0   -1.30    2.40
   1  15   0   -3.10    1.50
  -1  15   0    2.60    2.10
   1  15   0    0.30    2.10
  -3 -15   0   -3.10    1.90
  -3 -15   0   -0.30    2.90
   3 -15   0   -1.50    1.80
   3 -15   0   -0.60    1.70
  -3 -15   0    0.10    2.00
   3  15   0    2.80    2.90
   3  15   0    0.70    2.60
  -3  15   0   -1.50    1.90
   3  15   0   -1.00    1.80
   3  15   0    0.50    2.40
  -3  15   0    2.00    2.60
  -3  15   0    3.40    2.00
  -5 -15   0   28.70    3.60
   5 -15   0   26.80    3.40
  -5 -15   0   22.70    3.90
  -5 -15   0   29.30    3.60
   5 -15   0   24.90    4.20
  -5  15   0   15.40    3.30
  -5  15   0   19.80    3.70
   5  15   0   30.10    4.20
   5  15   0   21.90    3.50
   5  15   0   27.70    4.50
   5  15   0   20.30    3.90
  -5  15   0   21.50    4.20
  -7 -15   0    6.60    2.60
  -7 -15   0   10.50    2.30
  -7 -15   0    2.20    2.10
   7 -15   0    1.90    2.50
   7 -15   0    9.50    3.50
   7  15   0    6.90    2.60
   7  15   0    2.30    3.20
  -7  15   0    5.50    3.40
   7  15   0    5.20    2.90
  -7  15   0    4.50    2.90
   7  15   0    6.20    2.80
   9 -15   0   13.70    3.10
   9 -15   0   10.80    3.30
  -9 -15   0   11.60    3.50
  -9 -15   0   12.30    3.10
  -9  15   0    9.40    4.10
   9  15   0   16.20    3.50
   9  15   0    8.50    3.80
  -9  15   0   12.70    3.50
   9  15   0   10.60    4.00
   9  15   0   12.40    3.10
  11 -15   0   77.49    6.80
 -11 -15   0   77.49    6.20
  11 -15   0   73.99    6.30
  11  15   0   60.99    6.60
  11  15   0   75.99    6.90
 -11  15   0   71.29    7.10
  11  15   0   66.89    7.00
 -11  15   0   77.69    6.50
  11  15   0   68.79    5.80
 -13 -15   0   -0.10    2.30
  13 -15   0    4.50    3.50
  13 -15   0    0.90    3.30
 -13  15   0    3.80    3.30
 -13  15   0    5.10    4.00
  13  15   0    2.10    2.60
  13  15   0    4.10    2.20
  13  15   0    5.50    3.00
 -13  15   0    6.10    3.40
 -15 -15   0   95.89    7.20
 -15 -15   0   98.99    6.30
  15 -15   0  111.19    8.80
  15 -15   0   98.49    8.10
  15  15   0   99.79    6.80
 -15  15   0  111.39    9.20
  15  15   0  102.99    8.40
 -15  15   0   99.49    6.80
  15  15   0   96.59    7.60
 -15  15   0   97.69    7.10
  17 -15   0  149.79   10.40
 -17 -15   0  180.68    9.70
  17 -15   0  169.78   10.20
 -17  15   0  164.48   10.10
  17  15   0  172.88    8.50
  17  15   0  146.59   11.00
  17  15   0  166.28    9.90
 -17  15   0  169.18   11.30
 -17  15   0  167.78    9.70
  19 -15   0    2.90    3.10
 -19 -15   0   -2.70    3.60
  19  15   0    1.80    4.40
 -19  15   0   -0.60    4.10
 -19  15   0   -0.50    3.50
 -19  15   0   -1.50    3.40
 -21 -15   0  123.19    9.40
  21 -15   0   99.79    9.00
  21  15   0  112.09    9.10
  21  15   0   91.59    9.10
 -21  15   0   98.59    8.20
 -21  15   0  107.69    8.70
 -21  15   0  103.29    8.80
   0 -16   0  168.18    8.80
   0 -16   0  176.88    7.50
   0  16   0  191.08    9.50
   0  16   0  176.48    9.00
   0  16   0  178.78    9.60
  -2 -16   0    7.50    2.40
   2 -16   0    9.60    2.60
   2 -16   0    6.90    3.70
  -2 -16   0   10.50    3.00
   2  16   0   12.30    3.60
  -2  16   0    5.70    3.20
   2  16   0   12.10    3.80
  -2  16   0    5.70    3.50
   2  16   0   10.00    2.90
  -2  16   0    9.30    3.40
   2  16   0   12.30    2.80
  -4 -16   0  238.78    9.70
   4 -16   0  234.98   10.90
  -4 -16   0  257.57   10.80
   4  16   0  243.78   10.90
  -4  16   0  224.68   10.70
   4  16   0  226.28   10.90
   4  16   0  229.88   10.50
  -4  16   0  234.08   11.30
  -4  16   0  215.88   10.30
   4  16   0  228.28   10.90
  -6 -16   0  166.18    8.80
   6 -16   0  183.28    8.70
  -6 -16   0  178.18    8.30
   6 -16   0  183.98    9.70
   6  16   0  170.88    8.90
  -6  16   0  178.38    9.40
  -6  16   0  191.88    9.60
   6  16   0  174.98    9.70
   6  16   0  162.48    9.00
   6  16   0  146.49    9.60
  -8 -16   0    0.30    3.30
   8 -16   0    4.40    2.70
   8 -16   0    2.60    2.10
  -8  16   0    5.80    2.60
   8  16   0   -1.50    2.30
   8  16   0    1.10    3.30
   8  16   0    1.90    3.10
   8  16   0   -1.40    2.10
  -8  16   0   -2.60    3.30
  10 -16   0  117.49    8.60
  10 -16   0  112.19    7.90
 -10 -16   0  129.69    7.90
 -10  16   0  132.09    7.70
 -10  16   0  125.89    9.30
  10  16   0  115.79    8.90
  10  16   0  113.69    9.10
  10  16   0  131.09    7.80
  10  16   0  114.09    8.60
  12 -16   0   23.80    4.90
  12 -16   0   22.70    4.60
 -12 -16   0   21.10    4.70
  12  16   0   24.70    4.60
 -12  16   0   24.70    5.50
  12  16   0   20.30    4.20
 -12  16   0   27.50    4.00
  12  16   0   24.90    4.20
  14 -16   0   51.69    5.90
 -14 -16   0   47.30    6.20
  14 -16   0   50.19    6.30
 -14  16   0   49.60    5.70
  14  16   0   52.99    5.90
 -14  16   0   68.69    7.70
  14  16   0   45.60    6.00
  14  16   0   55.59    5.50
 -14  16   0   50.69    6.00
  16 -16   0  180.08   11.10
  16 -16   0  192.28   11.50
 -16 -16   0  185.38   10.20
  16  16   0  180.68   11.20
  16  16   0  188.68    9.00
 -16  16   0  213.88   10.90
 -16  16   0  189.38   12.30
 -16  16   0  202.48   11.10
  16  16   0  189.38   10.80
 -18 -16   0    2.60    4.00
  18 -16   0    7.50    4.30
  18 -16   0    0.20    4.20
 -18  16   0    1.90    2.80
  18  16   0    6.00    3.50
 -18  16   0    7.00    3.00
 -18  16   0    3.20    4.60
  20 -16   0   19.60    4.60
 -20 -16   0   22.30    4.40
  20  16   0   26.10    5.60
 -20  16   0   18.90    5.60
  20  16   0   27.30    6.10
 -20  16   0   22.80    5.00
 -20  16   0   27.00    5.40
   1 -17   0   31.20    4.60
  -1 -17   0   38.10    5.40
  -1  17   0   39.80    4.80
   1  17   0   39.70    5.50
  -1  17   0   45.80    5.80
   1  17   0   41.10    5.30
  -1  17   0   46.90    5.80
   1  17   0   34.30    4.80
  -3 -17   0   67.09    6.70
  -3 -17   0   64.89    5.80
   3 -17   0   58.99    5.90
   3 -17   0   83.39    5.80
   3  17   0   76.59    6.50
   3  17   0   59.99    6.50
   3  17   0   69.79    6.30
  -3  17   0   63.39    6.40
  -3  17   0   80.59    7.00
  -3  17   0   71.89    6.60
   3  17   0   73.49    6.50
  -5 -17   0   12.40    2.70
   5 -17   0    9.60    4.20
  -5 -17   0   14.10    3.60
   5 -17   0    7.30    2.60
  -5  17   0   18.60    4.30
   5  17   0   15.90    4.20
   5  17   0    6.60    3.10
   5  17   0   14.50    3.60
  -5  17   0    5.90    4.70
   5  17   0   13.20    4.40
   7 -17   0   28.10    4.50
  -7 -17   0   30.00    5.40
   7 -17   0   32.20    4.80
   7  17   0   24.50    5.10
   7  17   0   28.90    5.10
  -7  17   0   44.60    6.20
   7  17   0   23.10    3.90
  -7  17   0   29.20    4.40
   7  17   0   28.60    4.70
   9 -17   0   33.90    5.10
  -9 -17   0   39.70    5.00
   9 -17   0   40.00    5.80
   9  17   0   39.20    5.20
  -9  17   0   39.70    4.80
  -9  17   0   39.60    5.40
   9  17   0   38.20    5.20
   9  17   0   33.40    4.40
  11 -17   0    4.80    3.20
  11 -17   0    1.80    2.50
 -11 -17   0    4.30    4.00
  11  17   0    5.70    3.50
 -11  17   0    3.80    3.30
 -11  17   0    3.20    3.30
  11  17   0    4.10    3.80
  11  17   0   -1.30    3.90
  13 -17   0  104.29    7.90
  13 -17   0  128.79    9.30
 -13 -17   0  120.69    9.10
  13  17   0  125.19    8.70
 -13  17   0  127.69   10.00
  13  17   0  107.59    9.50
  13  17   0  123.09    7.50
 -13  17   0  121.49    8.80
 -15 -17   0   60.29    6.90
  15 -17   0   56.89    7.10
  15 -17   0   52.79    6.80
 -15  17   0   57.29    6.10
  15  17   0   56.99    6.60
 -15  17   0   62.99    8.20
  15  17   0   54.99    7.00
 -15  17   0   62.39    6.10
 -17 -17   0    3.80    3.20
  17 -17   0    2.50    4.20
  17 -17   0   -2.80    4.40
  17  17   0    2.60    5.00
 -17  17   0    1.90    4.80
  17  17   0    1.10    3.20
 -17  17   0    3.20    3.80
 -17  17   0   -1.50    3.90
  19 -17   0   11.30    5.30
 -19 -17   0    8.60    4.80
 -19  17   0    8.60    3.40
  19  17   0    8.20    5.00
 -19  17   0    9.20    3.50
 -19  17   0   10.90    5.60
   0 -18   0   97.99    8.20
   0  18   0  133.59    9.10
   0  18   0  128.89    8.20
   0  18   0  122.39    8.90
   2 -18   0   -0.50    3.60
  -2 -18   0    1.60    4.00
  -2  18   0   -1.00    2.50
   2  18   0    4.20    3.70
  -2  18   0    1.00    2.60
   2  18   0    0.60    2.50
   2  18   0   -1.20    3.70
   4 -18   0  433.06   16.60
  -4 -18   0  412.56   16.30
   4 -18   0  436.56   17.20
   4  18   0  458.85   16.80
  -4  18   0  470.35   18.00
   4  18   0  435.26   16.90
  -4  18   0  517.05   17.60
   6 -18   0  594.94   20.30
  -6 -18   0  614.54   20.70
   6 -18   0  576.94   19.30
   6  18   0  611.84   20.50
   6  18   0  581.44   20.40
   6  18   0  609.14   20.40
  -6  18   0  604.04   20.00
  -6  18   0  593.44   20.80
   8 -18   0   68.79    6.50
  -8 -18   0   67.79    6.60
   8 -18   0   74.79    7.40
  -8  18   0   70.59    7.70
   8  18   0   72.89    6.90
   8  18   0   79.09    7.30
  -8  18   0   71.79    6.50
   8  18   0   68.89    7.40
  10 -18   0   54.89    6.30
 -10 -18   0   76.19    7.80
  10 -18   0   74.69    7.00
  10  18   0   71.29    6.20
 -10  18   0   68.99    6.90
  10  18   0   67.09    7.30
  10  18   0   59.19    6.60
 -10  18   0   49.10    7.10
  12 -18   0   51.79    6.70
 -12 -18   0   51.99    6.70
  12 -18   0   45.60    6.20
  12  18   0   43.00    6.80
 -12  18   0   47.30    6.30
 -12  18   0   45.20    5.30
  12  18   0   52.99    6.10
  12  18   0   60.79    6.20
 -14 -18   0   50.89    6.80
  14 -18   0   48.30    6.10
  14 -18   0   58.99    6.60
 -14  18   0   46.90    6.30
  14  18   0   58.59    6.60
 -14  18   0   56.69    7.20
 -14  18   0   62.29    6.60
  14  18   0   61.29    7.80
  14  18   0   51.99    5.40
 -16 -18   0  249.08   13.30
  16 -18   0  254.67   13.60
  16 -18   0  224.38   12.50
 -16  18   0  249.78   14.60
  16  18   0  264.47   13.40
 -16  18   0  250.07   12.80
 -16  18   0  263.97   13.30
  -1 -19   0    1.20    4.00
   1 -19   0   -0.90    4.00
   1  19   0    0.20    3.50
   1  19   0    2.40    2.90
  -1  19   0    3.90    4.00
  -1  19   0    1.00    2.80
  -3 -19   0    0.80    3.80
   3 -19   0   -0.90    3.80
  -3  19   0    1.30    2.70
   3  19   0    4.00    3.00
   3  19   0   -1.10    2.60
  -3  19   0    4.40    4.30
  -5 -19   0   29.30    4.80
   5 -19   0   30.20    5.70
   5  19   0   26.40    4.70
  -5  19   0   31.70    5.50
  -5  19   0   26.40    4.90
   5  19   0   29.30    4.70
   7 -19   0   24.90    4.50
   7 -19   0   29.30    4.90
  -7 -19   0   32.60    5.70
  -7  19   0   23.50    5.60
   7  19   0   15.60    4.90
   7  19   0   22.00    4.20
  -7  19   0   27.10    4.60
   7  19   0   27.20    5.40
   9 -19   0    4.40    2.80
  -9 -19   0    5.50    4.30
   9 -19   0    1.70    3.00
   9  19   0   -1.00    4.00
   9  19   0    2.80    4.00
  -9  19   0    3.80    3.80
  -9  19   0   -0.10    3.20
   9  19   0   -4.30    3.50
  11 -19   0   10.50    4.30
 -11 -19   0   11.20    3.80
  11 -19   0    9.40    4.80
  11  19   0   11.50    3.40
 -11  19   0   15.50    3.90
  11  19   0   18.40    4.40
  11  19   0   10.50    4.00
 -11  19   0    6.60    5.10
 -13 -19   0    2.70    3.10
  13 -19   0   -0.30    2.70
  13 -19   0    2.60    3.90
 -13  19   0   -1.90    3.70
 -13  19   0    2.60    4.00
  13  19   0    4.30    3.40
 -13  19   0   -1.40    5.00
  13  19   0    0.30    4.60
  13  19   0    0.50    3.60
   0 -20   0   41.80    6.50
   0  20   0   57.59    6.90
   0  20   0   52.39    7.10
  -2 -20   0   -1.50    4.00
   2 -20   0    2.60    3.20
   2  20   0    4.40    4.50
  -2  20   0    4.50    4.20
   2  20   0    6.50    4.20
  -2  20   0    2.40    4.50
   4 -20   0   71.59    7.30
  -4 -20   0   59.59    6.60
  -4  20   0   68.49    6.80
   4  20   0   65.29    7.30
  -4  20   0   60.99    6.90
   4  20   0   75.09    7.50
   6 -20   0  149.19   10.60
  -6 -20   0  143.89   10.60
  -6  20   0  158.88   10.60
  -6  20   0  154.18   11.30
   6  20   0  145.39   10.20
   6  20   0  165.38   10.90
  -8 -20   0   14.60    4.20
   8 -20   0    5.90    4.80
   8  20   0   11.70    5.00
  -8  20   0   10.70    3.80
  -8  20   0   14.70    5.60
   8  20   0   12.40    3.80
  10 -20   0   35.70    6.30
 -10 -20   0   51.19    6.20
  10 -20   0   38.50    6.50
 -10  20   0   49.00    6.70
  10  20   0   38.70    5.70
  10  20   0   39.50    6.10
 -10  20   0   50.79    7.80
  10  20   0   42.10    6.90
   1 -21   0    9.40    4.20
  -1 -21   0    7.20    5.30
   1  21   0    7.30    4.90
  -1  21   0   10.40    5.10
  -1  21   0   15.90    4.60
   1  21   0    6.00    4.00
   3 -21   0   23.50    5.00
  -3 -21   0   17.30    5.50
  -3  21   0   30.80    6.10
   3  21   0   17.90    5.60
  -3  21   0   21.30    5.00
   3  21   0   27.10    5.00
   5 -21   0    5.40    3.70
  -5 -21   0   20.90    5.70
   5  21   0   16.70    5.20
  -5  21   0   11.80    5.50
   5  21   0   11.40    3.90
  -5  21   0   13.30    4.10
 -32   0   1   -0.60    2.80
 -30   0   1   -1.30    3.80
 -30   0   1   -7.30    3.30
  30   0  -1    3.00    4.50
 -28   0   1   -1.00    3.10
  28   0  -1   -3.90    3.40
  28   0  -1    0.20    1.90
 -28   0   1    0.40    3.60
 -28   0   1   -1.50    2.40
  28   0  -1   -3.40    3.00
  26   0  -1    3.10    2.80
 -26   0   1    1.40    3.00
 -26   0   1    0.70    2.20
 -26   0   1    2.30    2.40
  26   0  -1    1.50    2.10
  26   0  -1    0.90    2.20
  26   0  -1   -7.20    3.00
 -26   0   1    1.10    1.70
  24   0  -1    0.30    3.00
  24   0  -1    0.80    2.40
 -24   0   1   -1.40    1.90
 -24   0   1    0.40    2.50
  24   0  -1   -0.30    1.80
  24   0  -1   -2.60    2.30
 -24   0   1    0.30    2.10
 -24   0   1    2.60    2.10
 -22   0   1    0.60    1.90
 -22   0   1    3.00    2.30
 -22   0   1   -0.60    2.60
 -22   0   1   -1.00    1.80
  22   0  -1    0.20    2.30
  22   0  -1   -3.10    2.40
  22   0  -1    0.20    2.20
  22   0  -1    0.40    1.80
  20   0  -1    2.70    1.60
 -20   0   1   -1.00    1.70
  20   0  -1    0.90    2.30
  20   0  -1    1.70    1.30
  20   0  -1    1.80    1.50
  20   0  -1    0.30    1.40
 -20   0   1   -0.20    2.40
 -20   0   1   -1.00    2.00
 -18   0   1   -0.90    1.40
  18   0  -1   -0.60    1.20
 -18   0   1    0.30    1.70
  18   0  -1    2.80    1.30
 -18   0   1    0.70    2.00
  18   0  -1    2.70    1.40
  18   0  -1    0.90    1.70
  16   0  -1    1.70    1.00
 -16   0   1    0.10    1.40
 -16   0   1    0.20    0.60
 -16   0   1    1.60    1.00
  16   0  -1    2.60    1.60
 -16   0   1    0.40    1.10
  16   0  -1   -0.60    1.00
  16   0  -1    0.70    1.00
  14   0  -1    6.70    1.60
 -14   0   1    0.40    1.00
 -14   0   1    0.10    1.10
 -14   0   1    0.70    1.20
  14   0  -1    1.20    0.90
 -14   0   1    1.10    0.60
  14   0  -1   -0.10    1.20
  14   0  -1    1.40    0.90
  12   0  -1    0.10    0.80
 -12   0   1    0.20    1.00
  12   0  -1    1.20    1.10
  12   0  -1   -0.50    1.00
  12   0  -1    1.50    0.80
 -12   0   1    1.00    1.00
 -12   0   1    1.00    0.40
 -12   0   1   -0.80    0.90
  10   0  -1    1.70    0.80
 -10   0   1    0.80    0.70
  10   0  -1    1.90    1.00
  10   0  -1    1.50    0.50
 -10   0   1    0.70    0.80
  10   0  -1    1.10    0.90
 -10   0   1    2.00    1.10
  10   0  -1    0.30    0.70
 -10   0   1    1.10    0.40
  -8   0   1    0.60    0.40
  -8   0   1    0.00    0.50
   8   0  -1   -0.30    0.70
   8   0  -1    0.40    0.70
  -8   0   1    2.40    0.70
  -8   0   1    1.30    0.50
   8   0  -1    1.80    0.80
  -8   0   1    1.90    0.60
   8   0  -1    1.50    0.40
   8   0  -1    0.80    0.50
  -6   0   1    1.20    0.40
   6   0  -1    0.50    0.40
  -6   0   1    0.70    0.70
   6   0  -1    0.50    0.60
   6   0  -1    0.90    0.60
  -6   0   1    0.50    0.60
   6   0  -1    1.00    0.50
   6   0  -1    0.90    0.40
  -6   0   1    0.60    0.50
  -6   0   1    1.30    0.40
   6   0  -1    0.30    0.40
  -4   0   1    0.90    0.20
   4   0  -1    0.50    0.40
  -4   0   1    0.70    0.30
   4   0  -1    0.40    0.50
  -4   0   1    0.80    0.50
   4   0  -1    0.10    0.30
   4   0  -1    1.10    0.40
  -4   0   1    0.30    0.20
  -4   0   1    1.40    0.50
  -4   0   1    0.20    0.40
   4   0  -1    1.50    0.30
  -4   0   1    0.70    0.30
   4   0  -1    1.60    0.40
   4   0  -1    1.10    0.30
  -2   0   1    1.60    0.20
  -2   0   1    0.60    0.20
  -2   0   1    2.50    0.30
   2   0  -1    0.40    0.10
  -2   0   1    0.60    0.30
  -2   0   1    1.40    0.20
  -2   0   1    1.20    0.20
   2   0  -1    0.70    0.20
   2   0  -1    0.90    0.30
   2   0  -1    0.80    0.20
   2   0  -1    1.30    0.20
   2   0  -1    1.30    0.30
  -2   0   1    2.20    0.30
  -2   0   1    1.40    0.30
   2   0  -1    1.10    0.20
   0   0   1    0.00    0.10
   0   0   1    0.00    0.10
   0   0   1    0.00    0.10
   0   0   1   -0.10    0.10
   2   0   1    0.70    0.40
   2   0   1    1.90    0.30
  -2   0  -1    2.10    0.30
   2   0   1    0.70    0.30
   2   0   1    0.80    0.20
  -2   0  -1    1.40    0.30
  -2   0  -1    1.00    0.20
   2   0   1    1.90    0.40
   2   0   1    0.60    0.30
  -2   0  -1    0.40    0.20
   2   0   1    1.10    0.20
  -2   0  -1    2.50    0.40
  -2   0  -1    0.40    0.20
   2   0   1    0.70    0.30
  -2   0  -1    1.10    0.30
   2   0   1    2.00    0.30
  -4   0  -1    1.00    0.40
   4   0   1    1.00    0.40
   4   0   1    0.80    0.50
  -4   0  -1    0.60    0.40
  -4   0  -1    0.30    0.50
   4   0   1    0.70    0.30
   4   0   1    1.30    0.70
  -4   0  -1    2.20    0.40
  -4   0  -1    1.00    0.40
   4   0   1    1.30    0.50
   6   0   1    2.00    0.80
  -6   0  -1   -0.40    0.40
   6   0   1    1.10    0.40
  -6   0  -1    0.40    0.50
  -6   0  -1    0.60    0.50
   6   0   1    0.80    0.40
   6   0   1    1.40    0.60
   6   0   1    1.00    0.60
   6   0   1    0.50    0.50
  -6   0  -1    0.90    0.40
   8   0   1    0.30    0.50
   8   0   1    1.70    0.70
  -8   0  -1    0.40    0.60
   8   0   1    2.00    0.70
   8   0   1    0.10    0.90
   8   0   1    1.80    0.60
  -8   0  -1    1.10    0.90
  -8   0  -1    0.70    0.50
  10   0   1    1.70    1.30
  10   0   1    0.50    0.60
 -10   0  -1    0.90    0.80
  10   0   1   -0.10    1.00
 -10   0  -1    0.60    0.70
 -10   0  -1    0.40    0.70
  10   0   1    0.20    0.80
  10   0   1    4.00    1.10
 -12   0  -1    0.30    0.90
  12   0   1    1.00    1.10
  12   0   1    1.10    1.20
  12   0   1    2.50    0.90
  12   0   1    0.00    1.00
  12   0   1    1.70    1.50
 -12   0  -1    6.30    1.30
 -12   0  -1    0.40    0.90
  14   0   1    1.60    1.20
  14   0   1    1.50    1.40
 -14   0  -1    1.70    1.10
 -14   0  -1    0.00    1.10
  14   0   1    3.20    1.40
  14   0   1    1.90    1.00
  14   0   1    0.60    1.20
 -14   0  -1   -0.70    1.00
  16   0   1    1.40    0.90
  16   0   1   -0.40    1.70
  16   0   1   -3.00    1.70
 -16   0  -1    0.00    1.20
  16   0   1    0.90    1.10
 -16   0  -1    0.50    1.50
 -16   0  -1    0.20    0.90
  16   0   1    1.90    1.60
  16   0   1    0.40    1.00
  18   0   1    4.60    1.80
  18   0   1    2.00    1.30
 -18   0  -1    3.00    2.20
  18   0   1    0.30    1.20
 -18   0  -1    0.00    1.30
  18   0   1    1.10    2.00
 -18   0  -1   -0.10    1.80
 -20   0  -1    1.60    2.00
  20   0   1    1.50    1.80
 -20   0  -1    2.10    1.30
 -20   0  -1    0.40    1.70
 -20   0  -1   -1.50    2.00
  20   0   1   -0.70    1.50
  20   0   1    4.40    2.20
  20   0   1    1.10    1.30
  22   0   1   -0.30    1.90
 -22   0  -1   -0.30    2.20
 -22   0  -1    9.00    2.80
  22   0   1    0.10    2.20
  22   0   1   -0.50    2.30
 -22   0  -1    2.50    2.00
 -22   0  -1    1.00    2.40
  24   0   1    1.30    2.50
  24   0   1    1.20    3.00
 -24   0  -1   -0.80    2.10
 -24   0  -1   -2.60    2.30
 -24   0  -1    0.00    2.00
  24   0   1   -2.50    1.70
 -26   0  -1    1.60    1.90
  26   0   1    1.30    3.20
 -26   0  -1   -0.60    2.10
  26   0   1   -2.70    3.00
  26   0   1    3.90    3.70
 -26   0  -1    0.20    2.30
  26   0   1    1.30    2.60
 -28   0  -1   -1.90    2.70
 -28   0  -1   -0.20    2.40
 -28   0  -1    1.80    3.30
  28   0   1    1.50    3.60
  28   0   1   -7.30    3.40
 -30   0  -1   -2.40    2.10
 -30   0  -1   -2.00    4.00
  30   0   1    2.80    3.30
 -30   0  -1   -1.60    3.50
  30   0   1    0.00    2.70
 -31  -1   1   37.00    5.70
 -31  -1   1   33.90    6.20
  31  -1  -1   29.10    5.50
 -31   1   1   28.90    5.20
 -31   1   1   34.90    5.00
 -29  -1   1   34.60    5.00
 -29  -1   1   37.10    5.40
  29  -1  -1   25.40    4.80
  29  -1  -1   33.50    5.20
  29  -1  -1   29.30    5.00
 -29   1   1   27.30    5.00
 -29   1   1   25.00    4.10
 -29   1   1   28.50    5.30
  29   1  -1   39.90    6.40
  29   1  -1   30.40    4.70
  27  -1  -1    3.60    2.50
 -27  -1   1    2.10    1.80
 -27  -1   1   -3.30    3.00
  27  -1  -1    2.30    3.20
  27  -1  -1    3.90    2.90
 -27  -1   1   -1.40    2.40
 -27   1   1    1.70    2.50
 -27   1   1    2.60    3.40
 -27   1   1    0.40    3.10
  27   1  -1    1.20    3.60
  27   1  -1    4.40    3.30
  27   1  -1    1.80    2.10
  27   1  -1    4.20    2.70
 -25  -1   1  106.09    6.90
  25  -1  -1  105.09    7.10
 -25  -1   1  116.49    6.20
 -25  -1   1  111.99    6.50
 -25  -1   1   95.69    6.80
  25  -1  -1  100.09    7.20
  25  -1  -1  101.49    7.20
 -25   1   1  107.29    6.50
  25   1  -1  100.29    6.50
  25   1  -1   99.29    7.50
 -25   1   1   96.49    6.00
  25   1  -1  101.69    6.80
 -25   1   1  104.39    7.00
  25   1  -1  109.89    8.20
 -25   1   1  107.49    7.00
 -23  -1   1    1.60    2.10
 -23  -1   1    1.80    1.90
 -23  -1   1   -0.90    2.30
 -23  -1   1    1.30    2.20
  23  -1  -1    4.50    2.50
  23  -1  -1    5.90    2.20
  23  -1  -1    5.10    2.30
  23  -1  -1    0.50    2.40
 -23   1   1   -3.60    2.40
  23   1  -1    7.30    2.90
  23   1  -1    2.10    2.30
 -23   1   1    2.20    1.90
 -23   1   1    0.20    1.90
  23   1  -1    1.20    2.00
  23   1  -1    0.30    2.80
 -21  -1   1  290.67   10.10
  21  -1  -1  275.97   10.20
  21  -1  -1  272.87   10.90
 -21  -1   1  268.87    9.40
  21  -1  -1  268.67   10.40
  21  -1  -1  284.17   10.40
 -21  -1   1  279.47   10.70
 -21  -1   1  274.97   10.10
  21   1  -1  286.87   10.20
  21   1  -1  284.77    9.70
  21   1  -1  294.57   10.70
 -21   1   1  290.97   10.20
  21   1  -1  269.97   10.60
 -21   1   1  280.67   10.00
 -21   1   1  299.87   11.20
  21   1  -1  289.17   11.20
  19  -1  -1  376.76   11.90
 -19  -1   1  379.56   11.60
 -19  -1   1  360.06   11.50
 -19  -1   1  359.06   10.80
  19  -1  -1  359.36   11.70
 -19  -1   1  360.76   12.20
  19  -1  -1  366.86   12.00
  19   1  -1  353.96   12.10
 -19   1   1  367.46   11.60
  19   1  -1  346.77   11.90
  19   1  -1  348.67   12.10
 -19   1   1  363.86   11.70
  19   1  -1  372.06   11.30
 -19   1   1  367.86   12.30
  19   1  -1  368.96   11.60
  17  -1  -1   22.50    2.70
 -17  -1   1   23.50    1.90
  17  -1  -1   24.20    2.90
 -17  -1   1   17.20    2.00
 -17  -1   1   22.20    2.70
 -17  -1   1   20.50    2.40
 -17  -1   1   21.00    2.60
  17  -1  -1   24.80    2.10
  17  -1  -1   24.80    2.90
 -17   1   1   29.80    2.90
 -17   1   1   26.40    2.80
 -17   1   1   21.40    3.00
  17   1  -1   27.70    3.00
  17   1  -1   27.70    2.90
  17   1  -1   23.60    2.40
  17   1  -1   23.70    3.00
 -15  -1   1  250.37    7.40
 -15  -1   1  282.27    8.70
 -15  -1   1  271.67    9.20
  15  -1  -1  274.27    7.70
 -15  -1   1  266.07    8.50
  15  -1  -1  271.37    8.80
  15  -1  -1  270.67    8.60
  15  -1  -1  272.57    8.90
  15   1  -1  256.37    8.80
  15   1  -1  271.27    8.50
 -15   1   1  266.17    9.00
  15   1  -1  268.87    8.20
 -15   1   1  264.47    8.50
  15   1  -1  265.67    8.80
 -15   1   1  256.87    8.40
  13  -1  -1   21.90    1.50
  13  -1  -1   21.00    2.20
 -13  -1   1   19.30    2.00
 -13  -1   1   17.30    1.80
 -13  -1   1   14.70    2.10
  13  -1  -1   22.20    2.30
  13  -1  -1   18.40    1.80
 -13  -1   1   17.30    1.30
  13   1  -1   19.90    2.30
  13   1  -1   19.50    1.80
 -13   1   1   21.30    1.80
 -13   1   1   18.40    2.30
 -13   1   1   18.90    1.90
  13   1  -1   20.00    2.10
  13   1  -1   23.00    2.10
 -13   1   1   17.00    1.10
 -13   1   1   16.10    1.90
  13   1  -1   17.20    1.90
  11  -1  -1  824.52   19.40
  11  -1  -1  824.52   20.10
  11  -1  -1  838.02   20.40
  11  -1  -1  844.72   20.50
 -11  -1   1  823.42   20.70
 -11  -1   1  817.02   19.60
 -11  -1   1  833.52   20.30
 -11  -1   1  839.22   20.40
  11   1  -1  833.02   20.50
  11   1  -1  847.22   20.10
 -11   1   1  799.72   19.00
 -11   1   1  790.12   19.80
  11   1  -1  832.72   20.20
  11   1  -1  822.82   20.20
  11   1  -1  821.62   20.60
 -11   1   1  835.72   20.40
 -11   1   1  834.32   20.80
   9  -1  -1 1103.49   26.70
  -9  -1   1 1129.89   27.30
  -9  -1   1 1168.48   27.00
  -9  -1   1 1170.08   27.10
   9  -1  -1 1174.68   27.10
   9  -1  -1 1149.98   27.10
   9  -1  -1 1172.68   26.20
  -9  -1   1 1146.89   26.50
   9   1  -1 1174.78   26.90
   9   1  -1 1154.18   27.30
  -9   1   1 1139.19   27.40
   9   1  -1 1123.49   27.00
   9   1  -1 1149.69   27.20
  -9   1   1 1122.79   26.70
  -9   1   1 1163.78   26.90
   9   1  -1 1132.39   26.80
  -9   1   1 1131.99   25.90
  -9   1   1 1148.29   27.10
   7  -1  -1  158.98    4.80
  -7  -1   1  166.98    4.80
  -7  -1   1  169.08    4.60
   7  -1  -1  171.48    5.00
   7  -1  -1  164.48    4.60
  -7  -1   1  162.68    5.10
   7  -1  -1  163.98    4.20
   7  -1  -1  170.08    5.40
  -7  -1   1  163.88    5.00
   7   1  -1  173.78    5.10
  -7   1   1  162.48    4.90
   7   1  -1  169.48    4.80
   7   1  -1  162.78    4.90
  -7   1   1  172.78    4.80
  -7   1   1  170.48    5.20
   7   1  -1  170.88    4.80
   7   1  -1  170.18    5.10
  -7   1   1  155.68    4.60
  -7   1   1  164.18    4.10
   5  -1  -1  700.03   16.00
   5  -1  -1  641.54   15.80
  -5  -1   1  663.13   16.00
   5  -1  -1  683.43   15.70
  -5  -1   1  696.13   15.80
  -5  -1   1  708.33   15.90
  -5  -1   1  662.43   16.00
   5  -1  -1  682.33   15.30
   5  -1  -1  673.33   15.80
  -5  -1   1  676.43   15.50
   5   1  -1  665.53   16.10
  -5   1   1  668.63   15.50
  -5   1   1  686.83   15.50
  -5   1   1  680.43   15.80
  -5   1   1  670.43   16.00
   5   1  -1  675.43   16.00
   5   1  -1  673.93   15.90
  -5   1   1  689.03   16.10
   5   1  -1  669.73   16.00
  -5   1   1  675.23   15.80
   5   1  -1  711.13   15.90
   5   1  -1  675.93   16.00
  -5   1   1  666.03   15.80
   3  -1  -1  154.68    4.10
   3  -1  -1  149.29    3.50
  -3  -1   1  151.48    3.90
   3  -1  -1  148.09    3.80
   3  -1  -1  157.78    4.00
   3  -1  -1  153.08    3.80
  -3  -1   1  150.38    4.00
  -3  -1   1  152.18    3.60
   3  -1  -1  149.59    3.80
  -3  -1   1  147.59    4.00
   3  -1  -1  149.79    3.70
  -3  -1   1  151.08    4.00
  -3  -1   1  147.39    3.90
   3  -1  -1  148.89    4.00
  -3  -1   1  151.78    4.10
  -3  -1   1  152.78    3.90
  -3  -1   1  151.78    4.10
  -3   1   1  152.58    3.80
  -3   1   1  146.89    3.90
   3   1  -1  151.88    4.00
   3   1  -1  160.68    4.10
  -3   1   1  145.89    3.70
   3   1  -1  157.38    4.10
   3   1  -1  153.38    3.90
  -3   1   1  145.79    3.80
   3   1  -1  140.09    4.00
   3   1  -1  155.48    4.00
  -3   1   1  149.79    3.80
  -3   1   1  152.28    4.10
   3   1  -1  151.68    3.60
   3   1  -1  150.98    4.20
   3   1  -1  147.69    4.00
  -3   1   1  154.18    4.10
  -3   1   1  152.48    4.10
  -3   1   1  148.39    3.50
  -1  -1   1 1357.26   30.60
  -1  -1   1 1311.67   31.10
  -1  -1   1 1356.76   31.10
   1  -1  -1 1368.46   30.90
  -1  -1   1 1371.46   31.60
  -1  -1   1 1303.27   31.40
  -1  -1   1 1359.56   31.10
   1  -1  -1 1353.96   31.10
   1  -1  -1 1449.76   31.00
  -1  -1   1 1367.46   30.40
   1   1  -1 1375.66   31.20
  -1   1   1 1290.77   31.10
  -1   1   1 1403.36   31.00
  -1   1   1 1426.46   31.20
  -1   1   1 1293.57   30.70
  -1   1   1 1332.57   30.80
   1   1  -1 1402.36   30.70
   1   1  -1 1324.77   31.90
   1   1  -1 1287.47   31.50
  -1   1   1 1392.46   30.80
  -1   1   1 1411.16   30.90
   1   1  -1 1356.36   31.80
   1   1  -1 1329.27   31.00
   1   1  -1 1306.27   30.80
   1   1  -1 1357.16   30.60
  -1  -1  -1 2948.91   66.79
  -1  -1  -1 3178.68   67.49
   1  -1   1 2991.10   67.89
  -1  -1  -1 3164.78   67.09
  -1  -1  -1 2751.52   67.39
   1  -1   1 2767.72   67.59
   1  -1   1 2920.81   67.19
  -1  -1  -1 2847.11   67.19
   1  -1   1 2975.90   66.29
   1  -1   1 3077.39   67.59
  -1  -1  -1 3110.69   67.49
   1  -1   1 3064.79   67.89
  -1  -1  -1 3117.49   66.99
   1  -1   1 2750.32   67.39
  -1  -1  -1 2922.21   67.59
  -1   1  -1 2947.01   67.79
   1   1   1 2598.64   65.89
   1   1   1 2813.82   67.09
  -1   1  -1 3056.39   68.09
   1   1   1 2984.60   66.49
   1   1   1 3131.19   66.99
  -1   1  -1 2854.51   67.09
   1   1   1 3064.49   67.19
   1   1   1 2846.82   66.79
  -1   1  -1 2801.22   67.19
   1   1   1 3004.10   67.39
  -1   1  -1 2577.34   65.59
   1   1   1 2928.31   67.19
  -1   1  -1 2833.22   66.39
  -1   1  -1 2893.01   66.39
   3  -1   1  540.55   12.10
   3  -1   1  518.35   12.30
   3  -1   1  502.05   12.20
  -3  -1  -1  532.65   12.20
  -3  -1  -1  516.05   12.20
  -3  -1  -1  520.55   12.20
   3  -1   1  536.95   12.40
  -3  -1  -1  528.15   12.30
  -3  -1  -1  516.35   12.40
   3  -1   1  524.95   12.50
  -3  -1  -1  512.75   12.10
  -3   1  -1  533.25   12.60
  -3   1  -1  532.55   12.10
  -3   1  -1  500.65   12.30
   3   1   1  514.75   12.20
   3   1   1  513.15   12.30
   3   1   1  535.05   12.10
   3   1   1  539.15   12.30
   3   1   1  537.55   12.40
  -3   1  -1  506.55   12.30
   3   1   1  505.15   12.10
  -3   1  -1  538.85   12.10
  -5  -1  -1  277.87    7.00
  -5  -1  -1  268.37    6.80
   5  -1   1  271.27    7.10
  -5  -1  -1  263.77    6.90
   5  -1   1  266.87    6.70
  -5  -1  -1  266.67    6.80
  -5  -1  -1  274.57    7.20
   5  -1   1  273.87    6.60
   5  -1   1  279.57    7.40
   5  -1   1  266.67    6.50
   5   1   1  269.27    7.10
   5   1   1  276.17    6.70
   5   1   1  265.67    7.00
  -5   1  -1  268.07    7.20
   5   1   1  275.67    6.80
  -5   1  -1  268.77    7.10
   5   1   1  281.17    6.90
   5   1   1  267.97    7.00
  -5   1  -1  254.67    7.00
   7  -1   1  641.54   15.50
  -7  -1  -1  611.64   15.10
  -7  -1  -1  623.74   15.70
   7  -1   1  631.04   14.80
  -7  -1  -1  632.74   15.30
   7  -1   1  639.14   15.10
  -7  -1  -1  645.44   15.50
   7  -1   1  639.14   15.60
  -7  -1  -1  629.84   15.40
   7  -1   1  654.33   14.90
   7  -1   1  635.74   15.90
  -7   1  -1  639.34   15.50
   7   1   1  637.04   15.10
   7   1   1  660.63   15.30
   7   1   1  654.03   15.70
   7   1   1  644.94   15.20
  -7   1  -1  637.44   15.70
   7   1   1  619.94   15.40
   7   1   1  630.34   15.60
  -7   1  -1  633.84   15.60
  -7   1  -1  631.04   15.20
   9  -1   1  184.68    5.00
   9  -1   1  179.98    5.70
   9  -1   1  185.68    5.90
   9  -1   1  182.88    5.30
  -9  -1  -1  176.38    5.40
  -9  -1  -1  177.58    5.90
  -9  -1  -1  179.48    5.70
  -9  -1  -1  180.78    5.20
   9  -1   1  176.58    5.00
   9  -1   1  191.28    6.30
  -9   1  -1  183.08    5.40
   9   1   1  181.38    5.30
  -9   1  -1  176.08    5.60
   9   1   1  176.98    5.80
   9   1   1  174.18    5.80
  -9   1  -1  175.98    5.60
   9   1   1  176.08    5.30
   9   1   1  179.28    5.30
   9   1   1  179.08    5.70
  -9   1  -1  176.58    5.90
 -11  -1  -1 1828.92   41.30
  11  -1   1 1815.42   40.60
 -11  -1  -1 1728.53   40.70
 -11  -1  -1 1792.12   41.30
 -11  -1  -1 1780.22   41.50
  11  -1   1 1765.32   41.80
  11  -1   1 1788.42   42.30
  11  -1   1 1812.02   40.50
 -11  -1  -1 1713.83   41.80
  11  -1   1 1761.02   41.10
  11  -1   1 1796.02   41.50
 -11   1  -1 1824.02   41.20
  11   1   1 1748.03   41.90
  11   1   1 1814.82   41.10
  11   1   1 1763.62   41.00
  11   1   1 1768.72   41.50
 -11   1  -1 1744.53   41.50
  11   1   1 1814.42   41.10
  11   1   1 1760.32   41.80
 -11   1  -1 1764.72   41.40
 -11   1  -1 1742.73   41.80
  13  -1   1  876.71   22.40
  13  -1   1  870.21   22.10
 -13  -1  -1  895.61   22.20
 -13  -1  -1  889.71   22.70
  13  -1   1  889.31   23.10
  13  -1   1  911.11   21.10
 -13  -1  -1  865.91   21.80
 -13  -1  -1  825.32   21.10
 -13  -1  -1  919.71   21.90
  13  -1   1  883.11   21.70
  13  -1   1  898.31   21.00
  13   1   1  877.81   21.60
 -13   1  -1  876.81   22.60
  13   1   1  864.21   22.50
  13   1   1  871.11   22.10
 -13   1  -1  887.81   21.80
  13   1   1  896.91   22.80
  13   1   1  892.01   21.60
  13   1   1  849.12   21.50
  15  -1   1    7.70    1.90
 -15  -1  -1    4.50    1.80
 -15  -1  -1    8.60    1.60
  15  -1   1    9.90    2.20
  15  -1   1    5.30    2.20
 -15  -1  -1    2.70    1.40
  15  -1   1    6.40    1.20
  15  -1   1    6.00    1.00
 -15  -1  -1    5.70    1.60
  15  -1   1   10.30    1.80
 -15   1  -1    3.30    1.40
  15   1   1   13.90    2.20
  15   1   1    5.70    1.60
 -15   1  -1    7.30    1.50
 -15   1  -1    4.90    1.90
  15   1   1    6.70    1.60
  15   1   1    6.90    1.30
  17  -1   1  203.38    6.50
 -17  -1  -1  188.18    7.20
  17  -1   1  193.98    7.70
  17  -1   1  195.88    7.30
  17  -1   1  186.88    6.00
 -17  -1  -1  206.38    8.30
 -17  -1  -1  204.48    7.20
 -17  -1  -1  188.98    7.50
  17  -1   1  192.18    8.40
  17  -1   1  194.28    7.50
 -17   1  -1  195.18    7.80
  17   1   1  205.28    7.30
  17   1   1  190.08    7.50
 -17   1  -1  200.88    7.20
  17   1   1  196.88    6.80
 -17   1  -1  176.78    7.40
  17   1   1  186.48    7.70
  19  -1   1    3.40    1.30
  19  -1   1    3.80    2.30
 -19  -1  -1    3.10    1.90
  19  -1   1    1.70    2.00
 -19  -1  -1    0.70    1.40
 -19  -1  -1    2.80    1.70
 -19  -1  -1    4.60    2.60
  19  -1   1    0.70    1.20
 -19   1  -1    4.00    1.70
  19   1   1    2.80    1.80
 -19   1  -1    3.50    1.60
  19   1   1   -0.10    2.00
 -19   1  -1    1.20    2.20
  19   1   1    1.60    1.70
  19   1   1    2.40    1.60
  21  -1   1  274.87   10.80
  21  -1   1  286.47   10.50
 -21  -1  -1  285.77   10.30
 -21  -1  -1  272.57    9.80
 -21  -1  -1  279.07   10.00
 -21  -1  -1  286.27   11.00
  21  -1   1  262.47   10.30
  21   1   1  277.37   10.80
  21   1   1  273.57   10.00
  21   1   1  275.17    9.60
  21   1   1  271.97   10.80
 -21   1  -1  278.67   10.50
 -21   1  -1  272.77   11.00
 -21   1  -1  273.07    9.60
  23  -1   1  199.48    8.50
 -23  -1  -1  197.08    8.50
 -23  -1  -1  202.18    8.40
  23  -1   1  190.38    8.90
  23  -1   1  181.28    9.30
 -23  -1  -1  180.28    9.10
 -23  -1  -1  191.38    8.60
  23   1   1  205.78    9.50
  23   1   1  187.48    9.00
 -23   1  -1  209.38    9.90
  23   1   1  184.98    8.30
 -23   1  -1  196.88    9.20
 -23   1  -1  192.48    8.20
  25  -1   1    4.40    3.30
  25  -1   1   -1.20    2.70
 -25  -1  -1    1.60    2.10
  25  -1   1    2.90    3.50
 -25  -1  -1   -0.60    2.40
 -25  -1  -1    1.00    2.40
 -25   1  -1    2.30    2.50
  25   1   1    2.30    2.40
  25   1   1    2.50    3.10
 -25   1  -1   -0.30    2.00
  25   1   1   -0.90    2.30
  25   1   1   -1.40    2.10
 -25   1  -1    1.00    2.40
  27  -1   1   33.40    4.80
  27  -1   1   28.50    4.50
  27  -1   1   21.00    5.40
 -27  -1  -1   28.30    4.10
 -27  -1  -1   27.40    4.00
 -27  -1  -1   34.10    4.90
  27   1   1   19.70    5.10
 -27   1  -1   31.90    5.30
 -27   1  -1   30.80    4.30
 -27   1  -1   23.20    3.60
  27   1   1   28.10    4.90
  27   1   1   29.90    5.00
 -29  -1  -1    2.80    3.00
  29  -1   1    0.80    3.70
 -29  -1  -1    1.90    2.30
 -29  -1  -1    4.10    3.90
  29  -1   1    2.00    3.10
 -29   1  -1    4.70    3.90
  29   1   1    4.60    3.80
 -29   1  -1    1.50    3.10
 -29   1  -1   -0.40    3.90
  29   1   1    4.80    4.60
  30  -2  -1  231.78   11.20
 -30  -2   1  222.68   11.70
 -30  -2   1  226.68   11.80
  30  -2  -1  226.68   13.30
 -30   2   1  228.18   11.20
  30   2  -1  230.88   13.00
  30   2  -1  230.18   12.40
 -30   2   1  247.98   12.30
 -28  -2   1   50.09    5.80
  28  -2  -1   38.30    5.50
 -28  -2   1   38.40    5.30
  28  -2  -1   40.80    5.10
  28  -2  -1   39.70    5.60
 -28   2   1   48.20    6.30
 -28   2   1   46.30    4.90
  28   2  -1   45.90    6.20
 -28   2   1   42.30    5.60
  28   2  -1   43.80    6.30
  28   2  -1   36.90    5.70
 -26  -2   1  460.45   15.40
 -26  -2   1  446.66   14.20
 -26  -2   1  443.86   16.20
  26  -2  -1  470.25   16.10
  26  -2  -1  427.36   16.60
  26  -2  -1  431.56   15.60
 -26  -2   1  455.45   15.90
  26   2  -1  444.46   16.60
 -26   2   1  425.86   14.90
  26   2  -1  435.66   16.30
 -26   2   1  477.75   16.10
  26   2  -1  490.05   17.10
 -26   2   1  456.35   16.20
  26   2  -1  428.36   15.00
  24  -2  -1   61.29    5.60
 -24  -2   1   53.69    5.20
 -24  -2   1   68.59    4.60
 -24  -2   1   61.69    5.00
  24  -2  -1   57.19    5.60
  24  -2  -1   58.09    5.50
 -24  -2   1   57.59    5.10
  24   2  -1   56.29    5.60
 -24   2   1   66.09    6.10
  24   2  -1   57.39    4.50
  24   2  -1   65.69    6.20
 -24   2   1   58.99    5.10
  24   2  -1   62.89    6.20
 -24   2   1   63.69    5.00
 -22  -2   1  304.67   11.00
 -22  -2   1  329.87   12.20
  22  -2  -1  322.67   11.80
 -22  -2   1  319.37   10.40
 -22  -2   1  319.47   11.30
  22  -2  -1  311.47   12.10
  22  -2  -1  298.77   11.40
  22  -2  -1  308.37   11.00
 -22   2   1  309.67   11.80
  22   2  -1  307.77   12.20
  22   2  -1  333.77   12.00
  22   2  -1  318.57   12.20
 -22   2   1  320.27   11.10
  22   2  -1  309.37   11.00
  22   2  -1  310.77   10.80
 -22   2   1  304.37   11.30
 -20  -2   1  603.24   17.30
 -20  -2   1  609.04   16.40
  20  -2  -1  584.34   17.50
 -20  -2   1  619.54   18.30
  20  -2  -1  604.54   17.60
  20  -2  -1  591.64   17.10
 -20  -2   1  580.24   17.20
  20   2  -1  595.64   17.10
 -20   2   1  614.64   17.40
  20   2  -1  590.44   17.80
  20   2  -1  591.94   17.80
 -20   2   1  584.24   17.10
  20   2  -1  585.24   18.20
 -20   2   1  604.64   18.20
  20   2  -1  616.44   17.00
 -18  -2   1   11.40    2.10
  18  -2  -1   15.50    2.40
 -18  -2   1   16.80    2.20
 -18  -2   1   10.80    2.30
  18  -2  -1   17.90    2.80
  18  -2  -1   13.50    1.60
 -18  -2   1   12.80    2.40
  18  -2  -1   17.10    2.80
  18   2  -1   13.80    2.70
  18   2  -1   13.30    2.20
 -18   2   1   14.30    2.20
  18   2  -1   16.10    2.40
  18   2  -1   12.80    2.40
  18   2  -1   14.00    2.40
 -18   2   1   12.00    2.40
 -18   2   1   14.70    2.50
  16  -2  -1  396.16   11.60
 -16  -2   1  408.36   12.50
  16  -2  -1  390.66   11.90
 -16  -2   1  392.96   11.10
 -16  -2   1  409.46   11.90
 -16  -2   1  397.46   11.90
  16  -2  -1  383.76    9.70
  16  -2  -1  388.46   12.00
  16  -2  -1  386.16   10.30
 -16   2   1  406.46   11.90
 -16   2   1  389.46   11.20
  16   2  -1  385.16   11.50
 -16   2   1  422.96   12.60
  16   2  -1  402.26   11.70
  16   2  -1  393.86   12.40
  16   2  -1  393.96   12.20
  16   2  -1  406.66   12.30
 -14  -2   1  252.57    8.00
  14  -2  -1  240.38    8.10
 -14  -2   1  235.28    7.10
 -14  -2   1  241.48    8.20
  14  -2  -1  243.58    6.60
 -14  -2   1  231.48    7.10
  14  -2  -1  249.28    7.60
 -14  -2   1  254.27    8.10
  14  -2  -1  236.88    7.90
  14  -2  -1  242.08    6.20
  14   2  -1  244.98    8.20
  14   2  -1  238.58    8.40
  14   2  -1  250.27    7.70
 -14   2   1  235.88    7.50
 -14   2   1  239.68    8.40
 -14   2   1  250.07    8.00
 -14   2   1  240.98    7.80
  14   2  -1  248.88    7.80
  12  -2  -1  113.99    3.10
 -12  -2   1  114.29    4.50
 -12  -2   1  111.59    4.50
 -12  -2   1  116.69    4.90
  12  -2  -1  112.29    4.50
  12  -2  -1  116.49    3.40
  12  -2  -1  116.89    4.20
  12  -2  -1  113.39    5.40
  12  -2  -1  118.19    4.50
 -12  -2   1  109.59    4.00
 -12  -2   1  118.39    4.00
  12   2  -1  117.09    4.50
 -12   2   1  105.19    4.40
 -12   2   1  110.89    4.90
  12   2  -1  118.09    5.00
  12   2  -1  109.59    4.40
 -12   2   1  111.89    4.30
  12   2  -1  111.89    4.70
  12   2  -1  115.39    4.30
 -12   2   1  112.19    4.40
 -10  -2   1  586.24   14.40
 -10  -2   1  574.44   14.30
  10  -2  -1  571.24   14.30
  10  -2  -1  585.14   15.60
 -10  -2   1  607.54   15.30
  10  -2  -1  580.74   14.80
 -10  -2   1  592.14   15.00
  10  -2  -1  593.04   13.40
  10  -2  -1  585.24   15.00
 -10  -2   1  571.64   14.80
  10  -2  -1  585.44   13.60
  10   2  -1  575.04   15.20
  10   2  -1  600.34   15.20
  10   2  -1  601.94   14.60
 -10   2   1  585.74   15.20
  10   2  -1  582.04   14.90
 -10   2   1  568.74   14.70
 -10   2   1  583.84   14.90
  10   2  -1  600.04   14.90
 -10   2   1  591.64   14.70
   8  -2  -1  181.08    5.40
  -8  -2   1  185.18    5.00
   8  -2  -1  179.88    6.00
  -8  -2   1  172.38    5.60
   8  -2  -1  177.58    4.90
   8  -2  -1  174.98    5.60
  -8  -2   1  178.78    5.60
   8  -2  -1  182.18    4.40
  -8  -2   1  176.18    5.20
  -8  -2   1  175.88    5.40
  -8   2   1  176.18    5.30
   8   2  -1  183.58    5.50
   8   2  -1  185.48    5.20
   8   2  -1  182.58    5.80
   8   2  -1  175.98    5.40
  -8   2   1  179.48    5.70
  -8   2   1  175.78    5.40
   8   2  -1  187.08    5.70
   6  -2  -1    8.00    0.70
   6  -2  -1    5.80    1.00
  -6  -2   1    6.20    0.90
   6  -2  -1    4.60    0.80
  -6  -2   1    6.10    1.00
   6  -2  -1    5.00    0.90
  -6  -2   1    5.50    0.80
  -6  -2   1    6.50    0.70
  -6  -2   1    5.80    0.80
   6  -2  -1    5.70    1.00
   6   2  -1    5.10    0.90
   6   2  -1    6.90    0.90
   6   2  -1    5.40    0.80
  -6   2   1    7.00    1.00
  -6   2   1    5.20    0.80
   6   2  -1    5.80    0.90
  -6   2   1    5.30    0.40
   6   2  -1    6.10    0.90
  -6   2   1    5.10    0.70
   6   2  -1    5.80    0.90
  -4  -2   1   36.60    1.30
   4  -2  -1   36.10    1.50
  -4  -2   1   35.40    1.80
   4  -2  -1   39.20    1.80
  -4  -2   1   37.60    1.70
  -4  -2   1   34.00    1.40
   4  -2  -1   38.40    1.80
  -4  -2   1   39.50    1.90
  -4  -2   1   36.60    1.40
  -4  -2   1   37.50    1.70
   4  -2  -1   34.40    1.70
  -4   2   1   35.70    1.00
   4   2  -1   36.20    1.60
  -4   2   1   36.70    1.00
  -4   2   1   38.20    1.40
   4   2  -1   36.80    1.70
   4   2  -1   34.80    1.30
   4   2  -1   35.70    1.80
   4   2  -1   35.00    1.50
   4   2  -1   38.70    1.80
  -4   2   1   36.60    1.80
  -4   2   1   38.70    1.50
   4   2  -1   40.70    2.10
   2  -2  -1    4.50    0.60
  -2  -2   1    4.50    0.60
  -2  -2   1    5.00    0.50
  -2  -2   1    4.40    0.60
   2  -2  -1    5.80    0.50
  -2  -2   1    5.30    0.70
   2  -2  -1    4.60    0.50
  -2  -2   1    5.10    0.70
  -2  -2   1    4.70    0.50
   2  -2  -1    5.00    0.40
   2  -2  -1    4.40    0.50
  -2  -2   1    4.20    0.40
   2  -2  -1    3.90    0.40
  -2  -2   1    6.00    0.70
  -2   2   1    4.90    0.40
  -2   2   1    3.90    0.50
   2   2  -1    4.90    0.60
   2   2  -1    5.50    0.70
   2   2  -1    4.90    0.70
   2   2  -1    8.50    0.80
   2   2  -1    6.20    0.50
  -2   2   1    4.70    0.40
   2   2  -1    5.30    0.70
  -2   2   1    4.40    0.30
  -2   2   1    4.60    0.50
   2   2  -1    5.60    0.80
   2   2  -1    5.50    0.50
   2   2  -1    4.00    0.40
  -2   2   1    4.50    0.50
  -2   2   1    5.00    0.50
   0  -2   1   11.40    0.90
   0  -2  -1   10.20    0.80
   0  -2   1   11.00    0.90
   0  -2  -1    9.50    0.70
   0  -2   1    9.80    0.90
   0  -2   1   11.80    1.00
   0  -2  -1   10.00    0.70
   0  -2  -1    9.60    0.50
   0  -2   1   11.00    0.90
   0  -2   1   10.40    0.80
   0  -2  -1   10.30    0.60
   0  -2  -1   10.20    0.60
   0  -2  -1   11.40    0.60
   0  -2  -1   11.60    0.70
   0  -2   1   10.10    0.80
   0  -2   1   10.50    0.70
   0   2   1   11.40    0.70
   0   2  -1   13.40    1.00
   0   2  -1    9.40    0.80
   0   2  -1   11.10    0.80
   0   2   1   11.40    0.60
   0   2   1    9.10    0.60
   0   2  -1    8.50    0.90
   0   2  -1    9.50    0.70
   0   2   1    9.40    0.50
   0   2  -1   11.00    0.80
   0   2  -1    9.40    0.80
   0   2   1   10.30    0.70
   0   2   1    9.60    0.60
   0   2   1   10.00    0.80
   0   2   1   11.90    0.60
   0   2  -1   10.80    0.80
   0   2  -1    9.30    0.60
   2  -2   1    3.60    0.70
  -2  -2  -1    4.80    0.40
   2  -2   1    4.60    0.60
   2  -2   1    4.20    0.60
  -2  -2  -1    3.10    0.60
   2  -2   1    4.90    0.70
  -2  -2  -1    3.10    0.50
  -2  -2  -1    5.00    0.60
  -2  -2  -1    4.70    0.70
  -2  -2  -1    4.30    0.40
  -2  -2  -1    4.20    0.50
  -2   2  -1    5.40    0.60
   2   2   1    5.40    0.50
   2   2   1    6.90    0.70
  -2   2  -1    4.90    0.60
  -2   2  -1    5.70    0.80
   2   2   1    4.10    0.70
   2   2   1    3.70    0.30
   2   2   1    4.30    0.60
   2   2   1    5.10    0.70
  -2   2  -1    4.30    0.60
   2   2   1    4.50    0.40
  -4  -2  -1    5.20    0.80
  -4  -2  -1    0.70    0.20
  -4  -2  -1    0.90    0.50
  -4  -2  -1    1.70    0.60
   4  -2   1    1.90    0.70
  -4  -2  -1    1.30    0.60
  -4  -2  -1    1.10    0.30
   4  -2   1    1.80    0.40
  -4  -2  -1    1.20    0.40
   4  -2   1    0.50    0.40
   4  -2   1    1.00    0.60
   4  -2   1    1.20    0.70
  -4   2  -1    1.10    0.50
  -4   2  -1    1.10    0.50
   4   2   1    1.70    0.60
   4   2   1    0.90    0.70
  -4   2  -1    0.30    0.30
   4   2   1    0.80    0.30
  -4   2  -1    1.90    0.80
   4   2   1    2.10    0.50
   4   2   1    1.80    0.40
   4   2   1    1.30    0.50
  -6  -2  -1    2.30    0.70
   6  -2   1    3.60    0.50
   6  -2   1    3.30    0.50
  -6  -2  -1    2.30    0.70
   6  -2   1    3.90    0.90
  -6  -2  -1    3.40    0.90
  -6  -2  -1    2.90    0.70
   6  -2   1    3.00    0.70
  -6  -2  -1    2.00    0.60
  -6   2  -1    2.60    0.90
   6   2   1    2.60    0.70
   6   2   1    3.40    0.60
   6   2   1    2.50    0.70
   6   2   1    2.70    0.50
   6   2   1    2.30    0.60
   6   2   1    1.70    0.60
  -6   2  -1    2.00    0.90
  -6   2  -1    3.20    0.70
   8  -2   1    2.10    0.90
   8  -2   1    1.80    0.40
  -8  -2  -1    3.00    1.00
  -8  -2  -1    1.50    0.70
   8  -2   1    1.80    0.40
   8  -2   1    2.90    1.00
   8  -2   1    4.30    1.10
  -8  -2  -1    1.70    0.80
  -8  -2  -1    2.70    0.90
   8  -2   1    2.00    0.60
  -8  -2  -1    2.30    0.70
  -8   2  -1    3.90    1.00
   8   2   1    2.00    0.70
  -8   2  -1    4.80    1.00
   8   2   1    2.10    1.00
   8   2   1    3.40    1.00
   8   2   1    1.80    1.00
   8   2   1    1.50    0.90
   8   2   1    2.80    0.60
 -10  -2  -1  140.69    4.60
 -10  -2  -1  137.29    4.70
  10  -2   1  144.39    5.60
  10  -2   1  143.89    5.20
  10  -2   1  153.28    5.20
 -10  -2  -1  137.89    5.00
  10  -2   1  142.09    4.50
  10  -2   1  148.69    4.10
 -10  -2  -1  146.29    5.50
 -10  -2  -1  142.09    4.90
  10  -2   1  137.39    4.00
 -10   2  -1  144.09    4.80
  10   2   1  147.49    4.60
  10   2   1  149.29    5.10
  10   2   1  141.29    5.30
  10   2   1  144.19    4.80
  10   2   1  146.79    5.10
  10   2   1  138.89    4.70
 -10   2  -1  141.19    5.20
 -10   2  -1  129.49    4.90
 -10   2  -1  144.69    5.30
  12  -2   1  707.23   18.50
 -12  -2  -1  697.23   18.60
  12  -2   1  707.73   18.20
  12  -2   1  720.33   16.90
  12  -2   1  710.03   17.50
  12  -2   1  726.53   19.20
 -12  -2  -1  711.63   17.90
  12  -2   1  711.33   16.90
 -12  -2  -1  720.43   18.00
 -12  -2  -1  731.43   18.30
 -12  -2  -1  686.73   17.50
  12   2   1  707.03   18.60
  12   2   1  741.93   18.00
 -12   2  -1  705.23   17.90
  12   2   1  746.63   17.70
 -12   2  -1  683.03   18.10
  12   2   1  694.43   18.50
  12   2   1  702.23   18.40
  12   2   1  694.03   17.70
 -12   2  -1  714.33   18.60
 -12   2  -1  708.63   18.20
  14  -2   1   81.99    4.20
 -14  -2  -1   76.49    3.90
  14  -2   1   75.19    2.90
  14  -2   1   73.99    3.60
 -14  -2  -1   83.69    4.00
  14  -2   1   77.39    3.00
  14  -2   1   77.19    4.00
  14  -2   1   80.19    5.00
 -14  -2  -1   85.49    4.10
 -14  -2  -1   72.79    4.40
 -14   2  -1   75.89    4.10
  14   2   1   77.99    3.60
  14   2   1   88.09    4.70
  14   2   1   84.59    3.80
 -14   2  -1   78.59    3.90
 -14   2  -1   80.49    4.50
 -14   2  -1   71.49    3.90
  14   2   1   80.59    4.20
  14   2   1   70.09    3.90
 -16  -2  -1  228.48    8.10
  16  -2   1  219.08    9.00
  16  -2   1  224.38    8.10
 -16  -2  -1  222.28    7.60
  16  -2   1  233.68    8.50
 -16  -2  -1  221.38    8.60
  16  -2   1  228.28    6.70
 -16  -2  -1  222.08    7.80
  16  -2   1  222.58    7.60
  16   2   1  235.48    8.50
  16   2   1  233.58    7.80
 -16   2  -1  215.88    8.30
  16   2   1  219.18    7.40
 -16   2  -1  224.28    7.90
  16   2   1  235.68    8.70
 -16   2  -1  214.08    7.50
 -18  -2  -1  171.08    7.60
 -18  -2  -1  166.18    6.80
  18  -2   1  178.38    5.80
  18  -2   1  187.88    7.60
 -18  -2  -1  168.78    6.90
 -18  -2  -1  165.28    7.00
  18  -2   1  179.48    6.90
  18  -2   1  168.48    8.20
  18  -2   1  169.98    7.60
  18   2   1  170.18    6.90
  18   2   1  176.88    7.50
 -18   2  -1  176.38    7.90
  18   2   1  166.58    7.50
  18   2   1  171.08    6.50
 -18   2  -1  183.48    7.30
 -18   2  -1  171.58    6.80
 -20  -2  -1   53.49    5.10
 -20  -2  -1   49.60    4.50
  20  -2   1   54.69    4.30
 -20  -2  -1   51.69    4.10
  20  -2   1   56.29    4.70
 -20  -2  -1   55.99    4.30
  20  -2   1   46.70    4.40
  20   2   1   46.40    4.50
  20   2   1   54.39    4.10
  20   2   1   45.60    3.90
 -20   2  -1   43.40    4.00
 -20   2  -1   60.39    4.70
  20   2   1   52.49    4.80
 -20   2  -1   49.50    4.00
 -22  -2  -1  443.86   15.40
 -22  -2  -1  433.66   13.50
  22  -2   1  412.76   14.10
  22  -2   1  440.56   15.10
 -22  -2  -1  416.76   14.20
 -22  -2  -1  455.55   14.00
 -22   2  -1  414.26   14.90
  22   2   1  435.36   13.80
  22   2   1  432.76   14.90
 -22   2  -1  422.06   14.10
 -22   2  -1  425.16   13.70
  22   2   1  452.15   15.10
 -24  -2  -1  178.58    7.70
  24  -2   1  168.28    8.70
 -24  -2  -1  174.38    9.10
  24  -2   1  173.88    8.80
 -24  -2  -1  189.78    9.10
  24   2   1  178.18    9.70
  24   2   1  151.18    8.60
  24   2   1  199.08    9.50
 -24   2  -1  177.88    9.00
  24   2   1  168.48    7.70
 -24   2  -1  175.08    8.90
  26  -2   1   74.09    7.00
  26  -2   1   74.69    6.80
 -26  -2  -1   58.89    5.90
 -26  -2  -1   72.69    5.10
  26  -2   1   68.39    6.30
 -26  -2  -1   68.19    6.20
 -26   2  -1   69.29    6.30
  26   2   1   78.39    7.10
  26   2   1   66.89    6.30
  26   2   1   50.09    6.10
 -26   2  -1   61.59    5.70
 -26   2  -1   72.59    6.00
  28  -2   1  285.47   13.50
  28  -2   1  297.17   13.90
 -28  -2  -1  305.17   11.70
 -28  -2  -1  298.07   12.40
  28  -2   1  286.67   12.30
 -28  -2  -1  282.87   13.10
  28   2   1  277.77   13.70
 -28   2  -1  285.67   11.60
 -28   2  -1  283.27   12.90
  28   2   1  276.97   13.00
 -28   2  -1  297.87   13.60
  28   2   1  308.27   14.20
 -30  -2  -1    7.90    4.20
 -30  -2  -1    1.40    3.20
  30  -2   1   14.80    5.60
 -30   2  -1    5.50    3.60
  30   2   1    5.80    3.40
  30   2   1    8.90    4.90
 -30   2  -1    6.80    3.80
 -30   2  -1    1.30    3.00
  31  -3  -1    6.50    5.40
 -31  -3   1   15.20    4.30
  31  -3  -1   13.20    4.60
 -31  -3   1   11.40    4.40
  31   3  -1   18.10    4.30
 -31   3   1   12.50    4.80
 -31   3   1    8.90    4.70
  31   3  -1   17.60    5.70
  29  -3  -1  139.59    8.80
 -29  -3   1  139.89    9.20
 -29  -3   1  157.08    9.50
  29  -3  -1  139.19   10.50
  29   3  -1  150.38   10.80
 -29   3   1  150.68    8.80
 -29   3   1  138.29    9.10
  29   3  -1  131.59    9.80
  29   3  -1  145.09    9.20
 -27  -3   1  268.17   11.90
 -27  -3   1  282.47   12.50
  27  -3  -1  276.87   13.50
  27  -3  -1  275.27   12.60
  27  -3  -1  269.47   12.50
  27   3  -1  255.27   12.40
 -27   3   1  274.37   12.30
  27   3  -1  276.67   13.40
 -27   3   1  297.57   12.90
  27   3  -1  271.37   12.70
 -25  -3   1   57.49    6.10
 -25  -3   1   43.80    4.10
  25  -3  -1   53.89    6.40
  25  -3  -1   44.20    4.80
 -25  -3   1   44.30    4.60
  25  -3  -1   37.40    5.10
 -25  -3   1   43.20    4.40
 -25   3   1   51.29    5.30
 -25   3   1   41.50    4.40
  25   3  -1   49.80    5.60
 -25   3   1   42.60    4.60
  25   3  -1   39.90    5.00
  25   3  -1   50.79    5.70
  25   3  -1   36.50    4.80
 -23  -3   1   42.50    4.00
  23  -3  -1   45.10    4.60
 -23  -3   1   39.10    4.30
 -23  -3   1   37.60    3.50
  23  -3  -1   44.20    4.70
  23  -3  -1   40.20    5.10
 -23  -3   1   42.50    4.90
 -23   3   1   40.10    4.90
 -23   3   1   33.60    4.10
  23   3  -1   35.00    4.70
  23   3  -1   42.30    4.90
  23   3  -1   32.40    3.80
  23   3  -1   36.70    3.80
  23   3  -1   49.60    5.00
 -23   3   1   41.60    4.20
 -21  -3   1   71.79    4.10
  21  -3  -1   81.29    5.50
 -21  -3   1   78.39    5.20
  21  -3  -1   78.29    6.40
 -21  -3   1   65.69    4.60
  21  -3  -1   74.99    4.80
  21  -3  -1   77.89    5.90
 -21  -3   1   74.19    5.30
  21   3  -1   68.79    5.10
 -21   3   1   82.39    4.90
 -21   3   1   71.69    4.60
  21   3  -1   79.19    4.80
  21   3  -1   69.99    6.00
  21   3  -1   71.59    5.00
 -21   3   1   67.39    5.60
  21   3  -1   80.39    5.30
 -19  -3   1   16.50    2.30
 -19  -3   1   10.10    2.50
  19  -3  -1   19.90    2.90
  19  -3  -1   15.10    2.40
 -19  -3   1   22.90    3.50
 -19  -3   1   14.50    2.60
  19  -3  -1   17.60    3.00
 -19   3   1   18.40    2.20
 -19   3   1   17.50    2.80
  19   3  -1   19.20    2.80
  19   3  -1   10.50    2.80
  19   3  -1   14.00    2.40
  19   3  -1   13.20    2.40
 -19   3   1   17.10    2.70
 -19   3   1   14.30    2.20
  19   3  -1   20.70    3.50
  17  -3  -1  312.27    8.20
 -17  -3   1  323.77   10.80
  17  -3  -1  329.07    9.80
 -17  -3   1  316.37    9.30
 -17  -3   1  312.97   10.20
 -17  -3   1  327.77   10.40
  17  -3  -1  307.07   10.40
  17  -3  -1  312.97   10.30
  17   3  -1  323.47   10.70
  17   3  -1  331.77   11.20
  17   3  -1  310.57   10.80
  17   3  -1  314.07    9.70
 -17   3   1  304.17   10.20
  17   3  -1  317.27   10.40
 -17   3   1  316.27    9.80
 -17   3   1  306.67   10.70
 -17   3   1  310.77   10.20
  15  -3  -1  520.85   12.50
  15  -3  -1  517.25   14.80
 -15  -3   1  541.75   14.60
  15  -3  -1  514.55   13.80
 -15  -3   1  532.45   14.70
 -15  -3   1  526.65   15.00
 -15  -3   1  529.55   13.70
  15  -3  -1  517.45   14.60
 -15   3   1  505.65   14.90
  15   3  -1  524.35   15.00
  15   3  -1  513.25   14.60
 -15   3   1  520.55   14.30
 -15   3   1  541.55   14.70
  15   3  -1  530.65   14.00
 -15   3   1  505.85   14.30
  15   3  -1  518.15   14.60
  15   3  -1  507.55   15.10
 -13  -3   1    1.60    0.90
  13  -3  -1    4.30    1.80
 -13  -3   1    1.10    0.90
  13  -3  -1    2.30    0.50
  13  -3  -1    2.20    1.20
  13  -3  -1    3.00    0.90
 -13  -3   1    4.60    1.50
  13  -3  -1    2.20    1.40
 -13  -3   1    6.20    1.40
 -13  -3   1    2.50    1.20
  13   3  -1    3.90    1.40
 -13   3   1    2.70    1.30
 -13   3   1    2.40    1.20
  13   3  -1    0.70    1.40
  13   3  -1    1.20    1.40
 -13   3   1    2.70    1.50
  13   3  -1    3.90    1.40
  13   3  -1    2.40    1.10
 -13   3   1    1.50    0.90
  11  -3  -1  390.26   11.10
  11  -3  -1  394.36    9.10
  11  -3  -1  406.56   11.90
  11  -3  -1  385.26   10.10
 -11  -3   1  402.56   11.30
 -11  -3   1  394.96   11.10
  11  -3  -1  408.86   10.90
 -11  -3   1  390.76   10.50
 -11  -3   1  397.26   10.20
 -11  -3   1  381.76   10.80
  11   3  -1  398.06   11.20
  11   3  -1  404.66   11.00
 -11   3   1  391.06   11.30
  11   3  -1  405.26   10.50
  11   3  -1  377.96   10.90
 -11   3   1  393.16   11.00
  11   3  -1  401.06   11.00
  11   3  -1  412.66   11.40
 -11   3   1  387.06   10.70
 -11   3   1  383.16   10.90
  -9  -3   1  248.08    6.90
  -9  -3   1  263.97    7.80
   9  -3  -1  270.17    7.50
  -9  -3   1  257.87    7.50
  -9  -3   1  259.17    7.80
   9  -3  -1  266.97    6.70
   9  -3  -1  264.67    7.80
   9  -3  -1  261.27    8.20
  -9  -3   1  258.37    7.00
  -9  -3   1  250.57    7.30
   9   3  -1  264.77    7.70
  -9   3   1  253.77    7.90
   9   3  -1  276.37    7.20
  -9   3   1  258.27    7.40
  -9   3   1  261.27    6.40
  -9   3   1  256.97    7.70
   9   3  -1  267.17    7.90
   9   3  -1  257.47    8.00
   9   3  -1  249.58    7.60
   9   3  -1  268.97    7.60
  -7  -3   1  126.89    4.60
  -7  -3   1  131.99    4.50
   7  -3  -1  141.49    4.60
  -7  -3   1  137.89    3.90
  -7  -3   1  131.39    4.40
  -7  -3   1  136.19    4.00
   7  -3  -1  138.49    4.70
   7  -3  -1  133.29    3.50
   7  -3  -1  133.59    4.80
  -7  -3   1  138.89    4.40
   7  -3  -1  130.29    4.20
  -7   3   1  127.29    4.20
   7   3  -1  134.79    4.10
  -7   3   1  133.79    4.60
   7   3  -1  138.39    4.30
  -7   3   1  133.59    4.60
  -7   3   1  128.79    3.20
   7   3  -1  134.59    4.60
   7   3  -1  138.59    4.70
   7   3  -1  131.99    4.50
   7   3  -1  136.49    4.70
   5  -3  -1  703.63   16.30
   5  -3  -1  709.73   16.80
  -5  -3   1  683.13   16.10
  -5  -3   1  689.03   16.90
  -5  -3   1  695.23   16.80
   5  -3  -1  694.63   16.60
  -5  -3   1  694.43   16.70
  -5  -3   1  669.43   16.30
  -5  -3   1  694.83   16.60
   5  -3  -1  714.73   16.90
  -5   3   1  711.93   16.50
   5   3  -1  691.23   16.30
  -5   3   1  693.03   16.80
   5   3  -1  685.53   16.90
   5   3  -1  703.63   16.90
   5   3  -1  688.13   16.80
  -5   3   1  678.43   15.70
   5   3  -1  674.83   16.90
  -3  -3   1  607.44   14.80
   3  -3  -1  618.44   14.50
  -3  -3   1  612.14   14.20
   3  -3  -1  620.24   14.00
   3  -3  -1  606.44   14.70
   3  -3  -1  628.84   14.30
   3  -3  -1  604.14   14.40
  -3  -3   1  602.94   14.10
  -3  -3   1  604.74   14.90
  -3  -3   1  606.94   14.60
  -3  -3   1  597.74   14.40
  -3  -3   1  610.94   14.70
   3   3  -1  606.74   14.80
   3   3  -1  615.54   14.90
   3   3  -1  609.64   14.70
  -3   3   1  621.64   14.70
  -3   3   1  611.04   14.00
   3   3  -1  603.34   14.10
   3   3  -1  604.84   14.90
   3   3  -1  600.04   14.30
  -3   3   1  597.04   14.30
  -3   3   1  600.14   14.40
  -3   3   1  631.54   14.00
   1  -3  -1  375.86    9.20
  -1  -3   1  372.46    8.90
  -1  -3   1  383.16    8.90
  -1  -3   1  397.36    9.70
   1  -3  -1  381.66    9.40
   1  -3  -1  373.26    8.60
  -1  -3   1  382.66    9.60
   1  -3  -1  367.36    8.80
  -1  -3   1  374.26    9.30
  -1  -3   1  388.06    9.40
   1  -3  -1  387.46    9.10
   1  -3  -1  377.86    9.30
   1  -3  -1  383.46    9.10
   1  -3  -1  384.76    8.90
   1  -3  -1  361.26    8.90
   1   3  -1  379.06    9.60
  -1   3   1  373.66    9.10
   1   3  -1  380.66    9.60
  -1   3   1  374.16    9.30
   1   3  -1  382.36    9.40
  -1   3   1  379.56    8.80
  -1   3   1  370.36    8.80
   1   3  -1  359.06    8.90
   1   3  -1  371.16    9.60
  -1   3   1  375.06    9.20
   1   3  -1  374.96    8.90
   1   3  -1  387.26    9.40
  -1   3   1  369.96    9.10
   1  -3   1 1176.78   26.00
  -1  -3  -1 1153.98   26.10
  -1  -3  -1 1125.19   26.00
  -1  -3  -1 1150.18   26.00
   1  -3   1 1161.88   26.00
  -1  -3  -1 1136.19   25.70
   1  -3   1 1096.59   26.20
   1  -3   1 1192.28   26.40
  -1  -3  -1 1121.79   26.20
   1  -3   1 1125.99   26.20
   1  -3   1 1113.29   26.00
   1   3   1 1135.09   26.00
  -1   3  -1 1156.08   26.10
  -1   3  -1 1100.29   26.40
  -1   3  -1 1137.79   26.30
   1   3   1 1160.18   26.10
  -1   3  -1 1122.79   26.40
   1   3   1 1156.28   26.30
   1   3   1 1106.29   25.70
   1   3   1 1130.19   25.90
   1   3   1 1129.99   25.90
  -3  -3  -1  264.77    7.10
  -3  -3  -1  263.37    6.40
  -3  -3  -1  255.97    6.10
   3  -3   1  268.37    7.00
   3  -3   1  258.57    6.90
  -3  -3  -1  265.67    6.80
   3  -3   1  269.87    7.10
   3  -3   1  267.97    7.20
  -3  -3  -1  263.97    6.80
  -3  -3  -1  271.47    7.00
   3  -3   1  257.27    7.00
  -3  -3  -1  247.08    7.20
   3   3   1  267.97    7.00
   3   3   1  270.87    7.10
  -3   3  -1  270.07    7.40
   3   3   1  254.07    6.30
   3   3   1  260.77    6.90
  -3   3  -1  272.47    6.80
   3   3   1  263.87    6.90
  -3   3  -1  266.67    7.10
   5  -3   1  420.76   10.60
  -5  -3  -1  436.26   10.90
  -5  -3  -1  428.76    9.70
  -5  -3  -1  412.16   10.60
   5  -3   1  439.66   11.10
  -5  -3  -1  423.06    9.90
   5  -3   1  444.26   11.00
   5  -3   1  421.36   10.80
  -5  -3  -1  425.46   11.10
  -5  -3  -1  409.96   10.50
  -5  -3  -1  416.86   10.60
  -5   3  -1  410.16   10.70
   5   3   1  429.46   10.80
   5   3   1  430.16   10.90
   5   3   1  421.36   10.20
  -5   3  -1  418.36   10.10
   5   3   1  421.36    9.80
  -5   3  -1  428.36   11.30
   5   3   1  413.26   10.70
  -5   3  -1  417.26   10.80
   5   3   1  422.56   10.80
  -7  -3  -1  655.93   16.20
  -7  -3  -1  632.84   15.40
  -7  -3  -1  693.83   16.20
   7  -3   1  668.93   16.40
  -7  -3  -1  682.43   16.50
   7  -3   1  664.53   16.90
   7  -3   1  657.43   15.40
  -7  -3  -1  682.43   16.40
  -7  -3  -1  676.13   16.80
   7  -3   1  658.93   16.50
   7  -3   1  687.33   15.60
   7   3   1  670.53   16.60
   7   3   1  675.43   16.60
   7   3   1  676.63   15.50
   7   3   1  665.23   16.10
  -7   3  -1  654.13   16.40
   7   3   1  663.13   16.30
  -7   3  -1  664.83   16.90
  -7   3  -1  652.73   15.40
  -7   3  -1  642.34   16.50
   7   3   1  670.73   16.40
   9  -3   1  159.08    5.50
   9  -3   1  162.68    6.10
  -9  -3  -1  167.68    5.50
  -9  -3  -1  155.38    5.30
  -9  -3  -1  154.78    5.10
   9  -3   1  163.08    4.50
   9  -3   1  161.48    4.30
   9  -3   1  158.48    5.50
   9  -3   1  163.38    4.40
  -9  -3  -1  164.48    5.10
  -9  -3  -1  170.08    5.90
   9   3   1  165.58    5.60
   9   3   1  160.88    4.60
  -9   3  -1  164.58    5.90
   9   3   1  158.18    5.30
   9   3   1  154.98    5.20
  -9   3  -1  159.58    5.70
   9   3   1  159.08    5.60
  -9   3  -1  157.78    5.40
  11  -3   1  347.37   10.10
  11  -3   1  350.66    8.50
 -11  -3  -1  341.07    9.80
  11  -3   1  371.16   11.00
 -11  -3  -1  344.07    9.50
 -11  -3  -1  349.47    9.80
  11  -3   1  343.27   10.00
  11  -3   1  341.67    8.90
 -11  -3  -1  328.97    9.30
 -11  -3  -1  341.17   10.30
  11  -3   1  337.47    8.40
 -11   3  -1  333.07    9.90
  11   3   1  349.47    9.80
 -11   3  -1  326.37    9.50
  11   3   1  333.57    9.50
  11   3   1  340.57   10.20
  11   3   1  332.27   10.10
 -11   3  -1  322.17   10.00
  11   3   1  358.36    9.10
 -11   3  -1  321.67   10.10
  13  -3   1  324.47   10.50
  13  -3   1  307.17    9.60
  13  -3   1  317.57    8.70
  13  -3   1  319.47    9.80
 -13  -3  -1  302.27    9.00
  13  -3   1  309.27    8.00
  13  -3   1  314.67    8.00
 -13  -3  -1  303.67    9.90
 -13  -3  -1  304.17    9.40
 -13  -3  -1  312.27    9.50
  13   3   1  321.97    9.90
 -13   3  -1  319.77    9.60
  13   3   1  307.97    9.10
 -13   3  -1  315.77    9.30
  13   3   1  297.77    9.80
 -13   3  -1  312.77    9.90
  13   3   1  316.07    8.80
 -13   3  -1  309.77    9.70
  13   3   1  309.47    9.40
  15  -3   1    3.10    1.40
  15  -3   1   10.60    1.90
  15  -3   1    3.00    0.70
  15  -3   1    3.10    0.70
  15  -3   1    6.70    1.30
 -15  -3  -1    6.70    1.50
 -15  -3  -1    2.10    1.40
 -15  -3  -1    4.70    1.40
  15  -3   1    3.10    2.30
 -15  -3  -1    2.20    1.50
  15   3   1    2.20    1.40
  15   3   1    8.20    1.50
 -15   3  -1    4.70    1.60
 -15   3  -1    3.30    1.40
 -15   3  -1    9.80    2.00
  15   3   1    3.30    2.00
  15   3   1    3.30    1.50
 -15   3  -1    2.90    1.70
  17  -3   1  376.36   12.30
  17  -3   1  393.16   12.50
 -17  -3  -1  397.56   12.00
  17  -3   1  388.26   11.30
 -17  -3  -1  380.76   12.00
  17  -3   1  395.86   10.20
 -17  -3  -1  389.06   12.70
  17  -3   1  392.56   13.50
 -17  -3  -1  389.26   11.60
 -17   3  -1  373.36   12.00
 -17   3  -1  384.06   12.70
  17   3   1  394.56   12.80
  17   3   1  399.26   12.90
  17   3   1  400.26   12.10
 -17   3  -1  372.56   11.60
 -17   3  -1  383.06   12.20
  17   3   1  385.26   11.30
 -19  -3  -1  373.86   12.60
  19  -3   1  393.76   11.90
  19  -3   1  411.06   13.20
 -19  -3  -1  390.96   12.40
  19  -3   1  387.86   14.50
 -19  -3  -1  384.76   12.00
  19  -3   1  396.66   13.20
 -19  -3  -1  396.26   13.60
  19   3   1  399.36   13.20
 -19   3  -1  378.76   12.20
  19   3   1  379.66   11.70
  19   3   1  396.56   13.50
  19   3   1  388.26   12.50
 -19   3  -1  403.26   13.40
 -21  -3  -1   59.09    5.20
  21  -3   1   61.99    4.80
 -21  -3  -1   61.49    4.70
  21  -3   1   61.99    4.50
 -21  -3  -1   55.89    4.40
  21  -3   1   62.19    5.40
 -21  -3  -1   63.19    4.60
  21   3   1   63.39    4.30
 -21   3  -1   65.49    4.60
 -21   3  -1   60.59    4.60
  21   3   1   70.29    4.90
 -21   3  -1   66.49    5.10
  21   3   1   64.39    5.40
  21   3   1   67.39    5.80
  23  -3   1   22.00    4.00
 -23  -3  -1   27.30    4.40
  23  -3   1   26.50    3.70
 -23  -3  -1   22.00    3.90
 -23  -3  -1   21.70    2.90
 -23  -3  -1   25.50    3.40
  23   3   1   16.20    3.30
 -23   3  -1   30.30    4.50
 -23   3  -1   18.50    3.60
 -23   3  -1   22.80    2.90
  23   3   1   23.40    3.80
  23   3   1   15.50    3.20
  23   3   1   26.60    3.80
 -25  -3  -1   17.60    3.90
 -25  -3  -1   27.80    4.20
  25  -3   1   17.50    4.00
  25  -3   1   21.00    4.30
 -25  -3  -1   14.20    3.10
 -25   3  -1   18.50    3.50
  25   3   1   15.20    4.10
  25   3   1   21.30    4.40
  25   3   1   10.30    3.90
 -25   3  -1   16.00    3.30
 -27  -3  -1   41.50    5.40
  27  -3   1   41.40    5.20
  27  -3   1   39.50    6.40
 -27  -3  -1   38.00    4.40
  27  -3   1   31.80    4.60
 -27  -3  -1   36.30    5.10
 -27   3  -1   53.59    6.10
  27   3   1   40.60    5.50
 -27   3  -1   53.79    6.30
  27   3   1   39.40    5.90
 -27   3  -1   48.80    5.50
  27   3   1   36.70    5.70
 -29  -3  -1  144.89    8.70
  29  -3   1  127.09   10.70
 -29  -3  -1  147.19   10.70
  29   3   1  128.49    9.90
 -29   3  -1  139.89    8.90
 -29   3  -1  137.49    9.10
 -29   3  -1  135.49    8.60
  29   3   1  147.29   10.40
 -30  -4   1    4.10    3.30
 -30  -4   1    5.40    3.80
  30  -4  -1   16.40    4.50
  30  -4  -1   -0.10    2.80
 -30   4   1    2.50    3.20
 -30   4   1    4.00    4.10
  30   4  -1    1.40    3.90
 -30   4   1   -0.10    3.70
  30   4  -1    4.20    4.50
  30   4  -1   11.60    4.60
  28  -4  -1   48.50    6.20
  28  -4  -1   64.99    7.20
 -28  -4   1   55.99    6.00
 -28  -4   1   54.19    5.80
 -28   4   1   44.80    5.50
  28   4  -1   49.10    6.40
  28   4  -1   52.59    5.80
 -28   4   1   48.40    5.40
  28   4  -1   59.79    6.80
 -26  -4   1   57.19    5.30
  26  -4  -1   60.19    5.90
  26  -4  -1   53.99    5.40
 -26  -4   1   60.39    6.60
 -26  -4   1   53.59    5.40
  26  -4  -1   57.69    6.30
  26   4  -1   58.59    5.80
 -26   4   1   67.69    6.70
 -26   4   1   62.39    5.60
 -26   4   1   62.89    6.10
  26   4  -1   63.79    7.10
  26   4  -1   60.39    6.40
 -24  -4   1   -1.30    3.00
 -24  -4   1    1.30    2.80
 -24  -4   1    0.20    1.90
  24  -4  -1   -0.20    2.50
 -24  -4   1    1.40    2.40
  24  -4  -1    2.90    3.20
  24  -4  -1   -1.60    2.20
  24   4  -1    0.60    2.90
  24   4  -1    5.10    2.40
 -24   4   1   -0.10    1.80
  24   4  -1   -1.10    1.40
 -24   4   1   -2.00    2.00
 -24   4   1   -1.00    3.00
  24   4  -1    2.90    3.30
  22  -4  -1   47.70    5.00
  22  -4  -1   52.29    5.40
 -22  -4   1   53.99    4.60
  22  -4  -1   45.10    4.30
 -22  -4   1   50.29    4.40
 -22  -4   1   50.19    3.90
 -22  -4   1   49.20    4.90
 -22   4   1   52.79    4.90
  22   4  -1   52.79    4.80
 -22   4   1   53.29    4.20
 -22   4   1   50.79    4.20
  22   4  -1   57.99    4.30
  22   4  -1   52.29    4.90
  22   4  -1   49.90    5.60
  22   4  -1   56.29    4.90
 -22   4   1   55.59    4.90
 -20  -4   1   32.00    4.00
 -20  -4   1   33.70    3.40
 -20  -4   1   38.50    3.90
 -20  -4   1   37.50    2.90
  20  -4  -1   34.80    3.80
  20  -4  -1   34.50    3.60
 -20  -4   1   38.50    3.20
  20   4  -1   37.70    3.70
  20   4  -1   34.70    4.20
 -20   4   1   33.90    3.70
  20   4  -1   35.10    3.30
  20   4  -1   29.00    3.80
 -20   4   1   35.70    3.50
  20   4  -1   35.00    4.50
 -20   4   1   36.90    4.00
  18  -4  -1  464.75   14.50
  18  -4  -1  462.45   14.10
  18  -4  -1  451.25   13.00
 -18  -4   1  452.75   13.90
 -18  -4   1  463.15   12.90
 -18  -4   1  461.75   14.70
 -18  -4   1  471.15   14.20
  18   4  -1  468.75   14.20
 -18   4   1  460.75   13.70
 -18   4   1  470.25   14.10
  18   4  -1  467.05   14.70
  18   4  -1  456.05   13.20
  18   4  -1  480.25   14.30
 -18   4   1  453.65   13.90
 -18   4   1  458.15   14.50
  18   4  -1  488.85   15.30
  16  -4  -1  190.78    7.50
 -16  -4   1  201.38    6.50
 -16  -4   1  209.78    6.80
  16  -4  -1  215.18    7.90
 -16  -4   1  214.68    8.30
  16  -4  -1  209.48    6.70
 -16  -4   1  195.18    7.40
 -16  -4   1  200.38    7.60
 -16   4   1  193.58    7.80
 -16   4   1  202.98    7.40
  16   4  -1  209.58    8.50
 -16   4   1  199.88    7.50
  16   4  -1  206.28    8.10
  16   4  -1  211.28    7.80
 -16   4   1  202.18    7.50
  16   4  -1  190.18    6.80
  16   4  -1  213.28    7.80
 -14  -4   1   41.10    3.60
  14  -4  -1   45.30    2.60
  14  -4  -1   53.49    3.50
 -14  -4   1   43.50    3.40
  14  -4  -1   43.60    4.10
  14  -4  -1   51.29    3.40
 -14  -4   1   44.90    2.40
 -14  -4   1   42.20    2.70
 -14  -4   1   46.10    3.50
  14   4  -1   50.79    3.70
 -14   4   1   42.20    3.60
  14   4  -1   45.70    2.80
 -14   4   1   41.70    2.80
 -14   4   1   43.00    3.00
  14   4  -1   47.20    3.30
  14   4  -1   41.00    3.50
  14   4  -1   42.30    2.90
 -14   4   1   46.10    3.50
  12  -4  -1  203.68    5.70
 -12  -4   1  194.18    5.90
 -12  -4   1  202.18    6.10
  12  -4  -1  193.58    7.00
  12  -4  -1  196.28    7.70
 -12  -4   1  209.48    7.20
  12  -4  -1  196.48    6.70
 -12  -4   1  205.88    6.80
 -12  -4   1  207.58    7.00
 -12   4   1  213.08    7.30
  12   4  -1  194.88    6.60
  12   4  -1  208.68    7.20
  12   4  -1  193.58    7.40
 -12   4   1  203.08    6.90
  12   4  -1  199.88    7.10
 -12   4   1  190.38    6.60
  12   4  -1  199.88    6.20
 -10  -4   1   37.70    1.90
 -10  -4   1   36.70    2.50
 -10  -4   1   36.50    2.20
 -10  -4   1   39.30    2.60
  10  -4  -1   36.50    2.40
 -10  -4   1   40.50    1.90
  10  -4  -1   39.70    1.60
  10  -4  -1   42.70    3.30
  10  -4  -1   39.30    2.60
 -10  -4   1   42.90    2.70
  10   4  -1   37.30    2.60
  10   4  -1   36.90    2.80
  10   4  -1   40.70    2.50
  10   4  -1   38.00    2.80
 -10   4   1   42.70    2.70
 -10   4   1   31.60    2.50
  10   4  -1   37.80    2.10
 -10   4   1   40.60    2.30
  10   4  -1   42.20    2.80
   8  -4  -1 1646.54   38.70
  -8  -4   1 1712.73   38.30
   8  -4  -1 1733.93   39.40
  -8  -4   1 1663.03   39.30
   8  -4  -1 1728.43   39.70
  -8  -4   1 1665.93   39.40
   8  -4  -1 1694.43   39.20
  -8  -4   1 1677.83   38.90
  -8  -4   1 1648.83   38.30
  -8  -4   1 1666.63   39.00
   8   4  -1 1675.83   38.60
   8   4  -1 1666.33   39.50
  -8   4   1 1656.23   39.30
  -8   4   1 1697.93   39.40
  -8   4   1 1651.73   38.80
   8   4  -1 1700.53   38.40
   8   4  -1 1671.83   39.30
   8   4  -1 1652.43   39.30
   8   4  -1 1668.43   39.40
   6  -4  -1 1965.40   44.40
   6  -4  -1 1890.71   44.10
  -6  -4   1 1902.61   44.30
  -6  -4   1 1932.61   43.40
  -6  -4   1 1904.81   43.60
  -6  -4   1 1948.61   44.50
   6  -4  -1 1950.20   43.70
  -6  -4   1 1880.01   44.00
  -6  -4   1 1884.81   44.20
   6  -4  -1 1928.91   43.50
   6  -4  -1 1963.10   44.40
   6   4  -1 1927.61   44.50
   6   4  -1 1912.71   43.50
   6   4  -1 1940.51   44.40
  -6   4   1 1882.41   44.30
  -6   4   1 1900.41   43.90
   6   4  -1 1931.91   44.50
   6   4  -1 1908.21   44.50
   4  -4  -1   86.09    3.20
  -4  -4   1   89.99    3.50
  -4  -4   1   88.69    3.40
  -4  -4   1   85.79    3.20
   4  -4  -1   85.79    2.50
  -4  -4   1   82.39    3.20
   4  -4  -1   90.89    3.40
   4  -4  -1   84.59    2.90
   4  -4  -1   85.59    3.10
  -4  -4   1   85.69    2.80
  -4  -4   1   82.79    3.00
   4   4  -1   85.79    3.40
  -4   4   1   84.89    3.40
   4   4  -1   84.49    3.40
   4   4  -1   86.09    3.40
   4   4  -1   85.39    2.70
   4   4  -1   84.69    3.30
  -4   4   1   85.09    3.00
   4   4  -1   81.99    2.80
  -4   4   1   86.19    2.20
  -4   4   1   88.29    2.70
  -2  -4   1 1139.89   26.70
   2  -4  -1 1127.99   25.90
  -2  -4   1 1145.39   25.90
   2  -4  -1 1143.89   26.70
   2  -4  -1 1155.98   26.80
   2  -4  -1 1142.69   25.90
   2  -4  -1 1165.68   26.30
  -2  -4   1 1143.29   27.10
  -2  -4   1 1134.79   26.90
  -2  -4   1 1127.39   26.70
   2  -4  -1 1140.99   26.40
  -2  -4   1 1129.99   26.00
   2  -4  -1 1166.18   26.20
   2   4  -1 1160.38   27.10
   2   4  -1 1130.89   26.60
   2   4  -1 1150.08   26.90
  -2   4   1 1155.58   25.90
  -2   4   1 1166.78   26.60
  -2   4   1 1144.59   26.80
  -2   4   1 1172.18   26.40
   2   4  -1 1154.28   27.10
   2   4  -1 1149.58   26.00
  -2   4   1 1136.59   26.40
   2   4  -1 1184.18   26.80
   0  -4   1  399.56    9.90
   0  -4  -1  388.36    8.90
   0  -4  -1  379.66    9.60
   0  -4  -1  385.06    9.40
   0  -4   1  372.36    9.30
   0  -4   1  379.06    9.60
   0  -4  -1  375.86    9.50
   0  -4   1  382.76    9.80
   0  -4  -1  382.06    9.80
   0  -4  -1  381.36    9.40
   0  -4   1  372.86    9.70
   0   4   1  375.36    9.30
   0   4  -1  393.46    9.70
   0   4   1  363.46    8.70
   0   4   1  359.66    9.40
   0   4   1  381.06    9.60
   0   4   1  386.46    9.60
   0   4  -1  372.86    9.80
   0   4  -1  378.46    9.90
   0   4  -1  388.26   10.00
   0   4   1  379.06    9.50
   0   4  -1  395.36   10.10
   2  -4   1  199.18    5.70
   2  -4   1  202.08    5.90
   2  -4   1  198.98    5.60
  -2  -4  -1  194.58    5.20
  -2  -4  -1  198.08    5.50
   2  -4   1  196.88    5.30
   2  -4   1  201.38    5.60
  -2  -4  -1  193.68    5.50
  -2  -4  -1  192.48    5.70
  -2  -4  -1  197.18    5.60
   2  -4   1  198.18    5.70
  -2   4  -1  194.58    5.80
   2   4   1  199.08    5.90
   2   4   1  201.08    5.60
   2   4   1  196.18    5.60
  -2   4  -1  187.78    5.80
   2   4   1  199.88    5.70
  -2   4  -1  193.58    6.00
  -4  -4  -1  915.41   21.50
   4  -4   1  898.51   21.20
  -4  -4  -1  889.41   20.90
   4  -4   1  924.71   21.00
  -4  -4  -1  877.01   21.50
  -4  -4  -1  862.11   20.00
   4  -4   1  903.41   20.50
   4  -4   1  891.51   21.30
  -4  -4  -1  900.71   21.00
   4  -4   1  927.91   21.50
   4  -4   1  877.71   21.10
  -4  -4  -1  869.21   20.40
  -4  -4  -1  878.11   21.10
   4   4   1  862.71   20.40
  -4   4  -1  863.21   21.70
  -4   4  -1  850.41   21.30
   4   4   1  918.61   21.30
   4   4   1  887.81   21.40
   4   4   1  902.51   21.30
   4   4   1  907.11   21.20
  -4   4  -1  863.51   20.80
  -6  -4  -1  148.29    4.80
   6  -4   1  159.58    4.60
   6  -4   1  146.99    5.00
   6  -4   1  147.09    4.90
  -6  -4  -1  153.88    3.80
  -6  -4  -1  158.08    5.30
  -6  -4  -1  151.78    5.30
  -6  -4  -1  153.68    5.00
  -6  -4  -1  143.79    4.10
   6  -4   1  151.58    5.30
   6  -4   1  151.28    5.30
  -6  -4  -1  146.79    4.60
   6   4   1  155.38    5.20
   6   4   1  152.08    5.10
  -6   4  -1  146.69    5.10
  -6   4  -1  154.28    4.30
   6   4   1  145.29    5.00
  -6   4  -1  151.68    5.00
  -6   4  -1  150.88    5.40
   6   4   1  165.48    5.20
  -8  -4  -1 1329.57   30.80
   8  -4   1 1299.77   29.70
   8  -4   1 1365.96   31.90
  -8  -4  -1 1285.17   31.00
  -8  -4  -1 1312.97   31.00
  -8  -4  -1 1327.77   31.30
  -8  -4  -1 1320.77   31.60
  -8  -4  -1 1257.37   29.90
   8  -4   1 1354.26   31.30
   8  -4   1 1327.07   31.20
   8   4   1 1317.47   29.90
   8   4   1 1307.97   31.30
  -8   4  -1 1304.57   31.30
  -8   4  -1 1330.47   31.20
   8   4   1 1332.07   31.40
  -8   4  -1 1319.77   29.80
  -8   4  -1 1280.07   31.80
   8   4   1 1297.07   31.10
   8   4   1 1331.97   31.30
 -10  -4  -1  903.91   22.10
 -10  -4  -1  901.21   21.50
  10  -4   1  867.71   20.50
 -10  -4  -1  889.21   22.50
  10  -4   1  885.01   22.70
  10  -4   1  885.01   22.20
  10  -4   1  868.21   20.20
 -10  -4  -1  885.11   21.80
  10  -4   1  907.91   22.10
 -10  -4  -1  859.91   20.50
  10   4   1  909.91   22.00
  10   4   1  882.71   22.20
  10   4   1  840.12   21.60
 -10   4  -1  848.52   21.80
 -10   4  -1  897.91   22.20
 -10   4  -1  895.81   22.60
  10   4   1  878.51   22.30
  10   4   1  885.11   20.70
  12  -4   1    1.30    0.50
  12  -4   1    1.10    1.30
  12  -4   1   -0.20    0.60
 -12  -4  -1    1.00    0.60
  12  -4   1    2.70    1.50
 -12  -4  -1    1.70    1.00
 -12  -4  -1    0.00    1.10
 -12  -4  -1    5.70    1.50
 -12  -4  -1    0.50    1.10
  12  -4   1    1.40    1.30
  12   4   1   -0.10    0.80
  12   4   1    4.30    1.40
 -12   4  -1    2.80    1.50
 -12   4  -1    1.10    1.30
  12   4   1    2.70    0.90
 -12   4  -1    1.10    1.00
  12   4   1    1.90    1.00
  12   4   1    1.10    1.00
 -14  -4  -1  200.58    6.00
  14  -4   1  205.78    5.50
  14  -4   1  203.48    6.30
  14  -4   1  214.38    7.70
 -14  -4  -1  212.78    7.40
 -14  -4  -1  208.38    7.10
 -14  -4  -1  206.68    8.10
  14  -4   1  201.38    8.50
 -14  -4  -1  209.28    7.50
  14  -4   1  213.28    7.60
 -14   4  -1  224.88    8.00
 -14   4  -1  214.28    7.30
 -14   4  -1  205.88    7.40
  14   4   1  214.38    6.50
 -14   4  -1  214.38    7.90
  14   4   1  208.88    7.90
  14   4   1  210.18    7.90
  14   4   1  210.78    7.40
 -16  -4  -1    1.10    1.80
 -16  -4  -1    8.50    2.10
  16  -4   1    3.20    1.60
  16  -4   1    1.00    0.60
 -16  -4  -1   -1.10    1.40
  16  -4   1    1.20    1.10
 -16  -4  -1    2.10    1.60
  16  -4   1   -0.10    1.80
  16  -4   1    1.60    1.80
 -16  -4  -1    0.50    0.80
 -16   4  -1    2.50    1.50
  16   4   1    0.70    2.10
 -16   4  -1    0.00    1.80
  16   4   1    1.80    1.20
 -16   4  -1    4.00    1.60
  16   4   1    0.80    1.10
  16   4   1    1.70    2.10
 -16   4  -1    1.90    2.00
 -18  -4  -1  228.98    8.50
 -18  -4  -1  227.58    9.20
  18  -4   1  218.88    7.50
 -18  -4  -1  224.38    8.60
  18  -4   1  229.08    9.20
 -18  -4  -1  215.18    7.90
  18  -4   1  225.48    9.00
  18  -4   1  225.48   10.30
 -18  -4  -1  211.28    6.70
 -18   4  -1  220.98    8.70
  18   4   1  209.58    9.20
  18   4   1  221.98    9.00
 -18   4  -1  233.08    9.30
 -18   4  -1  219.98    8.70
  18   4   1  219.38    7.50
  18   4   1  219.88    8.60
 -18   4  -1  216.88    8.20
 -20  -4  -1  369.76   12.20
 -20  -4  -1  367.26   12.20
 -20  -4  -1  357.86   13.20
  20  -4   1  366.46   12.90
  20  -4   1  358.76   12.80
 -20  -4  -1  370.76   11.60
  20   4   1  350.06   11.10
  20   4   1  356.26   13.00
 -20   4  -1  375.76   13.10
 -20   4  -1  361.86   11.80
  20   4   1  356.06   13.10
 -20   4  -1  340.97   12.00
  20   4   1  364.26   12.20
 -22  -4  -1   16.70    3.00
 -22  -4  -1   15.30    3.20
  22  -4   1   12.10    2.90
 -22  -4  -1   12.50    3.10
  22  -4   1   13.10    2.80
 -22  -4  -1   13.00    2.30
 -22   4  -1   15.40    2.90
  22   4   1   22.60    4.30
 -22   4  -1   20.90    3.80
  22   4   1   11.00    2.80
  22   4   1   17.00    3.60
  22   4   1   13.00    3.00
 -22   4  -1   10.90    2.60
 -24  -4  -1   18.90    3.20
  24  -4   1   27.10    4.50
 -24  -4  -1   22.70    4.70
  24  -4   1   23.70    4.20
 -24  -4  -1   25.70    3.50
 -24   4  -1   23.30    4.20
  24   4   1   22.30    4.30
 -24   4  -1   19.80    3.60
  24   4   1   19.70    4.20
  24   4   1   23.40    4.70
 -26  -4  -1   -0.30    2.50
 -26  -4  -1    3.10    2.90
 -26  -4  -1   -0.10    3.10
  26  -4   1   -1.20    3.20
  26  -4   1   -0.80    3.40
  26  -4   1    0.10    2.60
  26   4   1   -0.80    3.40
 -26   4  -1   -1.80    3.10
  26   4   1   -1.00    2.40
  26   4   1    4.90    3.50
 -26   4  -1   -4.30    3.00
 -28  -4  -1   25.20    5.70
  28  -4   1   42.30    6.00
 -28  -4  -1   34.50    5.30
  28  -4   1   25.90    4.40
 -28   4  -1   36.10    5.00
  28   4   1   36.30    6.10
  28   4   1   41.40    6.50
 -28   4  -1   29.30    4.50
  28   4   1   32.90    5.70
  30  -4   1   30.40    6.60
 -30  -4  -1   29.30    4.70
  30  -4   1   19.70    5.10
 -30   4  -1   35.50    6.10
  30   4   1   22.80    5.50
  30   4   1   28.10    5.30
  30   4   1   27.50    5.80
 -30   4  -1   23.40    4.60
 -30   4  -1   29.40    5.80
 -31  -5   1   30.40    6.20
 -31  -5   1   35.60    5.70
  31  -5  -1   22.00    4.80
  31  -5  -1   28.50    5.70
 -31   5   1   34.10    5.70
  31   5  -1   28.30    5.10
 -31   5   1   26.50    5.80
  31   5  -1   27.50    5.70
  31   5  -1   31.50    6.00
  29  -5  -1   94.29    8.50
  29  -5  -1   78.29    8.60
 -29  -5   1   72.59    6.90
 -29  -5   1   83.59    7.50
 -29   5   1   77.99    7.30
  29   5  -1   72.29    7.00
 -29   5   1   79.39    7.60
  29   5  -1   75.29    7.80
 -27  -5   1    2.60    2.90
  27  -5  -1   -0.70    2.40
  27  -5  -1    2.10    4.20
 -27  -5   1    2.10    2.50
  27   5  -1    0.50    2.60
 -27   5   1   -0.60    2.60
  27   5  -1   -2.00    3.80
  27   5  -1    6.00    3.00
 -27   5   1    0.60    2.40
  25  -5  -1   94.89    7.50
  25  -5  -1  104.19    8.00
  25  -5  -1   87.19    7.90
 -25  -5   1   92.69    7.70
 -25  -5   1  114.19    7.50
 -25  -5   1  107.19    7.10
  25   5  -1   99.89    7.70
 -25   5   1  113.29    8.20
  25   5  -1  111.29    7.50
 -25   5   1  106.49    7.50
  25   5  -1   87.39    6.60
 -23  -5   1   51.99    5.10
 -23  -5   1   54.69    4.80
  23  -5  -1   51.99    5.90
  23  -5  -1   57.99    5.90
 -23  -5   1   57.59    5.10
 -23  -5   1   56.89    4.30
  23  -5  -1   58.69    5.40
 -23   5   1   59.59    5.90
  23   5  -1   60.79    5.90
 -23   5   1   52.09    4.80
  23   5  -1   64.49    6.00
  23   5  -1   52.99    4.90
 -23   5   1   63.29    4.90
  23   5  -1   57.39    5.50
 -23   5   1   60.09    5.40
  21  -5  -1   98.19    5.80
 -21  -5   1  105.29    6.20
  21  -5  -1   91.89    6.80
 -21  -5   1   93.99    5.60
 -21  -5   1  106.19    6.40
 -21  -5   1   99.99    4.80
  21  -5  -1   93.19    6.10
  21   5  -1   96.89    5.20
  21   5  -1   99.39    6.00
 -21   5   1   94.79    6.60
 -21   5   1  108.19    5.90
 -21   5   1  109.89    5.90
  21   5  -1   99.59    6.70
  21   5  -1   94.79    6.10
  21   5  -1   93.69    6.50
 -19  -5   1  118.99    5.10
 -19  -5   1  111.59    4.70
 -19  -5   1  115.29    6.70
 -19  -5   1  113.89    5.80
 -19  -5   1  111.09    5.70
  19  -5  -1  103.09    5.60
  19  -5  -1  113.29    6.60
 -19   5   1  105.39    5.90
  19   5  -1  106.59    5.70
  19   5  -1  116.19    6.50
  19   5  -1   98.99    5.00
 -19   5   1  118.49    6.70
  19   5  -1  113.99    6.70
 -19   5   1  111.89    5.60
 -19   5   1  117.99    6.00
  19   5  -1  107.99    6.10
 -17  -5   1   24.50    3.40
  17  -5  -1   20.90    2.90
 -17  -5   1   26.80    3.00
 -17  -5   1   19.60    2.00
 -17  -5   1   20.90    2.30
 -17  -5   1   22.80    2.70
  17  -5  -1   20.10    1.90
  17  -5  -1   20.20    2.60
  17   5  -1   22.60    3.00
  17   5  -1   19.60    3.10
 -17   5   1   20.90    2.60
 -17   5   1   23.20    2.70
  17   5  -1   26.30    3.30
 -17   5   1   27.50    3.00
 -17   5   1   21.30    2.80
  17   5  -1   19.90    2.90
  17   5  -1   19.10    2.20
  15  -5  -1  789.52   20.90
 -15  -5   1  767.82   19.60
 -15  -5   1  826.22   21.40
  15  -5  -1  802.62   22.70
 -15  -5   1  780.62   19.90
  15  -5  -1  790.72   19.30
 -15  -5   1  790.22   21.00
  15  -5  -1  793.42   21.60
 -15  -5   1  805.22   21.60
  15   5  -1  812.32   22.10
  15   5  -1  797.72   20.00
 -15   5   1  820.82   21.00
 -15   5   1  807.22   21.70
  15   5  -1  797.82   20.90
 -15   5   1  819.52   21.30
 -15   5   1  814.32   21.20
  15   5  -1  785.12   21.60
  15   5  -1  790.62   21.50
 -13  -5   1  413.16   12.50
  13  -5  -1  407.06   12.40
 -13  -5   1  432.66   12.10
 -13  -5   1  395.86   10.80
  13  -5  -1  411.96   11.80
  13  -5  -1  411.36   13.20
  13  -5  -1  395.16   10.20
 -13  -5   1  422.26   11.10
 -13  -5   1  420.76   12.40
 -13   5   1  410.46   12.30
  13   5  -1  426.66   12.50
  13   5  -1  411.56   11.10
  13   5  -1  394.46   12.60
  13   5  -1  410.26   11.70
 -13   5   1  418.96   11.90
  13   5  -1  410.86   12.50
 -13   5   1  395.66   12.20
  11  -5  -1   17.40    2.10
 -11  -5   1    7.60    1.10
  11  -5  -1    6.90    1.40
 -11  -5   1    9.00    2.00
 -11  -5   1    8.00    1.40
 -11  -5   1    6.50    1.10
 -11  -5   1    6.30    1.50
  11  -5  -1    7.00    1.90
  11  -5  -1    7.30    1.30
 -11   5   1    6.20    1.20
  11   5  -1    6.70    1.20
  11   5  -1    8.80    2.00
  11   5  -1    9.50    1.70
  11   5  -1    6.10    1.10
  11   5  -1   20.80    2.20
 -11   5   1    5.60    1.60
 -11   5   1    6.00    1.80
  -9  -5   1  224.78    7.20
   9  -5  -1  217.88    6.70
  -9  -5   1  215.48    6.80
  -9  -5   1  216.28    7.30
  -9  -5   1  210.68    6.20
   9  -5  -1  210.08    7.10
   9  -5  -1  214.88    7.40
  -9  -5   1  210.58    6.20
   9  -5  -1  225.58    7.20
  -9   5   1  212.98    7.30
  -9   5   1  218.18    7.30
   9   5  -1  212.38    6.40
   9   5  -1  220.28    7.20
   9   5  -1  206.18    7.10
  -9   5   1  207.28    6.60
   9   5  -1  220.18    7.50
   9   5  -1  225.08    7.30
   7  -5  -1  616.24   15.60
   7  -5  -1  602.74   13.60
  -7  -5   1  598.24   14.50
   7  -5  -1  598.04   15.20
  -7  -5   1  592.84   15.40
  -7  -5   1  575.44   15.10
   7  -5  -1  601.44   14.80
  -7  -5   1  604.64   15.60
  -7  -5   1  567.64   14.50
  -7  -5   1  592.04   15.30
   7  -5  -1  572.24   15.30
   7   5  -1  595.74   15.60
   7   5  -1  602.74   14.50
  -7   5   1  596.54   15.00
   7   5  -1  587.34   15.60
  -7   5   1  578.44   15.50
   7   5  -1  599.84   15.50
   7   5  -1  602.84   15.70
   5  -5  -1 3105.29   68.89
  -5  -5   1 3052.59   68.79
   5  -5  -1 3071.59   69.69
  -5  -5   1 3074.79   69.09
  -5  -5   1 2965.40   68.39
   5  -5  -1 3000.10   68.69
  -5  -5   1 3044.10   68.19
   5  -5  -1 3051.09   68.49
  -5  -5   1 3059.99   69.39
  -5  -5   1 2981.90   68.99
   5  -5  -1 3104.29   69.09
  -5   5   1 3028.40   68.09
  -5   5   1 3053.89   68.69
  -5   5   1 3054.49   69.19
   5   5  -1 2989.80   68.39
   5   5  -1 3028.00   69.19
   5   5  -1 3018.90   69.39
   5   5  -1 2970.00   69.29
   5   5  -1 3049.99   69.09
   5   5  -1 2989.10   69.29
  -3  -5   1 1662.53   38.70
   3  -5  -1 1719.23   38.60
   3  -5  -1 1700.63   39.00
  -3  -5   1 1697.33   37.80
  -3  -5   1 1689.83   38.90
  -3  -5   1 1698.43   38.50
   3  -5  -1 1678.73   38.20
  -3  -5   1 1651.53   37.80
   3  -5  -1 1708.03   39.10
   3  -5  -1 1698.33   38.50
  -3  -5   1 1718.43   39.50
   3  -5  -1 1666.93   37.70
  -3  -5   1 1657.63   39.00
  -3   5   1 1691.23   38.40
   3   5  -1 1664.53   38.60
  -3   5   1 1684.63   37.90
   3   5  -1 1677.63   39.00
  -3   5   1 1689.73   38.80
   3   5  -1 1638.04   39.10
   3   5  -1 1646.94   39.30
   3   5  -1 1684.53   39.40
   3   5  -1 1724.23   37.90
  -3   5   1 1668.73   39.00
   1  -5  -1   21.90    0.80
   1  -5  -1   22.50    1.50
  -1  -5   1   21.70    1.60
   1  -5  -1   24.30    1.50
   1  -5  -1   21.20    1.50
   1  -5  -1   23.00    1.20
  -1  -5   1   22.40    1.10
  -1  -5   1   22.90    1.60
  -1  -5   1   23.10    1.60
  -1  -5   1   21.90    1.20
  -1  -5   1   22.50    1.60
   1  -5  -1   22.30    1.80
   1   5  -1   20.10    1.70
  -1   5   1   23.00    1.50
  -1   5   1   21.50    1.30
  -1   5   1   22.10    1.60
   1   5  -1   25.30    1.90
   1   5  -1   18.60    1.70
  -1   5   1   19.90    1.60
   1   5  -1   20.90    1.70
   1   5  -1   27.50    2.10
   1  -5   1   68.09    2.60
  -1  -5  -1   65.09    2.90
  -1  -5  -1   67.59    2.70
   1  -5   1   66.29    2.90
   1  -5   1   70.99    3.00
  -1  -5  -1   70.29    2.80
   1  -5   1   65.79    2.80
  -1  -5  -1   65.09    2.80
  -1  -5  -1   76.49    2.60
   1  -5   1   62.49    2.80
  -1   5  -1   65.79    3.00
   1   5   1   64.89    2.70
  -1   5  -1   68.69    3.00
   1   5   1   70.09    2.60
  -1   5  -1   65.69    3.10
   1   5   1   66.69    2.80
   1   5   1   63.09    1.70
   1   5   1   68.29    3.20
  -1   5  -1   67.49    2.80
   1   5   1   66.49    2.90
   3  -5   1  114.89    4.10
  -3  -5  -1  103.59    3.70
   3  -5   1  108.99    3.80
  -3  -5  -1  110.69    4.10
  -3  -5  -1  107.69    3.90
   3  -5   1  115.89    3.90
  -3  -5  -1  102.09    3.40
   3  -5   1  104.79    3.90
  -3  -5  -1  104.99    3.70
   3  -5   1  115.29    3.90
   3  -5   1  107.69    3.60
   3   5   1  105.99    3.80
   3   5   1  101.19    4.10
   3   5   1  104.79    3.80
  -3   5  -1  102.69    4.00
   3   5   1  108.89    4.00
  -3   5  -1  103.29    4.30
  -3   5  -1  102.09    4.00
  -5  -5  -1 2515.85   58.49
  -5  -5  -1 2675.53   59.99
  -5  -5  -1 2591.74   59.49
  -5  -5  -1 2525.45   59.89
  -5  -5  -1 2634.44   59.29
  -5  -5  -1 2625.64   59.19
   5  -5   1 2630.14   59.89
   5  -5   1 2607.94   59.49
   5  -5   1 2652.13   59.09
   5  -5   1 2635.34   59.69
  -5  -5  -1 2449.95   58.99
   5  -5   1 2666.83   58.39
   5  -5   1 2652.83   59.59
   5   5   1 2634.24   59.59
   5   5   1 2583.34   59.59
  -5   5  -1 2653.33   59.69
   5   5   1 2553.44   59.69
  -5   5  -1 2574.44   60.19
  -5   5  -1 2663.83   59.09
   5   5   1 2626.14   59.49
   7  -5   1 3869.11   85.99
  -7  -5  -1 3831.52   85.89
   7  -5   1 3775.82   85.49
  -7  -5  -1 3885.51   85.29
  -7  -5  -1 3767.92   84.99
  -7  -5  -1 3604.64   85.19
  -7  -5  -1 3677.13   85.29
   7  -5   1 3865.71   85.49
   7  -5   1 3774.82   84.69
  -7  -5  -1 3863.01   84.99
   7  -5   1 3530.45   85.09
  -7  -5  -1 3873.91   86.09
   7   5   1 3788.62   85.69
  -7   5  -1 3797.72   86.89
  -7   5  -1 3674.23   85.49
  -7   5  -1 3754.72   86.19
   7   5   1 3810.82   85.69
   7   5   1 3765.42   85.59
   7   5   1 3748.43   85.59
  -7   5  -1 3791.62   85.59
   9  -5   1  302.97    8.70
  -9  -5  -1  292.27    8.90
   9  -5   1  271.17    6.90
  -9  -5  -1  291.87    8.60
  -9  -5  -1  295.47    8.30
   9  -5   1  276.97    9.10
   9  -5   1  280.77    8.80
  -9  -5  -1  275.97    7.40
   9  -5   1  288.77    7.70
  -9  -5  -1  281.37    9.00
  -9   5  -1  289.67    8.70
  -9   5  -1  278.67    8.60
   9   5   1  287.07    8.80
   9   5   1  289.87    7.30
  -9   5  -1  282.87    7.10
   9   5   1  281.27    8.70
   9   5   1  278.37    8.90
  -9   5  -1  302.97    9.50
   9   5   1  289.67    8.80
  11  -5   1  144.19    6.20
  11  -5   1  143.49    5.90
  11  -5   1  149.59    4.40
 -11  -5  -1  144.49    5.40
 -11  -5  -1  142.99    5.20
  11  -5   1  144.39    5.70
  11  -5   1  135.29    4.00
 -11  -5  -1  155.68    6.10
 -11  -5  -1  144.49    5.80
 -11  -5  -1  135.89    4.30
 -11   5  -1  139.39    5.60
 -11   5  -1  141.89    6.00
 -11   5  -1  144.69    5.70
  11   5   1  138.89    4.30
  11   5   1  146.29    6.00
  11   5   1  142.59    5.70
  11   5   1  141.19    5.80
 -13  -5  -1    8.40    1.60
 -13  -5  -1    7.50    1.00
 -13  -5  -1   11.60    2.10
 -13  -5  -1    7.70    1.50
  13  -5   1    8.00    0.70
  13  -5   1    9.90    2.50
  13  -5   1    6.10    1.00
  13  -5   1    9.60    1.00
 -13  -5  -1    7.00    1.70
  13  -5   1    7.10    1.90
  13  -5   1   12.80    2.20
  13   5   1   11.40    2.30
 -13   5  -1   10.70    2.30
  13   5   1   11.50    2.40
  13   5   1   13.30    1.50
 -13   5  -1   10.50    2.00
  13   5   1    7.40    1.90
 -13   5  -1    8.20    1.80
  15  -5   1  491.15   14.60
 -15  -5  -1  459.95   12.10
 -15  -5  -1  491.95   14.20
  15  -5   1  462.75   14.10
 -15  -5  -1  474.95   14.70
  15  -5   1  488.95   15.50
  15  -5   1  473.45   11.30
 -15  -5  -1  473.55   13.30
 -15  -5  -1  466.85   13.80
  15  -5   1  484.25   11.70
  15  -5   1  465.35   12.20
  15   5   1  478.75   14.60
  15   5   1  495.75   14.40
 -15   5  -1  496.35   14.60
 -15   5  -1  459.95   13.90
  15   5   1  480.25   14.80
  15   5   1  474.75   12.50
 -15   5  -1  478.65   14.50
 -17  -5  -1  488.45   15.60
 -17  -5  -1  517.85   14.90
 -17  -5  -1  468.15   12.50
 -17  -5  -1  487.75   13.90
  17  -5   1  513.65   15.10
  17  -5   1  493.25   16.60
  17  -5   1  476.25   13.00
  17  -5   1  501.55   15.50
 -17  -5  -1  487.95   14.50
 -17   5  -1  465.65   14.70
 -17   5  -1  486.35   14.40
  17   5   1  489.95   15.40
  17   5   1  502.85   15.10
  17   5   1  473.95   13.10
 -17   5  -1  468.95   14.90
  17   5   1  501.95   15.70
 -17   5  -1  490.65   14.90
  19  -5   1   25.10    3.20
 -19  -5  -1   37.30    3.80
 -19  -5  -1   25.90    2.80
  19  -5   1   28.90    3.60
  19  -5   1   22.70    3.90
 -19  -5  -1   33.50    3.50
 -19  -5  -1   22.50    3.80
 -19   5  -1   28.90    3.30
  19   5   1   30.20    4.20
  19   5   1   29.10    3.30
  19   5   1   25.70    3.40
 -19   5  -1   20.70    3.30
 -19   5  -1   28.10    3.60
 -19   5  -1   38.80    4.10
  19   5   1   28.20    3.70
 -21  -5  -1   99.19    7.10
 -21  -5  -1  105.99    6.20
  21  -5   1  104.09    6.30
  21  -5   1   99.49    6.90
 -21  -5  -1  103.29    5.60
 -21  -5  -1  103.59    5.90
 -21   5  -1   90.99    5.60
 -21   5  -1   95.29    5.80
  21   5   1  114.69    7.00
  21   5   1   95.79    6.80
  21   5   1   97.79    6.50
  21   5   1   96.89    6.30
 -21   5  -1   96.59    6.30
 -21   5  -1   88.89    6.00
 -23  -5  -1   44.60    4.90
 -23  -5  -1   38.10    4.00
 -23  -5  -1   49.20    5.10
  23  -5   1   41.70    5.20
 -23  -5  -1   28.50    4.90
  23  -5   1   38.00    4.50
  23   5   1   46.20    5.00
 -23   5  -1   42.70    4.20
 -23   5  -1   42.20    5.00
  23   5   1   45.80    5.20
  23   5   1   44.50    5.30
 -23   5  -1   37.90    4.90
  23   5   1   41.90    4.80
 -25  -5  -1   55.59    4.80
  25  -5   1   75.09    7.50
  25  -5   1   72.99    6.60
 -25  -5  -1   62.79    6.20
 -25  -5  -1   65.29    5.70
  25  -5   1   65.49    6.30
  25   5   1   73.59    7.70
  25   5   1   56.49    6.00
 -25   5  -1   59.99    6.10
 -25   5  -1   74.09    6.90
  25   5   1   73.69    7.20
 -27  -5  -1   74.09    7.10
 -27  -5  -1   73.79    6.70
  27  -5   1   88.49    8.00
  27  -5   1   71.69    7.80
  27   5   1   77.49    7.40
 -27   5  -1   79.99    6.90
 -27   5  -1   76.79    6.90
  27   5   1   69.19    7.40
  27   5   1   72.99    7.20
 -29  -5  -1    1.70    3.80
 -29  -5  -1   -0.90    4.20
  29  -5   1   -1.30    3.20
  29  -5   1    4.70    3.00
 -29   5  -1   -4.80    3.60
  29   5   1    0.90    2.90
  29   5   1   -3.60    4.20
  29   5   1    6.60    3.50
 -29   5  -1    5.20    3.10
 -30  -6   1   39.90    6.70
  30  -6  -1   35.20    6.30
 -30  -6   1   42.30    6.00
  30  -6  -1   40.20    6.90
  30   6  -1   43.40    6.30
 -30   6   1   42.40    6.30
 -30   6   1   41.20    6.10
  30   6  -1   40.50    5.70
  30   6  -1   50.39    6.90
 -28  -6   1   27.30    4.80
 -28  -6   1   36.20    4.60
  28  -6  -1   31.80    5.10
  28  -6  -1   32.40    6.10
  28   6  -1   22.00    4.90
 -28   6   1   33.00    5.00
  28   6  -1   31.60    5.50
  28   6  -1   26.80    5.30
 -28   6   1   19.40    3.90
 -26  -6   1  302.07   12.60
 -26  -6   1  310.27   13.70
  26  -6  -1  283.97   13.30
  26  -6  -1  310.37   14.30
 -26   6   1  279.37   11.60
  26   6  -1  286.17   12.70
 -26   6   1  304.37   12.90
  26   6  -1  297.47   13.10
 -26   6   1  321.37   12.60
 -24  -6   1  189.88    9.40
  24  -6  -1  201.08   10.90
 -24  -6   1  201.68    9.20
 -24  -6   1  191.78    8.70
 -24  -6   1  189.38    9.60
  24  -6  -1  192.58   10.50
 -24   6   1  195.88    9.30
  24   6  -1  195.48    9.80
 -24   6   1  190.58    9.60
 -24   6   1  194.38    8.90
  24   6  -1  196.68   10.50
  24   6  -1  187.68   11.00
 -24   6   1  206.88    9.80
  24   6  -1  184.48    9.50
  22  -6  -1    0.50    2.10
  22  -6  -1    0.60    2.40
 -22  -6   1    2.00    2.50
 -22  -6   1    2.40    2.10
 -22  -6   1    1.60    2.20
  22  -6  -1    5.30    3.20
 -22  -6   1    3.80    1.90
  22   6  -1    0.70    2.50
 -22   6   1    2.50    2.30
  22   6  -1   12.50    4.00
 -22   6   1    4.60    2.80
  22   6  -1    7.80    2.40
  22   6  -1    1.70    2.30
 -22   6   1    5.10    2.50
 -22   6   1   -0.40    1.50
  20  -6  -1   27.90    4.10
  20  -6  -1   30.60    4.40
  20  -6  -1   25.40    3.10
 -20  -6   1   31.00    3.80
 -20  -6   1   21.90    2.40
 -20  -6   1   29.40    4.00
 -20  -6   1   23.10    3.20
 -20   6   1   23.50    3.40
 -20   6   1   28.60    3.60
 -20   6   1   19.00    3.20
 -20   6   1   22.50    3.50
  20   6  -1   24.40    3.70
  20   6  -1   25.80    4.40
  20   6  -1   30.10    3.70
  20   6  -1   25.60    3.50
 -18  -6   1    5.90    1.60
  18  -6  -1    5.50    1.70
 -18  -6   1    3.00    2.10
  18  -6  -1    3.90    1.90
 -18  -6   1    5.20    1.30
 -18  -6   1    2.30    2.30
 -18  -6   1    5.50    2.30
 -18   6   1    4.80    1.90
 -18   6   1    4.50    2.20
  18   6  -1    3.30    2.10
  18   6  -1    4.00    1.50
  18   6  -1    6.30    1.90
 -18   6   1    5.60    2.10
  18   6  -1    3.40    1.90
 -18   6   1    3.80    1.60
  18   6  -1    1.90    2.20
 -16  -6   1   98.99    5.40
 -16  -6   1   99.99    4.30
  16  -6  -1   99.19    5.20
 -16  -6   1  104.49    5.10
 -16  -6   1  105.99    5.70
  16  -6  -1   94.99    5.40
 -16  -6   1  100.69    4.20
  16   6  -1  102.39    4.90
 -16   6   1   93.99    5.50
  16   6  -1   95.89    5.40
  16   6  -1   92.79    5.40
 -16   6   1   98.39    5.40
  16   6  -1   99.79    4.40
 -16   6   1  101.19    5.20
 -16   6   1  101.79    6.00
  16   6  -1  100.29    5.80
 -14  -6   1  441.06   11.90
 -14  -6   1  427.66   13.30
  14  -6  -1  444.06   12.70
 -14  -6   1  432.76   12.80
  14  -6  -1  443.06   14.20
 -14  -6   1  445.76   13.40
 -14  -6   1  422.36   11.50
  14  -6  -1  431.56   13.40
 -14   6   1  416.16   12.50
  14   6  -1  424.36   12.30
  14   6  -1  440.46   13.90
  14   6  -1  439.26   13.40
  14   6  -1  433.06   11.70
 -14   6   1  414.36   13.20
  14   6  -1  435.36   13.40
 -14   6   1  429.36   13.20
 -12  -6   1  336.97    9.40
 -12  -6   1  330.17   10.70
 -12  -6   1  325.47   10.20
 -12  -6   1  339.97   10.90
  12  -6  -1  330.67   10.70
  12  -6  -1  349.17   11.00
  12  -6  -1  349.07   11.40
  12  -6  -1  357.46   10.30
 -12  -6   1  337.87    9.50
  12   6  -1  342.37   11.30
  12   6  -1  342.67   10.90
  12   6  -1  355.06   10.00
  12   6  -1  351.96   11.00
 -12   6   1  363.26   11.10
 -12   6   1  332.17   10.20
 -12   6   1  358.46   11.20
 -10  -6   1    4.30    1.60
 -10  -6   1    3.90    1.10
 -10  -6   1    4.60    1.30
  10  -6  -1    6.20    1.50
 -10  -6   1    3.30    1.30
 -10  -6   1    3.80    0.80
  10  -6  -1    3.90    1.40
  10  -6  -1    5.20    1.60
  10  -6  -1    5.20    1.30
  10   6  -1    3.70    1.40
  10   6  -1    4.20    1.40
 -10   6   1    3.40    1.30
  10   6  -1    2.90    1.50
  10   6  -1    5.00    1.00
 -10   6   1    2.90    1.50
 -10   6   1    8.30    1.60
  -8  -6   1   46.70    3.30
   8  -6  -1   51.59    3.10
  -8  -6   1   45.30    2.70
  -8  -6   1   42.10    2.40
  -8  -6   1   44.70    3.20
   8  -6  -1   48.70    3.30
   8  -6  -1   50.69    1.70
   8  -6  -1   45.60    3.20
   8  -6  -1   49.70    2.70
  -8  -6   1   49.10    2.50
   8   6  -1   48.90    3.20
  -8   6   1   44.70    3.00
  -8   6   1   46.10    2.60
   8   6  -1   48.00    2.40
   8   6  -1   49.40    3.40
   8   6  -1   50.59    3.20
  -6  -6   1   21.00    2.30
   6  -6  -1   27.30    1.30
  -6  -6   1   24.50    2.10
  -6  -6   1   23.20    1.70
   6  -6  -1   21.60    2.20
   6  -6  -1   23.20    1.80
  -6  -6   1   26.50    2.20
  -6  -6   1   25.90    1.60
   6  -6  -1   24.10    2.10
   6  -6  -1   25.90    2.30
  -6  -6   1   25.10    2.30
   6   6  -1   23.50    2.40
  -6   6   1   24.10    1.90
  -6   6   1   24.00    2.20
   6   6  -1   26.50    2.30
  -6   6   1   25.00    1.60
   6   6  -1   20.80    2.30
   6   6  -1   26.40    2.30
   6   6  -1   23.10    1.50
   6   6  -1   22.90    1.70
  -4  -6   1  169.58    5.70
  -4  -6   1  168.98    5.20
  -4  -6   1  160.48    5.50
   4  -6  -1  161.08    5.20
  -4  -6   1  170.98    5.40
   4  -6  -1  173.58    5.30
   4  -6  -1  164.88    5.70
   4  -6  -1  168.78    4.80
  -4  -6   1  160.88    5.90
  -4  -6   1  161.28    4.40
   4  -6  -1  163.58    4.30
   4   6  -1  181.68    6.10
   4   6  -1  166.78    4.60
   4   6  -1  169.78    5.80
  -4   6   1  168.18    5.80
   4   6  -1  166.78    5.90
  -4   6   1  168.58    4.50
   4   6  -1  169.08    5.40
  -4   6   1  169.58    5.50
  -4   6   1  168.48    5.10
   4   6  -1  171.68    5.90
  -2  -6   1  133.49    3.90
   2  -6  -1  137.39    4.40
  -2  -6   1  133.69    4.80
  -2  -6   1  133.29    4.70
  -2  -6   1  133.29    4.70
   2  -6  -1  136.39    4.30
   2  -6  -1  140.39    4.80
   2  -6  -1  135.09    4.10
  -2  -6   1  136.59    3.50
  -2  -6   1  131.49    4.80
   2  -6  -1  134.19    3.50
   2  -6  -1  137.39    4.90
   2   6  -1  136.89    5.00
   2   6  -1  138.59    5.10
   2   6  -1  136.19    4.80
  -2   6   1  136.19    4.50
   2   6  -1  137.19    5.00
  -2   6   1  136.29    4.80
  -2   6   1  138.29    4.90
   2   6  -1  138.89    4.80
  -2   6   1  132.59    4.00
   0  -6   1   23.60    1.20
   0  -6  -1   24.40    1.90
   0  -6  -1   26.70    2.10
   0  -6  -1   22.80    1.10
   0  -6   1   22.00    1.70
   0  -6  -1   24.50    1.60
   0  -6   1   25.70    1.90
   0  -6   1   22.80    1.50
   0  -6  -1   22.70    1.70
   0  -6   1   23.50    1.80
   0  -6   1   20.90    1.90
   0   6  -1   21.10    1.90
   0   6  -1   24.00    2.00
   0   6  -1   21.80    2.10
   0   6   1   24.20    1.90
   0   6   1   24.50    2.00
   0   6   1   21.70    1.00
   0   6  -1   23.60    2.10
   0   6   1   25.60    1.70
   0   6   1   25.20    1.80
   0   6  -1   24.40    2.00
  -2  -6  -1   27.60    1.80
   2  -6   1   28.00    2.40
  -2  -6  -1   29.50    1.90
  -2  -6  -1   25.50    1.90
   2  -6   1   33.50    2.10
   2  -6   1   30.80    1.80
   2  -6   1   27.90    2.00
   2  -6   1   32.00    2.10
  -2  -6  -1   30.80    2.00
  -2  -6  -1   34.60    2.40
  -2   6  -1   32.50    2.50
   2   6   1   29.40    2.00
   2   6   1   30.40    2.10
   2   6   1   28.50    1.90
  -2   6  -1   29.50    1.90
  -2   6  -1   33.40    2.20
   2   6   1   32.00    2.10
  -2   6  -1   26.80    2.30
   2   6   1   35.10    2.50
  -4  -6  -1  674.03   16.50
   4  -6   1  688.83   16.50
   4  -6   1  677.93   16.80
  -4  -6  -1  645.34   16.70
  -4  -6  -1  676.73   16.70
   4  -6   1  675.13   16.80
   4  -6   1  667.83   16.80
  -4  -6  -1  640.64   16.00
   4  -6   1  659.03   17.10
   4   6   1  665.43   15.40
   4   6   1  684.83   17.00
  -4   6  -1  643.94   17.00
   4   6   1  674.13   17.20
   4   6   1  678.43   17.00
  -4   6  -1  663.43   17.50
   4   6   1  664.03   16.80
  -4   6  -1  661.93   16.90
  -6  -6  -1  484.55   13.60
  -6  -6  -1  490.15   12.10
  -6  -6  -1  500.85   13.00
   6  -6   1  527.75   13.30
  -6  -6  -1  482.85   12.70
  -6  -6  -1  465.95   11.30
  -6  -6  -1  523.25   11.40
   6  -6   1  482.55   13.30
   6  -6   1  479.85   13.10
  -6  -6  -1  506.65   13.70
   6  -6   1  494.65   11.60
   6  -6   1  493.65   13.60
   6  -6   1  504.45   12.50
   6   6   1  486.75   13.20
  -6   6  -1  485.85   13.20
  -6   6  -1  470.95   13.70
   6   6   1  475.65   13.20
  -6   6  -1  495.75   12.50
   6   6   1  490.55   13.20
   6   6   1  488.45   13.40
  -6   6  -1  483.45   12.20
  -8  -6  -1   34.20    1.80
   8  -6   1   35.30    1.90
   8  -6   1   32.30    1.10
   8  -6   1   38.40    1.90
  -8  -6  -1   38.30    3.00
   8  -6   1   36.90    3.10
  -8  -6  -1   36.20    2.40
  -8  -6  -1   38.40    2.40
   8  -6   1   37.40    2.80
  -8  -6  -1   34.10    3.00
  -8  -6  -1   36.00    1.20
   8  -6   1   33.00    2.70
   8   6   1   31.20    2.70
   8   6   1   29.60    2.60
   8   6   1   33.90    2.90
  -8   6  -1   33.90    1.70
  -8   6  -1   29.30    2.60
  -8   6  -1   38.40    3.40
   8   6   1   32.90    2.50
  -8   6  -1   38.10    2.80
  10  -6   1   35.00    2.60
 -10  -6  -1   34.30    2.50
  10  -6   1   37.20    1.90
  10  -6   1   29.70    2.90
 -10  -6  -1   35.10    2.60
  10  -6   1   31.80    1.20
 -10  -6  -1   36.20    3.10
 -10  -6  -1   29.70    3.00
  10  -6   1   30.60    3.00
  10  -6   1   36.60    3.10
 -10  -6  -1   31.10    1.80
  10   6   1   31.20    2.90
 -10   6  -1   31.50    3.20
 -10   6  -1   33.90    1.50
 -10   6  -1   35.40    3.00
 -10   6  -1   33.10    2.80
  10   6   1   30.30    2.80
  10   6   1   37.30    3.20
 -12  -6  -1   14.20    2.10
 -12  -6  -1   11.70    1.80
 -12  -6  -1   14.60    1.30
 -12  -6  -1   14.70    1.90
  12  -6   1   14.80    1.10
 -12  -6  -1   17.10    2.30
  12  -6   1   15.00    2.40
  12  -6   1   14.50    1.20
  12  -6   1   19.80    2.70
  12  -6   1   11.60    2.10
  12   6   1   15.80    1.40
  12   6   1   15.00    2.20
  12   6   1   17.80    2.30
  12   6   1   21.10    3.00
 -12   6  -1   20.40    2.40
 -12   6  -1   15.30    2.40
 -12   6  -1   16.80    2.70
  14  -6   1  253.07    6.90
  14  -6   1  266.07   10.40
  14  -6   1  264.57    9.40
 -14  -6  -1  264.27    8.90
 -14  -6  -1  263.77    9.20
  14  -6   1  260.07    9.00
 -14  -6  -1  264.57    8.40
 -14  -6  -1  258.27    7.20
  14  -6   1  251.07    6.20
 -14  -6  -1  267.07    9.60
  14   6   1  253.27    9.20
 -14   6  -1  256.97    9.00
  14   6   1  277.77    9.90
 -14   6  -1  270.27    9.60
 -14   6  -1  268.67    9.60
  14   6   1  269.87    7.50
  14   6   1  253.57    9.50
 -16  -6  -1  502.85   14.80
 -16  -6  -1  506.05   14.00
  16  -6   1  507.15   16.70
 -16  -6  -1  510.15   15.10
  16  -6   1  509.05   15.50
 -16  -6  -1  497.55   15.70
  16  -6   1  489.55   15.00
 -16  -6  -1  469.15   12.50
  16   6   1  501.75   15.50
 -16   6  -1  502.75   15.10
  16   6   1  480.15   15.10
 -16   6  -1  489.55   14.90
 -16   6  -1  497.15   14.60
  16   6   1  491.05   15.70
 -16   6  -1  493.45   15.20
  16   6   1  491.75   14.40
  16   6   1  486.25   12.90
  18  -6   1  244.58    9.50
 -18  -6  -1  247.88    9.30
  18  -6   1  245.08   10.10
 -18  -6  -1  236.78    8.30
 -18  -6  -1  238.68    9.00
 -18  -6  -1  236.58   10.10
  18  -6   1  241.18   10.70
  18   6   1  251.87    9.50
  18   6   1  245.88   10.30
 -18   6  -1  234.98    8.90
  18   6   1  230.88    9.00
  18   6   1  231.08    9.90
 -18   6  -1  257.57   10.00
 -18   6  -1  231.18    9.10
 -18   6  -1  236.38    9.80
 -20  -6  -1    6.90    2.70
  20  -6   1    7.00    2.20
  20  -6   1   10.20    3.40
 -20  -6  -1    5.20    1.90
 -20  -6  -1    5.10    1.70
  20  -6   1   17.90    4.50
 -20  -6  -1   12.40    2.50
  20   6   1    7.20    2.80
  20   6   1    7.40    3.40
  20   6   1    5.80    2.90
 -20   6  -1    4.60    2.10
  20   6   1   10.60    2.50
 -20   6  -1    4.80    2.10
 -20   6  -1    9.00    3.10
 -20   6  -1   10.10    2.50
  22  -6   1   25.30    3.70
 -22  -6  -1   29.80    4.70
 -22  -6  -1   28.80    3.90
 -22  -6  -1   30.50    3.20
  22  -6   1   27.20    4.10
 -22  -6  -1   23.70    3.90
 -22   6  -1   32.90    4.60
 -22   6  -1   25.70    3.60
 -22   6  -1   24.10    4.10
 -22   6  -1   19.40    3.70
  22   6   1   27.30    4.20
  22   6   1   25.00    3.60
  22   6   1   31.70    4.50
  22   6   1   30.90    4.20
  24  -6   1   -1.80    2.00
  24  -6   1   -0.10    3.50
 -24  -6  -1    0.70    3.10
 -24  -6  -1    1.50    2.30
 -24  -6  -1    2.20    3.70
  24   6   1    2.60    2.30
  24   6   1    2.00    3.60
  24   6   1    2.10    2.20
 -24   6  -1    0.80    2.60
  24   6   1   -0.80    2.60
 -24   6  -1    4.50    3.50
 -26  -6  -1  150.98    8.50
  26  -6   1  129.09    9.20
 -26  -6  -1  147.19    9.30
  26  -6   1  144.19    9.10
 -26  -6  -1  146.59    9.00
 -26   6  -1  154.18    9.70
  26   6   1  126.89    8.10
 -26   6  -1  146.29    8.70
  26   6   1  160.28   11.00
  26   6   1  141.49   10.10
  28  -6   1  176.38   11.70
 -28  -6  -1  163.98   11.10
 -28  -6  -1  175.78   10.20
  28   6   1  181.08   12.20
  28   6   1  165.78   10.20
 -28   6  -1  173.98   10.70
  28   6   1  142.59    9.70
 -28   6  -1  157.98    9.60
  29  -7  -1   54.79    6.80
 -29  -7   1   44.00    5.30
 -29  -7   1   45.20    6.00
  29  -7  -1   53.39    7.30
 -29   7   1   53.49    6.80
  29   7  -1   51.59    6.30
 -29   7   1   46.00    6.10
  27  -7  -1   18.00    4.30
 -27  -7   1   16.40    4.30
 -27  -7   1   14.50    4.80
  27  -7  -1   13.50    3.80
 -27   7   1   18.00    3.70
 -27   7   1   20.80    4.10
  27   7  -1   13.30    3.40
  27   7  -1   18.00    4.80
 -25  -7   1  263.97   11.50
  25  -7  -1  256.37   12.20
 -25  -7   1  269.87   11.20
 -25  -7   1  261.97   12.10
  25  -7  -1  263.37   12.80
 -25   7   1  265.97   11.80
  25   7  -1  260.07   12.40
  25   7  -1  254.97   11.00
  25   7  -1  245.18   11.70
 -25   7   1  267.07   11.30
  25   7  -1  243.98   13.30
 -23  -7   1  761.72   23.70
 -23  -7   1  761.92   22.50
  23  -7  -1  758.52   23.80
  23  -7  -1  767.72   23.80
 -23  -7   1  765.42   22.70
 -23  -7   1  763.12   20.70
 -23   7   1  741.23   22.40
 -23   7   1  754.02   22.20
  23   7  -1  775.42   24.80
 -23   7   1  809.42   23.60
 -23   7   1  783.52   22.70
  23   7  -1  750.92   23.70
  23   7  -1  767.52   22.60
  23   7  -1  783.92   24.00
 -21  -7   1  170.88    6.80
 -21  -7   1  154.08    8.10
  21  -7  -1  145.89    7.40
 -21  -7   1  158.88    8.80
 -21  -7   1  160.48    7.70
  21  -7  -1  142.19    8.70
  21  -7  -1  168.28    9.10
 -21   7   1  167.08    7.80
 -21   7   1  149.88    8.00
 -21   7   1  167.68    7.80
  21   7  -1  186.38    9.90
  21   7  -1  158.98    7.50
  21   7  -1  164.78    8.90
  21   7  -1  151.88    8.50
 -21   7   1  165.18    8.10
 -19  -7   1   90.69    5.90
 -19  -7   1   92.39    4.40
  19  -7  -1   94.79    5.40
  19  -7  -1   80.99    6.20
 -19  -7   1  100.69    6.00
  19  -7  -1   89.19    6.30
 -19  -7   1   82.79    6.20
  19   7  -1   81.99    5.50
 -19   7   1   93.69    5.70
 -19   7   1   87.79    6.30
 -19   7   1   81.19    5.60
  19   7  -1   95.19    6.50
  19   7  -1   84.19    6.90
 -19   7   1   74.19    5.10
  19   7  -1   89.99    6.20
  17  -7  -1  161.38    7.60
 -17  -7   1  162.88    5.70
 -17  -7   1  164.08    7.30
 -17  -7   1  157.88    7.40
 -17  -7   1  158.88    7.00
  17  -7  -1  160.28    7.10
 -17  -7   1  157.68    6.10
  17   7  -1  163.08    8.00
 -17   7   1  159.48    7.50
 -17   7   1  159.48    7.20
 -17   7   1  158.68    7.10
  17   7  -1  166.88    7.00
  17   7  -1  175.88    8.30
  17   7  -1  148.99    7.30
 -15  -7   1    0.00    2.00
 -15  -7   1   -0.80    1.80
 -15  -7   1    0.00    1.00
  15  -7  -1   -0.80    1.90
  15  -7  -1    1.60    1.60
  15  -7  -1   -1.60    2.20
 -15  -7   1    1.30    1.00
 -15  -7   1   -0.70    1.80
  15   7  -1    2.50    1.60
 -15   7   1   -0.10    1.90
 -15   7   1    2.40    1.80
  15   7  -1   -0.20    2.30
  15   7  -1    1.10    1.50
 -15   7   1    3.20    1.60
  15   7  -1    0.80    2.00
  13  -7  -1  222.58    8.00
  13  -7  -1  250.37    9.70
 -13  -7   1  236.98    8.90
 -13  -7   1  237.98    8.80
  13  -7  -1  239.38    8.90
 -13  -7   1  229.28    7.30
 -13  -7   1  228.28    7.20
  13  -7  -1  240.48    8.90
 -13  -7   1  244.38    8.30
 -13   7   1  238.48    8.90
 -13   7   1  235.78    8.20
 -13   7   1  225.28    8.50
  13   7  -1  237.28    9.00
  13   7  -1  233.98    8.80
  13   7  -1  220.48    7.60
  13   7  -1  236.28    9.10
  11  -7  -1  289.47   10.10
 -11  -7   1  280.77    8.20
  11  -7  -1  270.97    9.40
  11  -7  -1  286.87    8.90
  11  -7  -1  278.37    9.30
 -11  -7   1  280.47    9.10
 -11  -7   1  278.57    8.20
 -11  -7   1  291.07    9.60
 -11  -7   1  285.37    9.80
 -11   7   1  296.97    9.70
  11   7  -1  280.77    9.70
 -11   7   1  279.67    9.90
 -11   7   1  284.37    9.10
  11   7  -1  294.67    9.90
  11   7  -1  285.57    8.40
  11   7  -1  286.47    9.90
  -9  -7   1   50.29    2.70
   9  -7  -1   55.79    3.10
  -9  -7   1   39.20    2.40
   9  -7  -1   49.30    1.80
   9  -7  -1   44.10    3.20
  -9  -7   1   67.59    4.10
   9  -7  -1   48.10    3.40
  -9  -7   1   52.79    3.10
  -9  -7   1   48.20    3.30
   9  -7  -1   51.49    3.50
   9   7  -1   52.39    2.40
   9   7  -1   51.49    3.60
   9   7  -1   47.40    3.40
   9   7  -1   42.30    3.60
  -9   7   1   43.00    3.20
  -9   7   1   53.69    3.20
   7  -7  -1  375.76   10.80
   7  -7  -1  394.76   11.10
  -7  -7   1  366.76   10.60
  -7  -7   1  371.96   10.00
   7  -7  -1  359.56    9.20
  -7  -7   1  357.76   10.00
  -7  -7   1  368.46   11.30
   7  -7  -1  366.36   10.70
  -7  -7   1  380.26   11.00
   7  -7  -1  363.06   10.20
   7   7  -1  362.76    9.50
  -7   7   1  370.06   10.60
  -7   7   1  356.76    9.80
   7   7  -1  355.66   10.90
   7   7  -1  371.46   11.20
  -7   7   1  357.76   11.10
   7   7  -1  374.96   10.20
   7   7  -1  379.36   11.20
   5  -7  -1  305.87    8.10
   5  -7  -1  301.17    7.40
   5  -7  -1  322.47    9.40
  -5  -7   1  304.97    8.50
  -5  -7   1  312.07    9.80
  -5  -7   1  310.57    9.10
  -5  -7   1  307.97    8.70
  -5  -7   1  296.97    7.50
   5  -7  -1  303.37    8.60
   5  -7  -1  295.67    8.80
   5  -7  -1  305.67    8.90
  -5   7   1  308.37    9.40
  -5   7   1  314.37    8.60
   5   7  -1  303.27    9.40
   5   7  -1  313.87    9.60
   5   7  -1  313.67    9.40
  -5   7   1  307.47    7.70
  -5   7   1  300.37    9.00
   5   7  -1  311.37    8.80
   5   7  -1  296.67    7.70
  -3  -7   1   76.89    3.60
   3  -7  -1   78.19    3.60
  -3  -7   1   76.59    3.50
  -3  -7   1   79.19    3.80
   3  -7  -1   72.09    2.40
  -3  -7   1   80.49    3.70
   3  -7  -1   76.49    3.30
   3  -7  -1   81.59    3.10
  -3  -7   1   75.39    2.60
   3  -7  -1   77.79    3.20
   3  -7  -1   78.49    3.70
  -3   7   1   76.69    2.80
   3   7  -1   77.99    3.80
  -3   7   1   77.19    3.40
   3   7  -1   77.19    3.60
   3   7  -1   77.99    4.00
  -3   7   1   76.39    3.50
   3   7  -1   81.29    4.50
   3   7  -1   89.79    3.80
  -3   7   1   74.59    3.70
  -1  -7   1   41.60    1.50
  -1  -7   1   41.10    2.50
  -1  -7   1   41.00    1.90
   1  -7  -1   45.40    2.40
   1  -7  -1   42.00    1.90
   1  -7  -1   38.80    2.40
  -1  -7   1   39.40    2.70
  -1  -7   1   40.00    2.60
  -1  -7   1   39.60    2.50
   1  -7  -1   40.70    2.50
   1  -7  -1   40.70    2.30
  -1   7   1   39.80    2.50
   1   7  -1   40.90    3.00
  -1   7   1   39.40    2.00
   1   7  -1   40.60    2.60
   1   7  -1   46.20    3.10
   1   7  -1   37.30    2.40
  -1   7   1   45.60    2.50
  -1   7   1   41.90    2.80
   1   7  -1   40.70    2.90
   1  -7   1   55.39    3.00
  -1  -7  -1   62.89    3.00
   1  -7   1   61.89    3.20
  -1  -7  -1   63.99    3.10
   1  -7   1   62.99    2.70
  -1  -7  -1   64.89    3.00
  -1  -7  -1   59.39    3.00
  -1  -7  -1   66.39    3.30
   1  -7   1   66.79    3.20
   1  -7   1   64.39    3.50
  -1   7  -1   64.99    3.10
   1   7   1   61.49    1.90
   1   7   1   58.09    3.00
  -1   7  -1   57.09    3.40
   1   7   1   59.09    3.50
   1   7   1   60.29    3.10
  -1   7  -1   57.99    3.40
  -1   7  -1   68.69    3.60
   1   7   1   71.19    3.20
  -1   7  -1   60.29    3.50
   1   7   1   64.79    2.90
   3  -7   1   46.90    2.60
   3  -7   1   46.80    2.70
   3  -7   1   45.50    2.90
  -3  -7  -1   47.40    2.80
  -3  -7  -1   45.70    2.50
   3  -7   1   45.70    2.80
   3  -7   1   54.99    3.10
  -3  -7  -1   44.60    2.30
  -3  -7  -1   41.50    2.40
  -3  -7  -1   42.10    2.70
   3   7   1   47.50    2.60
   3   7   1   49.20    2.90
   3   7   1   52.79    3.00
   3   7   1   45.60    1.20
  -3   7  -1   45.30    2.80
  -3   7  -1   53.39    3.00
   3   7   1   40.10    2.70
   3   7   1   50.29    3.00
  -3   7  -1   46.40    3.00
   5  -7   1   67.79    3.70
   5  -7   1   68.19    3.30
  -5  -7  -1   65.29    3.40
   5  -7   1   67.69    3.40
  -5  -7  -1   64.69    2.80
   5  -7   1   70.29    3.50
  -5  -7  -1   69.09    3.20
   5  -7   1   71.09    3.00
  -5  -7  -1   69.19    3.30
  -5  -7  -1   65.79    2.30
  -5   7  -1   74.79    3.90
   5   7   1   73.99    3.70
  -5   7  -1   68.79    3.70
   5   7   1   71.79    3.80
   5   7   1   67.79    2.30
   5   7   1   67.69    3.60
   7  -7   1  275.47    7.70
  -7  -7  -1  263.97    6.50
  -7  -7  -1  276.17    8.30
  -7  -7  -1  270.97    9.10
   7  -7   1  277.47    9.20
   7  -7   1  280.87    8.90
   7  -7   1  269.87    8.60
   7  -7   1  285.77    6.80
   7  -7   1  278.27    8.50
  -7  -7  -1  296.27    9.30
  -7  -7  -1  273.77    8.20
  -7  -7  -1  267.07    7.50
   7   7   1  267.67    8.80
   7   7   1  274.57    8.80
  -7   7  -1  274.97    8.80
  -7   7  -1  266.27    7.50
  -7   7  -1  274.47    7.90
   7   7   1  276.27    8.80
   7   7   1  275.47    7.30
  -7   7  -1  272.07    9.40
  -9  -7  -1  210.08    7.50
   9  -7   1  206.88    7.10
  -9  -7  -1  197.18    6.80
   9  -7   1  221.18    7.90
  -9  -7  -1  205.48    7.50
   9  -7   1  205.68    5.90
   9  -7   1  200.38    7.00
  -9  -7  -1  198.98    6.60
  -9  -7  -1  190.48    5.80
   9   7   1  207.78    7.50
  -9   7  -1  187.28    7.80
   9   7   1  204.68    7.40
   9   7   1  202.38    6.10
  -9   7  -1  191.48    5.90
   9   7   1  195.58    7.30
  -9   7  -1  194.98    5.80
  -9   7  -1  199.38    7.10
  -9   7  -1  192.28    7.20
 -11  -7  -1   38.20    3.50
  11  -7   1   42.30    3.70
  11  -7   1   40.90    3.60
 -11  -7  -1   39.00    3.40
 -11  -7  -1   44.20    3.00
 -11  -7  -1   37.20    2.00
  11  -7   1   39.00    1.90
 -11  -7  -1   39.20    2.90
  11  -7   1   44.20    3.50
  11  -7   1   32.00    3.40
 -11   7  -1   38.60    3.30
 -11   7  -1   38.90    3.40
  11   7   1   34.90    3.50
 -11   7  -1   41.70    1.60
  11   7   1   35.70    2.50
 -11   7  -1   35.30    3.70
  11   7   1   39.00    3.60
  11   7   1   38.80    3.30
  13  -7   1  236.18    5.90
 -13  -7  -1  233.28    8.90
  13  -7   1  224.48    5.60
 -13  -7  -1  241.68    8.70
 -13  -7  -1  229.48    8.30
  13  -7   1  238.18    8.90
 -13  -7  -1  232.18    7.60
  13  -7   1  230.28    9.50
 -13  -7  -1  233.28    6.70
  13  -7   1  236.98    8.60
  13   7   1  236.38    7.70
 -13   7  -1  227.08    8.30
  13   7   1  231.58    8.90
 -13   7  -1  224.48    8.40
  13   7   1  241.48    9.00
  13   7   1  217.78    8.50
 -13   7  -1  233.48    9.00
 -15  -7  -1  159.18    7.00
 -15  -7  -1  167.08    7.10
 -15  -7  -1  158.58    7.30
 -15  -7  -1  162.48    6.50
  15  -7   1  169.28    7.80
  15  -7   1  166.78    8.20
 -15  -7  -1  157.48    5.10
  15  -7   1  159.58    7.20
  15   7   1  167.48    7.30
 -15   7  -1  156.28    6.90
  15   7   1  169.58    6.40
 -15   7  -1  166.98    7.30
 -15   7  -1  158.58    7.40
  15   7   1  171.08    7.70
  15   7   1  165.08    7.50
 -17  -7  -1    0.50    1.90
 -17  -7  -1    5.50    2.70
  17  -7   1   -0.90    1.30
 -17  -7  -1    2.20    2.20
 -17  -7  -1    1.30    1.30
  17  -7   1    0.40    2.70
  17  -7   1   -0.10    2.50
 -17   7  -1    1.40    2.30
 -17   7  -1    2.60    2.40
  17   7   1    3.50    2.50
 -17   7  -1    2.20    2.20
  17   7   1   -0.50    1.40
  17   7   1   -0.70    1.80
 -17   7  -1    1.80    1.90
  17   7   1   -3.70    2.40
  19  -7   1  153.98    7.90
 -19  -7  -1  150.78    7.50
  19  -7   1  141.99    7.20
 -19  -7  -1  141.59    6.50
 -19  -7  -1  136.69    7.60
  19  -7   1  162.48    9.10
 -19  -7  -1  153.28    7.50
 -19   7  -1  138.89    7.20
  19   7   1  152.78    8.10
 -19   7  -1  149.19    7.50
  19   7   1  146.29    8.60
 -19   7  -1  138.19    7.10
 -19   7  -1  150.68    7.20
  19   7   1  138.89    6.70
  19   7   1  146.09    7.40
 -21  -7  -1   33.60    3.80
 -21  -7  -1   30.50    3.50
  21  -7   1   27.80    4.50
 -21  -7  -1   31.20    4.20
 -21  -7  -1   27.30    3.80
  21  -7   1   24.60    3.50
  21   7   1   31.60    3.70
 -21   7  -1   22.70    3.60
  21   7   1   23.00    4.70
  21   7   1   36.30    4.90
 -21   7  -1   21.40    3.60
 -21   7  -1   25.20    3.60
 -21   7  -1   25.80    4.10
  21   7   1   32.20    4.40
 -23  -7  -1  192.68    9.60
  23  -7   1  202.38   10.80
 -23  -7  -1  201.48   10.20
  23  -7   1  197.98    9.60
 -23  -7  -1  211.98    8.70
  23   7   1  220.28    9.80
  23   7   1  203.88   10.30
 -23   7  -1  198.78    9.70
  23   7   1  193.98   10.70
 -23   7  -1  203.68    9.40
 -23   7  -1  198.58    8.90
 -23   7  -1  213.08   10.40
  23   7   1  198.38   10.10
 -25  -7  -1  474.35   16.10
 -25  -7  -1  546.15   18.10
  25  -7   1  520.65   18.90
  25  -7   1  513.55   19.10
 -25  -7  -1  528.25   19.30
 -25   7  -1  539.65   18.40
  25   7   1  545.85   19.50
  25   7   1  534.25   18.00
  25   7   1  536.85   19.80
 -25   7  -1  512.75   17.60
 -27  -7  -1  103.99    7.40
  27  -7   1  121.29    9.90
 -27  -7  -1  122.09    9.60
  27  -7   1  120.99    9.00
  27   7   1  120.29    8.70
 -27   7  -1  118.59    8.10
  27   7   1  109.69    9.90
 -27   7  -1  114.49    8.10
  27   7   1  117.79    8.50
 -29  -7  -1   25.60    5.80
 -29  -7  -1   25.70    5.10
  29  -7   1   29.70    6.40
  29  -7   1   17.70    4.40
  29   7   1   18.00    4.90
  29   7   1   23.90    5.60
  29   7   1   24.60    6.50
 -29   7  -1   15.70    4.80
 -29   7  -1   18.00    4.20
 -28  -8   1    5.80    3.30
  28  -8  -1   14.80    4.30
  28  -8  -1   14.70    5.20
 -28  -8   1    7.80    3.10
  28   8  -1   12.30    4.00
 -28   8   1   10.00    3.60
  28   8  -1   15.40    4.50
 -28   8   1   12.30    3.60
 -26  -8   1    2.40    2.50
  26  -8  -1    0.00    2.70
 -26  -8   1    3.60    4.00
  26  -8  -1    2.90    2.90
  26   8  -1    0.70    3.10
  26   8  -1    6.10    4.00
 -26   8   1    1.60    2.60
  26   8  -1   -1.30    3.50
  26   8  -1    4.10    3.30
 -24  -8   1  210.68   10.30
 -24  -8   1  216.78   11.10
  24  -8  -1  233.78   11.10
 -24  -8   1  211.78    9.70
  24  -8  -1  197.88   11.30
  24   8  -1  191.88    9.30
  24   8  -1  203.28   11.00
 -24   8   1  209.48    9.90
  24   8  -1  212.98   11.20
 -24   8   1  218.78   10.00
 -24   8   1  215.08   10.40
  24   8  -1  228.28   11.80
 -24   8   1  207.48   10.00
 -22  -8   1  433.36   13.20
  22  -8  -1  435.66   15.80
 -22  -8   1  422.96   14.90
 -22  -8   1  436.06   14.70
 -22  -8   1  443.46   16.00
  22  -8  -1  432.76   15.90
 -22   8   1  441.36   15.80
  22   8  -1  376.06   15.00
  22   8  -1  441.56   16.20
  22   8  -1  431.86   16.80
  22   8  -1  416.96   14.50
 -22   8   1  444.16   14.90
 -22   8   1  442.16   15.10
 -22   8   1  440.16   15.20
  20  -8  -1   46.70    5.00
 -20  -8   1   43.10    4.40
 -20  -8   1   50.59    5.30
 -20  -8   1   41.90    3.60
  20  -8  -1   46.00    4.30
  20  -8  -1   41.90    5.20
 -20  -8   1   54.69    4.70
  20   8  -1   42.70    4.60
 -20   8   1   49.70    4.80
 -20   8   1   47.70    4.60
 -20   8   1   50.29    4.80
 -20   8   1   49.90    5.30
  20   8  -1   40.20    4.30
  20   8  -1   43.80    5.70
  20   8  -1   46.20    5.10
 -18  -8   1   67.29    4.10
 -18  -8   1   65.59    5.10
 -18  -8   1   62.09    4.90
  18  -8  -1   63.59    5.50
  18  -8  -1   66.19    5.90
  18  -8  -1   62.89    4.90
 -18  -8   1   66.29    4.80
 -18   8   1   63.79    5.30
  18   8  -1   57.49    4.50
  18   8  -1   63.99    5.70
  18   8  -1   59.69    5.40
 -18   8   1   63.09    4.50
  18   8  -1   61.69    5.70
 -18   8   1   55.09    5.20
 -16  -8   1   16.60    2.30
  16  -8  -1   17.20    2.80
  16  -8  -1   20.40    2.90
 -16  -8   1   18.20    3.20
 -16  -8   1   19.60    3.00
 -16  -8   1   16.60    2.00
 -16  -8   1   18.20    3.20
 -16   8   1   16.80    2.90
  16   8  -1   18.40    2.60
  16   8  -1   16.30    2.80
  16   8  -1   22.60    3.10
 -16   8   1   11.00    2.90
  16   8  -1   21.60    3.40
 -16   8   1   17.70    3.40
 -14  -8   1  835.52   21.80
  14  -8  -1  822.02   22.40
 -14  -8   1  797.82   20.20
  14  -8  -1  794.32   22.30
 -14  -8   1  824.22   22.40
 -14  -8   1  774.82   22.20
  14  -8  -1  793.22   21.40
  14  -8  -1  778.32   23.00
 -14  -8   1  805.62   20.40
  14   8  -1  831.72   23.00
 -14   8   1  822.22   22.70
  14   8  -1  811.22   22.80
  14   8  -1  789.12   22.40
 -14   8   1  828.42   21.70
  14   8  -1  812.62   20.80
 -14   8   1  812.32   22.40
 -12  -8   1 1307.07   31.90
 -12  -8   1 1357.66   33.90
  12  -8  -1 1303.27   34.20
 -12  -8   1 1289.67   31.70
  12  -8  -1 1361.86   33.70
 -12  -8   1 1339.27   33.00
 -12  -8   1 1318.07   33.60
  12  -8  -1 1324.77   33.70
  12  -8  -1 1341.27   32.70
 -12   8   1 1392.76   34.20
  12   8  -1 1338.37   31.90
  12   8  -1 1365.46   34.30
 -12   8   1 1341.47   32.90
  12   8  -1 1339.17   33.70
 -12   8   1 1335.67   33.60
  12   8  -1 1312.67   34.00
 -10  -8   1  363.16   10.30
 -10  -8   1  368.66   11.50
  10  -8  -1  367.26   10.70
  10  -8  -1  370.96    8.90
 -10  -8   1  350.96   10.10
 -10  -8   1  362.16   11.90
 -10  -8   1  374.66   11.20
  10  -8  -1  357.86   11.30
  10  -8  -1  367.76   11.60
  10  -8  -1  370.96   11.90
 -10   8   1  365.06   11.00
 -10   8   1  358.56    9.30
  10   8  -1  362.96   12.00
  10   8  -1  365.36   11.80
 -10   8   1  348.67   11.60
  10   8  -1  369.66   11.70
  10   8  -1  353.86   10.30
  10   8  -1  358.06    9.90
  -8  -8   1  438.96   12.90
  -8  -8   1  423.76   13.20
  -8  -8   1  417.86   11.70
  -8  -8   1  432.96   12.30
   8  -8  -1  439.16   12.50
   8  -8  -1  449.86   13.00
   8  -8  -1  425.26   12.80
   8  -8  -1  431.46   12.00
  -8  -8   1  439.36   11.70
   8  -8  -1  422.86   10.70
   8   8  -1  447.26   13.10
  -8   8   1  427.96   13.00
   8   8  -1  417.46   12.70
  -8   8   1  435.66   12.40
   8   8  -1  419.86   13.20
   8   8  -1  423.86   11.00
   8   8  -1  437.76   11.90
  -6  -8   1  583.24   14.80
  -6  -8   1  573.34   15.50
   6  -8  -1  581.34   15.00
  -6  -8   1  583.34   16.30
   6  -8  -1  570.04   15.40
  -6  -8   1  564.54   15.00
   6  -8  -1  575.54   15.80
   6  -8  -1  575.44   14.20
  -6  -8   1  566.54   13.50
   6  -8  -1  571.14   15.30
  -6   8   1  563.44   14.80
   6   8  -1  568.64   15.80
   6   8  -1  569.54   13.80
  -6   8   1  562.14   15.40
   6   8  -1  558.54   15.90
   6   8  -1  574.94   16.10
   6   8  -1  593.24   15.20
  -6   8   1  604.44   16.20
  -4  -8   1  382.06    9.40
   4  -8  -1  384.26   10.20
   4  -8  -1  377.06   10.60
  -4  -8   1  386.96   10.90
   4  -8  -1  398.06   10.60
   4  -8  -1  378.76   11.30
  -4  -8   1  394.86   11.10
  -4  -8   1  374.16   11.10
   4  -8  -1  368.66    9.50
  -4   8   1  372.46   11.30
  -4   8   1  376.36   10.60
  -4   8   1  377.56   11.00
   4   8  -1  396.96   11.20
   4   8  -1  374.96   11.40
  -4   8   1  378.06    9.90
   4   8  -1  390.26   10.90
   4   8  -1  398.56   11.60
   2  -8  -1 2270.87   52.39
  -2  -8   1 2182.28   52.19
   2  -8  -1 2232.78   51.69
  -2  -8   1 2294.37   52.39
  -2  -8   1 2276.37   52.49
   2  -8  -1 2273.37   51.89
  -2  -8   1 2225.78   50.79
   2  -8  -1 2220.68   52.49
   2  -8  -1 2313.67   51.29
   2  -8  -1 2202.98   50.89
   2   8  -1 2236.68   52.29
   2   8  -1 2209.18   52.89
  -2   8   1 2293.97   52.19
   2   8  -1 2246.58   52.29
   2   8  -1 2279.77   52.79
  -2   8   1 2256.37   52.49
  -2   8   1 2252.67   52.39
  -2   8   1 2227.38   51.39
   0  -8  -1  242.18    7.90
   0  -8   1  247.38    7.70
   0  -8  -1  243.68    7.40
   0  -8   1  242.48    6.10
   0  -8  -1  252.27    7.60
   0  -8  -1  243.98    6.40
   0  -8  -1  238.98    7.50
   0  -8   1  238.48    7.80
   0  -8   1  240.38    7.70
   0  -8   1  244.58    7.90
   0  -8   1  232.88    6.80
   0   8   1  252.27    7.90
   0   8  -1  249.78    7.70
   0   8   1  247.38    7.30
   0   8   1  241.08    7.80
   0   8  -1  241.58    7.90
   0   8  -1  229.48    7.90
   0   8   1  246.98    7.90
   0   8  -1  242.28    8.10
   2  -8   1  360.36   10.10
  -2  -8  -1  359.96   10.50
  -2  -8  -1  346.97   10.10
   2  -8   1  348.17   10.50
  -2  -8  -1  354.16   10.00
   2  -8   1  346.57   10.20
   2  -8   1  352.76    9.70
   2  -8   1  354.76   10.30
  -2  -8  -1  341.17    9.80
   2   8   1  349.37   10.30
   2   8   1  347.77   10.30
   2   8   1  355.46    9.90
  -2   8  -1  357.76    9.90
  -2   8  -1  352.66   10.70
   2   8   1  353.26   10.30
  -2   8  -1  340.17   10.40
  -2   8  -1  346.77   10.60
  -4  -8  -1 1793.62   42.50
   4  -8   1 1851.51   43.30
   4  -8   1 1848.52   42.80
   4  -8   1 1835.12   43.40
  -4  -8  -1 1868.41   43.10
  -4  -8  -1 1879.71   43.00
   4  -8   1 1850.51   43.80
   4  -8   1 1850.41   43.10
  -4  -8  -1 1812.12   43.60
   4   8   1 1794.12   43.20
  -4   8  -1 1832.32   44.10
  -4   8  -1 1795.02   43.60
   4   8   1 1818.92   40.80
   4   8   1 1851.51   43.60
   4   8   1 1824.22   43.60
  -4   8  -1 1867.11   43.60
   4   8   1 1842.12   43.10
  -6  -8  -1  186.28    6.60
   6  -8   1  200.08    6.20
  -6  -8  -1  201.48    6.60
  -6  -8  -1  195.58    7.20
   6  -8   1  199.88    7.30
   6  -8   1  211.58    7.20
   6  -8   1  183.88    6.80
  -6  -8  -1  185.38    5.00
   6  -8   1  187.98    6.80
  -6  -8  -1  191.08    6.00
   6   8   1  189.48    5.20
   6   8   1  195.58    7.10
  -6   8  -1  183.18    6.90
   6   8   1  193.48    7.00
  -6   8  -1  185.98    7.40
   6   8   1  188.28    7.20
   8  -8   1  545.35   13.40
   8  -8   1  540.85   14.60
  -8  -8  -1  518.75   13.30
  -8  -8  -1  514.85   15.30
   8  -8   1  525.15   14.80
   8  -8   1  532.25   15.20
  -8  -8  -1  516.25   14.00
  -8  -8  -1  505.45   14.30
   8   8   1  525.85   13.00
   8   8   1  502.45   15.00
   8   8   1  521.75   14.80
  -8   8  -1  530.85   13.60
  -8   8  -1  506.15   13.20
  -8   8  -1  535.45   15.60
   8   8   1  527.65   14.90
  -8   8  -1  515.95   14.80
  10  -8   1  327.27   10.60
 -10  -8  -1  336.37   11.10
  10  -8   1  327.27   10.90
  10  -8   1  326.27    8.70
 -10  -8  -1  326.07   10.90
  10  -8   1  336.47   10.50
 -10  -8  -1  333.47    9.00
  10  -8   1  338.67   11.20
 -10  -8  -1  331.37   10.30
 -10  -8  -1  338.17    9.90
 -10   8  -1  330.17   11.30
 -10   8  -1  313.57   10.40
 -10   8  -1  323.87    8.70
  10   8   1  328.57    9.10
  10   8   1  339.07   10.90
 -10   8  -1  324.17   10.50
 -10   8  -1  317.27    8.70
  10   8   1  327.47   10.70
  10   8   1  327.17   10.90
 -12  -8  -1  519.45   14.10
 -12  -8  -1  517.85   15.60
 -12  -8  -1  504.55   15.20
  12  -8   1  519.95   16.20
  12  -8   1  511.95   15.20
  12  -8   1  513.65   15.40
  12  -8   1  507.85   14.70
 -12  -8  -1  492.35   14.60
  12   8   1  505.95   13.60
 -12   8  -1  496.55   14.90
 -12   8  -1  507.85   14.80
 -12   8  -1  516.05   16.00
 -12   8  -1  496.15   11.90
  12   8   1  513.45   15.30
  12   8   1  486.35   15.10
  12   8   1  510.35   15.50
 -14  -8  -1 1059.49   27.10
 -14  -8  -1  929.81   24.80
  14  -8   1 1072.09   27.30
 -14  -8  -1 1068.09   27.90
 -14  -8  -1 1062.09   28.20
 -14  -8  -1 1058.19   26.30
  14  -8   1 1047.70   28.00
  14  -8   1 1064.89   29.00
  14   8   1 1077.49   28.00
  14   8   1 1045.90   26.10
 -14   8  -1 1055.59   28.30
  14   8   1 1080.89   28.10
 -14   8  -1 1054.39   27.50
 -14   8  -1 1049.09   27.30
  14   8   1 1012.00   27.70
 -16  -8  -1  549.05   16.20
  16  -8   1  561.64   16.70
 -16  -8  -1  544.75   15.30
 -16  -8  -1  543.95   16.70
 -16  -8  -1  522.35   17.10
  16  -8   1  560.94   17.40
  16  -8   1  522.15   18.00
 -16   8  -1  528.35   16.30
  16   8   1  539.45   15.40
  16   8   1  537.45   17.00
 -16   8  -1  551.14   17.20
 -16   8  -1  561.54   16.90
  16   8   1  566.54   17.40
  16   8   1  563.34   17.30
  18  -8   1    0.50    1.90
 -18  -8  -1    2.30    2.30
 -18  -8  -1   -0.10    2.10
  18  -8   1    2.90    3.20
 -18  -8  -1    4.10    2.10
  18  -8   1   -0.70    1.50
 -18  -8  -1    1.30    1.80
  18   8   1    0.60    2.40
 -18   8  -1    2.90    2.60
 -18   8  -1    1.50    2.40
  18   8   1   -0.10    2.00
  18   8   1   -0.40    1.90
  18   8   1    3.10    2.00
 -18   8  -1    1.40    2.50
 -18   8  -1   -1.80    1.70
  20  -8   1   49.30    5.10
  20  -8   1   50.49    5.90
 -20  -8  -1   44.30    4.80
 -20  -8  -1   48.80    3.70
  20  -8   1   49.20    6.50
 -20  -8  -1   48.40    4.80
 -20  -8  -1   52.89    5.00
 -20   8  -1   49.99    5.00
  20   8   1   45.40    5.20
  20   8   1   45.40    4.10
  20   8   1   40.60    4.70
 -20   8  -1   46.70    4.70
  20   8   1   48.30    5.80
 -20   8  -1   58.89    5.10
 -20   8  -1   50.69    5.00
 -22  -8  -1   42.30    5.50
  22  -8   1   40.70    4.90
  22  -8   1   48.60    5.50
 -22  -8  -1   30.80    4.10
 -22  -8  -1   38.50    3.70
 -22  -8  -1   44.50    5.00
  22   8   1   33.80    5.70
 -22   8  -1   49.20    5.50
  22   8   1   42.00    4.70
  22   8   1   38.60    5.20
  22   8   1   34.70    5.40
 -22   8  -1   47.30    4.90
 -22   8  -1   40.20    4.70
 -22   8  -1   40.40    4.50
 -24  -8  -1  375.66   15.10
  24  -8   1  384.96   15.70
 -24  -8  -1  350.86   13.60
 -24  -8  -1  354.46   13.70
 -24   8  -1  383.76   14.50
 -24   8  -1  386.16   14.50
  24   8   1  381.76   14.10
  24   8   1  371.26   15.80
 -24   8  -1  359.06   14.20
  24   8   1  393.66   15.90
  24   8   1  355.46   15.00
 -26  -8  -1  143.89    9.00
  26  -8   1  116.99    9.80
  26  -8   1  129.29    9.10
 -26  -8  -1  115.49    8.60
  26   8   1  120.99    8.80
  26   8   1  119.99    8.30
 -26   8  -1  124.09    8.20
  26   8   1  143.09    9.90
 -28  -8  -1    3.70    2.90
  28  -8   1    3.80    3.50
 -28  -8  -1    0.70    4.40
  28  -8   1    1.50    3.20
  28   8   1   -1.00    3.40
 -28   8  -1    1.50    2.80
  28   8   1   -0.60    4.30
  28   8   1    2.50    4.90
 -28   8  -1   -1.40    2.70
 -29  -9   1   -0.20    2.80
 -29  -9   1    5.10    4.70
  29  -9  -1    2.60    3.50
  29  -9  -1    4.40    5.00
  29   9  -1    1.40    4.70
 -29   9   1    4.20    3.30
 -29   9   1    6.60    3.40
  29   9  -1    7.60    4.30
 -27  -9   1    3.50    3.80
  27  -9  -1    2.40    3.10
  27  -9  -1   -0.70    4.20
 -27  -9   1    4.30    4.20
 -27   9   1   -0.50    2.60
  27   9  -1    0.70    3.60
  27   9  -1    3.60    3.20
 -25  -9   1   51.09    5.80
  25  -9  -1   64.89    6.70
 -25  -9   1   57.49    6.20
  25  -9  -1   59.69    6.60
  25   9  -1   64.39    7.20
 -25   9   1   55.79    5.70
 -25   9   1   60.79    6.10
  25   9  -1   59.59    5.80
  25   9  -1   67.39    6.60
 -25   9   1   51.09    5.50
  23  -9  -1   31.80    4.70
 -23  -9   1   29.90    4.70
  23  -9  -1   29.10    5.50
 -23  -9   1   31.90    4.70
 -23  -9   1   33.00    4.30
 -23   9   1   29.00    4.30
  23   9  -1   25.20    4.00
  23   9  -1   34.90    5.30
 -23   9   1   22.90    4.10
 -23   9   1   30.20    4.10
 -23   9   1   25.40    3.80
  23   9  -1   30.60    5.20
  23   9  -1   34.10    4.70
 -21  -9   1    1.70    1.90
 -21  -9   1    7.90    2.50
 -21  -9   1    4.20    2.60
  21  -9  -1    4.60    3.50
 -21  -9   1    6.70    2.40
  21  -9  -1    4.10    3.20
  21   9  -1    8.80    4.10
 -21   9   1    6.50    2.90
 -21   9   1    4.80    2.90
  21   9  -1    7.50    3.40
 -21   9   1    7.60    3.20
 -21   9   1    8.50    3.50
  21   9  -1    8.70    3.80
  21   9  -1    3.40    1.90
 -19  -9   1  118.29    5.70
  19  -9  -1  131.19    7.70
  19  -9  -1  129.19    7.60
 -19  -9   1  124.39    7.30
 -19  -9   1  118.59    7.80
 -19  -9   1  120.89    7.00
  19   9  -1  123.39    6.10
 -19   9   1  127.79    6.80
 -19   9   1  120.79    7.60
  19   9  -1  110.29    7.70
 -19   9   1  128.39    7.40
  19   9  -1  146.89    9.00
  19   9  -1  128.19    7.50
  17  -9  -1   58.29    4.70
 -17  -9   1   59.39    5.30
 -17  -9   1   64.79    5.10
  17  -9  -1   65.19    5.70
  17  -9  -1   51.29    4.60
 -17  -9   1   56.49    4.40
 -17  -9   1   62.29    4.00
  17   9  -1   61.49    5.30
 -17   9   1   64.69    5.70
  17   9  -1   59.39    5.50
  17   9  -1   64.99    4.40
  17   9  -1   58.19    5.40
 -17   9   1   67.29    5.60
 -17   9   1   56.59    4.80
 -15  -9   1   55.99    3.40
  15  -9  -1   47.60    3.70
 -15  -9   1   45.70    3.00
 -15  -9   1   57.99    4.50
 -15  -9   1   46.00    4.20
  15  -9  -1   65.49    5.10
  15  -9  -1   54.09    5.10
 -15  -9   1   54.49    4.10
 -15   9   1   51.79    4.30
 -15   9   1   50.99    4.70
 -15   9   1   59.89    5.00
  15   9  -1   50.49    4.50
  15   9  -1   53.39    5.10
  15   9  -1   46.80    5.30
  15   9  -1   44.20    3.20
  13  -9  -1   14.20    2.80
 -13  -9   1    9.90    2.20
  13  -9  -1   11.00    2.80
 -13  -9   1    7.80    2.20
  13  -9  -1   10.70    2.20
 -13  -9   1   12.60    2.00
 -13  -9   1    8.60    1.60
  13  -9  -1   11.50    2.20
 -13  -9   1   12.30    2.50
  13   9  -1    9.90    1.80
 -13   9   1    5.90    2.10
  13   9  -1   10.50    2.30
 -13   9   1    8.90    2.60
  13   9  -1   12.20    2.60
 -13   9   1    9.60    2.20
  13   9  -1    8.00    2.90
  13   9  -1    8.70    1.50
 -11  -9   1  123.69    5.00
 -11  -9   1  130.99    6.50
 -11  -9   1  142.59    6.30
 -11  -9   1  142.29    6.60
  11  -9  -1  126.19    6.00
  11  -9  -1  143.69    5.70
  11  -9  -1  144.19    6.40
 -11  -9   1  134.49    5.30
  11  -9  -1  137.99    6.90
  11  -9  -1  128.79    3.80
  11   9  -1  135.59    7.10
 -11   9   1  134.29    6.60
  11   9  -1  130.79    5.40
  11   9  -1  133.09    4.90
 -11   9   1  132.99    4.20
  11   9  -1  132.69    6.60
 -11   9   1  137.69    5.90
  11   9  -1  140.89    6.80
   9  -9  -1  427.06   13.40
  -9  -9   1  417.16   11.90
   9  -9  -1  458.25   13.50
   9  -9  -1  427.26   10.90
  -9  -9   1  444.06   13.80
  -9  -9   1  436.26   12.00
   9  -9  -1  440.86   13.20
  -9  -9   1  422.86   10.50
   9  -9  -1  442.06   12.50
  -9  -9   1  424.36   12.70
   9   9  -1  439.96   13.50
   9   9  -1  425.06   11.30
   9   9  -1  431.06   13.70
  -9   9   1  425.46   13.40
   9   9  -1  439.06   13.70
   9   9  -1  433.06   12.20
  -9   9   1  441.96   12.80
   7  -9  -1  673.23   17.30
   7  -9  -1  648.24   16.40
   7  -9  -1  661.53   18.20
   7  -9  -1  657.53   17.70
   7  -9  -1  655.43   17.70
  -7  -9   1  640.04   15.30
  -7  -9   1  674.13   17.00
  -7  -9   1  656.43   17.60
  -7  -9   1  654.23   18.70
  -7  -9   1  671.43   17.30
   7  -9  -1  642.54   16.20
   7   9  -1  664.53   18.60
   7   9  -1  645.14   15.80
  -7   9   1  646.64   18.30
  -7   9   1  658.03   17.70
   7   9  -1  657.83   18.20
  -7   9   1  659.53   17.10
   7   9  -1  672.33   17.30
   7   9  -1  655.83   18.10
  -5  -9   1  350.36   10.40
   5  -9  -1  357.36   10.40
   5  -9  -1  357.46   10.40
   5  -9  -1  345.87   11.00
  -5  -9   1  362.26   10.80
  -5  -9   1  356.06    8.70
  -5  -9   1  358.56   11.00
   5  -9  -1  348.27    9.70
   5  -9  -1  342.97    9.10
   5  -9  -1  343.47   10.20
  -5   9   1  346.87   10.30
  -5   9   1  352.06   10.70
   5   9  -1  341.97   10.90
   5   9  -1  369.36   11.60
   5   9  -1  366.36   10.50
  -5   9   1  340.67    9.30
  -5   9   1  346.57   11.10
   5   9  -1  360.96   10.90
   3  -9  -1  534.75   15.40
   3  -9  -1  545.35   14.60
  -3  -9   1  560.44   15.40
  -3  -9   1  543.15   15.10
  -3  -9   1  563.34   13.40
   3  -9  -1  563.84   14.30
   3  -9  -1  534.65   14.40
   3  -9  -1  550.24   13.00
  -3  -9   1  547.25   15.00
   3  -9  -1  567.94   15.40
   3   9  -1  563.64   15.90
   3   9  -1  539.95   15.20
  -3   9   1  560.74   14.90
  -3   9   1  556.04   14.10
   3   9  -1  549.45   15.50
  -3   9   1  565.14   15.50
  -3   9   1  538.95   15.10
   3   9  -1  581.94   15.30
  -1  -9   1 1027.70   24.50
   1  -9  -1 1045.00   25.60
   1  -9  -1 1027.60   25.90
   1  -9  -1 1061.49   24.60
  -1  -9   1 1026.80   26.00
  -1  -9   1 1051.79   26.20
  -1  -9   1 1074.79   26.10
   1  -9  -1 1052.09   26.30
   1   9  -1 1033.60   26.20
   1   9  -1 1043.40   26.40
   1   9  -1 1030.50   26.00
  -1   9   1 1032.80   25.30
   1   9  -1 1046.50   26.70
  -1   9   1 1047.80   26.20
  -1   9   1 1059.99   26.10
  -1   9   1 1070.19   26.30
   1  -9   1 1158.68   27.90
   1  -9   1 1162.78   26.90
   1  -9   1 1087.39   28.10
  -1  -9  -1 1124.49   27.50
  -1  -9  -1 1145.99   27.50
   1  -9   1 1129.39   27.90
  -1  -9  -1 1117.69   28.10
   1   9   1 1146.49   27.50
   1   9   1 1163.08   28.10
   1   9   1 1032.80   25.60
  -1   9  -1 1132.59   28.40
  -1   9  -1 1135.29   28.30
   1   9   1 1093.69   28.00
  -1   9  -1 1158.58   27.70
   1   9   1 1141.69   28.00
  -1   9  -1 1140.49   28.40
  -3  -9  -1  788.82   19.80
  -3  -9  -1  802.42   20.20
  -3  -9  -1  776.42   20.70
  -3  -9  -1  780.52   20.10
   3  -9   1  764.12   20.50
   3  -9   1  796.52   20.00
   3  -9   1  816.92   19.90
   3  -9   1  778.62   20.80
   3  -9   1  792.82   20.40
  -3   9  -1  780.12   20.80
  -3   9  -1  819.62   21.20
   3   9   1  798.42   20.70
   3   9   1  772.52   20.60
   3   9   1  786.72   20.30
  -3   9  -1  783.12   19.70
  -3   9  -1  797.22   20.90
   3   9   1  785.92   20.20
   5  -9   1  340.27   10.30
   5  -9   1  340.47   10.30
   5  -9   1  334.77   10.40
  -5  -9  -1  350.96   10.30
  -5  -9  -1  328.97    9.50
   5  -9   1  341.07    9.80
  -5  -9  -1  327.87   10.70
   5  -9   1  337.57   11.10
  -5  -9  -1  325.17   10.00
   5   9   1  347.47   10.30
   5   9   1  330.27   10.50
  -5   9  -1  322.17   10.50
   5   9   1  361.06   10.50
   5   9   1  333.37   10.60
  -5   9  -1  342.67   11.30
   5   9   1  333.37    7.80
  -5   9  -1  320.27   10.50
  -7  -9  -1  360.96   11.60
   7  -9   1  368.36    8.90
  -7  -9  -1  389.96   10.40
   7  -9   1  373.46   11.70
  -7  -9  -1  362.86    8.90
   7  -9   1  366.86   11.30
   7  -9   1  388.96   10.40
  -7  -9  -1  385.16   11.00
   7  -9   1  359.86   12.10
   7  -9   1  375.46   11.60
  -7  -9  -1  373.36   11.10
   7   9   1  362.76   11.00
   7   9   1  407.36   12.10
   7   9   1  363.26    9.30
  -7   9  -1  367.76   11.60
   7   9   1  359.46   11.50
   7   9   1  379.66   11.50
  -7   9  -1  363.26   12.10
   9  -9   1  534.75   15.20
   9  -9   1  556.44   13.80
  -9  -9  -1  525.15   13.80
   9  -9   1  550.24   16.10
  -9  -9  -1  526.65   15.00
  -9  -9  -1  536.85   16.10
  -9  -9  -1  545.45   14.70
   9  -9   1  548.15   15.70
  -9   9  -1  517.05   16.20
  -9   9  -1  530.65   14.00
   9   9   1  551.04   15.70
  -9   9  -1  524.75   15.50
   9   9   1  546.05   13.60
  -9   9  -1  535.75   13.70
   9   9   1  512.65   15.50
   9   9   1  556.14   16.00
 -11  -9  -1  373.86   11.10
  11  -9   1  376.36   12.20
  11  -9   1  379.66   11.90
 -11  -9  -1  384.36   12.80
  11  -9   1  370.96   12.80
 -11  -9  -1  354.36   12.40
 -11  -9  -1  379.66   11.60
  11  -9   1  389.16    9.80
  11  -9   1  379.06   12.60
 -11  -9  -1  361.96   10.10
 -11   9  -1  377.06    9.80
  11   9   1  375.26   12.30
  11   9   1  366.86   12.50
 -11   9  -1  365.66   12.10
  11   9   1  381.06   12.40
 -11   9  -1  364.96   13.00
  11   9   1  376.16   10.40
 -11   9  -1  368.26   11.90
 -13  -9  -1  107.89    4.20
 -13  -9  -1  131.09    6.20
  13  -9   1  129.79    7.30
  13  -9   1  121.69    6.40
 -13  -9  -1  127.29    6.70
  13  -9   1  108.39    5.90
 -13  -9  -1  107.99    5.30
  13  -9   1  117.69    6.10
 -13  -9  -1  106.39    6.10
 -13   9  -1  112.79    6.10
  13   9   1  111.79    4.80
 -13   9  -1  122.49    6.80
 -13   9  -1  111.29    5.80
  13   9   1  111.09    6.80
  13   9   1  125.09    6.80
  13   9   1  111.29    6.40
 -15  -9  -1   60.59    4.20
 -15  -9  -1   59.89    5.10
  15  -9   1   53.09    4.50
  15  -9   1   52.69    5.10
 -15  -9  -1   54.39    4.10
  15  -9   1   51.39    5.40
 -15  -9  -1   48.70    4.70
 -15   9  -1   55.29    4.70
 -15   9  -1   54.19    4.80
 -15   9  -1   55.69    5.40
  15   9   1   56.09    4.80
  15   9   1   58.39    5.20
  15   9   1   51.29    3.80
  15   9   1   50.09    5.20
 -17  -9  -1   28.20    3.80
  17  -9   1   28.70    3.50
 -17  -9  -1   25.40    3.10
  17  -9   1   29.80    4.00
 -17  -9  -1   28.60    3.80
  17  -9   1   31.70    4.60
 -17  -9  -1   25.00    3.20
  17   9   1   30.80    3.10
  17   9   1   23.30    3.90
 -17   9  -1   25.10    3.70
  17   9   1   24.20    3.50
 -17   9  -1   28.70    3.60
 -17   9  -1   22.60    3.20
  17   9   1   25.40    4.00
  19  -9   1   75.59    6.10
 -19  -9  -1   75.99    6.20
  19  -9   1   76.79    6.80
 -19  -9  -1   70.89    4.90
 -19  -9  -1   73.69    6.60
 -19  -9  -1   75.99    6.00
  19  -9   1   67.39    6.80
  19   9   1   65.09    5.70
  19   9   1   67.49    6.20
  19   9   1   72.49    5.30
 -19   9  -1   67.59    5.50
 -19   9  -1   69.79    6.30
 -19   9  -1   76.79    6.20
  19   9   1   75.09    6.50
 -19   9  -1   70.99    6.10
 -21  -9  -1  100.89    7.80
 -21  -9  -1   99.49    7.00
 -21  -9  -1   94.09    5.80
 -21  -9  -1   91.09    6.20
  21  -9   1   85.69    7.60
  21  -9   1   81.69    7.40
 -21   9  -1   95.19    6.60
  21   9   1   90.49    6.20
 -21   9  -1   89.39    6.60
  21   9   1   97.69    7.90
  21   9   1   92.99    7.70
 -21   9  -1   99.19    7.30
 -21   9  -1  102.89    6.70
  21   9   1   83.19    7.00
  23  -9   1    3.30    3.70
 -23  -9  -1   -0.60    2.30
  23  -9   1   -0.60    3.80
 -23  -9  -1   -1.50    2.00
 -23  -9  -1    4.40    3.80
 -23   9  -1    0.50    2.40
  23   9   1   -0.60    2.50
  23   9   1   -4.20    3.10
  23   9   1    6.80    3.60
 -23   9  -1    0.20    2.30
  23   9   1   -2.70    2.60
 -23   9  -1   -1.50    3.10
  25  -9   1   26.60    5.70
 -25  -9  -1   43.90    6.30
 -25  -9  -1   36.90    4.70
  25  -9   1   30.10    5.80
 -25   9  -1   42.50    5.30
 -25   9  -1   30.70    4.90
  25   9   1   46.80    6.30
  25   9   1   36.70    5.30
 -25   9  -1   44.70    5.90
  27  -9   1   23.70    5.00
 -27  -9  -1   14.30    5.30
  27  -9   1   26.50    5.80
 -27  -9  -1   24.60    4.80
  27   9   1   19.90    5.50
  27   9   1   19.70    5.10
 -27   9  -1   26.80    5.20
  28 -10  -1   61.49    7.30
  28 -10  -1   63.99    8.10
 -28 -10   1   70.69    7.40
 -28 -10   1   75.19    7.60
  28  10  -1   80.99    8.60
 -28  10   1   70.59    7.60
  28  10  -1   62.99    8.20
 -26 -10   1   74.69    7.00
  26 -10  -1   64.09    6.80
  26 -10  -1   54.89    7.60
 -26 -10   1   84.69    7.60
  26  10  -1   73.79    7.80
 -26  10   1   67.89    7.10
 -26  10   1   71.89    6.50
  26  10  -1   67.59    7.80
  24 -10  -1    9.70    3.30
 -24 -10   1    5.40    4.10
 -24 -10   1    9.10    2.90
  24 -10  -1    9.50    3.70
 -24 -10   1    7.70    3.60
 -24  10   1    7.70    2.90
 -24  10   1    7.40    2.80
  24  10  -1    4.30    2.90
 -24  10   1    2.80    3.30
 -24  10   1    3.70    2.80
  24  10  -1    6.90    3.70
  22 -10  -1    3.50    3.40
 -22 -10   1    2.10    2.90
 -22 -10   1    2.10    3.10
 -22 -10   1    5.40    3.00
  22 -10  -1    1.90    3.70
 -22  10   1   -2.30    2.50
  22  10  -1    2.30    2.60
 -22  10   1    3.70    2.30
  22  10  -1    1.70    3.20
 -22  10   1    0.30    3.20
  22  10  -1    2.20    2.60
 -22  10   1    1.70    2.60
 -20 -10   1  149.39    6.70
 -20 -10   1  141.99    8.10
 -20 -10   1  149.49    7.70
  20 -10  -1  153.78    9.30
 -20 -10   1  146.89    8.60
  20  10  -1  154.58    9.90
  20  10  -1  142.79    9.10
  20  10  -1  162.98    9.30
  20  10  -1  140.39    7.20
 -20  10   1  147.39    8.10
 -20  10   1  146.29    8.20
 -20  10   1  161.08    9.30
  18 -10  -1  508.05   17.70
 -18 -10   1  543.55   17.50
 -18 -10   1  528.45   16.70
 -18 -10   1  547.95   17.90
  18 -10  -1  532.85   17.10
 -18 -10   1  537.55   15.30
 -18  10   1  545.65   16.80
 -18  10   1  559.44   17.60
  18  10  -1  505.05   18.10
 -18  10   1  541.25   17.80
  18  10  -1  542.15   15.80
  18  10  -1  551.04   18.40
  18  10  -1  526.95   15.20
  18  10  -1  547.75   18.10
  16 -10  -1  372.06   13.20
  16 -10  -1  337.67   11.80
 -16 -10   1  344.67   12.20
  16 -10  -1  345.47   12.30
 -16 -10   1  350.26   13.00
 -16 -10   1  349.17   13.00
  16 -10  -1  329.47   12.80
 -16 -10   1  359.06   10.90
 -16  10   1  377.36   13.00
  16  10  -1  348.47   13.70
  16  10  -1  370.36   13.40
  16  10  -1  350.96   13.20
 -16  10   1  360.36   13.50
 -16  10   1  364.76   12.20
  16  10  -1  338.57   11.00
  16  10  -1  344.27   10.80
 -14 -10   1   21.20    3.50
  14 -10  -1   26.70    3.00
  14 -10  -1   24.10    3.50
 -14 -10   1   25.80    3.10
 -14 -10   1   23.60    2.60
  14 -10  -1   24.00    2.80
  14 -10  -1   23.10    3.70
 -14 -10   1   24.50    2.40
 -14 -10   1   21.30    3.50
  14  10  -1   19.60    3.30
 -14  10   1   23.50    3.50
  14  10  -1   23.80    2.50
  14  10  -1   26.60    2.80
 -14  10   1   21.90    3.20
  14  10  -1   24.80    3.80
  14  10  -1   23.60    3.50
 -14  10   1   20.70    2.80
 -12 -10   1    0.20    1.40
 -12 -10   1    0.30    1.80
  12 -10  -1    3.10    1.90
 -12 -10   1    1.50    1.30
  12 -10  -1    0.90    1.10
  12 -10  -1   -1.10    2.00
 -12 -10   1    0.10    2.10
  12 -10  -1    0.20    1.10
  12 -10  -1   -1.50    1.30
  12  10  -1    0.80    1.10
 -12  10   1   -0.60    1.60
 -12  10   1   -0.40    1.70
  12  10  -1   -2.70    1.60
  12  10  -1    0.30    1.40
  12  10  -1    0.90    2.20
  12  10  -1   -1.40    2.20
  10 -10  -1   55.39    2.50
 -10 -10   1   58.09    3.60
 -10 -10   1   62.89    4.60
 -10 -10   1   58.19    3.90
  10 -10  -1   57.39    3.70
  10 -10  -1   56.79    3.50
  10 -10  -1   53.29    4.60
 -10 -10   1   46.50    3.40
  10 -10  -1   62.79    4.50
  10 -10  -1   51.99    4.60
  10  10  -1   57.09    4.50
 -10  10   1   52.29    4.70
  10  10  -1   52.69    4.60
  10  10  -1   48.00    4.70
 -10  10   1   53.29    3.70
  10  10  -1   56.69    3.50
  10  10  -1   49.99    2.70
   8 -10  -1  391.76   12.00
   8 -10  -1  377.66   11.80
  -8 -10   1  367.06   12.80
  -8 -10   1  380.86   11.00
   8 -10  -1  372.46   10.60
  -8 -10   1  382.36   11.30
   8 -10  -1  378.16   10.20
   8 -10  -1  386.36   12.30
  -8 -10   1  375.16   12.10
  -8 -10   1  373.76   11.80
  -8 -10   1  376.56    9.00
   8 -10  -1  398.06   11.50
   8  10  -1  381.26    9.80
   8  10  -1  380.16   11.40
   8  10  -1  393.36   12.50
  -8  10   1  381.76   11.80
   8  10  -1  377.06   12.60
  -8  10   1  365.46   12.60
   8  10  -1  389.26   12.60
  -8  10   1  375.26   11.10
  -6 -10   1  437.76   12.50
   6 -10  -1  429.66   12.70
   6 -10  -1  418.16   11.60
   6 -10  -1  435.56   12.70
  -6 -10   1  428.26   10.20
   6 -10  -1  436.46   12.40
   6 -10  -1  422.96   11.20
  -6 -10   1  441.46   13.30
  -6 -10   1  447.26   12.90
   6 -10  -1  425.26   13.30
  -6  10   1  440.76   13.50
   6  10  -1  440.16   13.40
   6  10  -1  428.26   12.60
   6  10  -1  422.46   13.20
  -6  10   1  439.96   12.60
   6  10  -1  434.46   13.60
  -6  10   1  429.46   12.90
   4 -10  -1    4.30    0.80
  -4 -10   1    3.00    1.70
   4 -10  -1    3.30    1.90
   4 -10  -1    5.60    1.40
   4 -10  -1    6.10    1.40
  -4 -10   1    4.50    1.40
   4 -10  -1    4.50    1.20
  -4 -10   1    6.70    1.70
  -4 -10   1    5.80    0.80
   4  10  -1    6.60    1.90
   4  10  -1    6.20    1.80
  -4  10   1    5.80    1.70
  -4  10   1    4.50    1.20
  -4  10   1    3.20    1.30
  -4  10   1    3.30    1.30
   4  10  -1    2.90    1.40
   4  10  -1    4.90    2.00
  -2 -10   1  446.26   12.40
   2 -10  -1  411.26   11.00
   2 -10  -1  409.16   11.70
  -2 -10   1  409.06   12.50
   2 -10  -1  434.16   12.50
  -2 -10   1  405.06   10.50
   2 -10  -1  413.56   12.50
  -2 -10   1  411.86   12.20
  -2  10   1  415.86   11.40
   2  10  -1  423.26   12.50
  -2  10   1  392.76   12.20
  -2  10   1  410.76   12.10
   2  10  -1  416.66   12.70
   2  10  -1  393.46   12.20
  -2  10   1  416.26   12.70
   2  10  -1  403.56   12.80
   0 -10  -1   98.39    4.70
   0 -10  -1   93.69    5.10
   0 -10  -1   93.79    4.30
   0 -10   1   97.89    4.60
   0 -10   1   93.59    4.70
   0 -10   1   92.99    5.00
   0 -10   1   98.29    3.80
   0  10   1   98.19    4.80
   0  10  -1   98.69    4.90
   0  10  -1   98.59    4.90
   0  10  -1   91.99    5.00
   0  10  -1   95.09    4.70
   0  10   1   86.19    4.20
   0  10   1   95.69    4.70
   0  10   1   97.69    5.00
  -2 -10  -1  194.88    6.90
  -2 -10  -1  192.28    6.80
   2 -10   1  187.78    6.50
   2 -10   1  190.68    7.10
   2 -10   1  184.98    7.60
   2 -10   1  198.68    7.40
  -2 -10  -1  190.78    7.50
  -2  10  -1  194.08    7.80
  -2  10  -1  192.68    6.80
   2  10   1  203.48    7.00
  -2  10  -1  202.78    7.70
   2  10   1  193.78    7.60
   2  10   1  192.48    7.30
   2  10   1  205.98    7.60
  -2  10  -1  185.38    7.40
   4 -10   1  164.68    6.50
  -4 -10  -1  159.88    6.90
  -4 -10  -1  158.18    6.10
   4 -10   1  157.88    6.70
   4 -10   1  152.38    7.00
   4 -10   1  164.28    6.20
  -4 -10  -1  155.38    6.10
  -4 -10  -1  161.58    5.80
   4  10   1  174.88    7.10
   4  10   1  153.08    6.30
  -4  10  -1  162.18    7.00
  -4  10  -1  167.58    6.90
  -4  10  -1  155.48    6.70
   4  10   1  157.18    6.70
   4  10   1  169.18    6.60
   6 -10   1   21.30    2.40
   6 -10   1   19.30    2.80
  -6 -10  -1   15.60    2.40
   6 -10   1   28.40    3.30
   6 -10   1   24.60    2.20
  -6 -10  -1   20.40    2.30
  -6 -10  -1   21.20    2.30
   6 -10   1   31.60    3.10
  -6 -10  -1   20.10    2.00
  -6  10  -1   21.70    3.20
   6  10   1   22.80    0.90
   6  10   1   21.60    2.90
  -6  10  -1   21.40    2.60
   6  10   1   21.40    2.70
   6  10   1   23.90    2.90
   6  10   1   21.50    2.70
  -8 -10  -1  605.44   17.30
  -8 -10  -1  636.14   18.20
   8 -10   1  672.93   18.40
  -8 -10  -1  637.94   17.20
   8 -10   1  631.44   17.60
  -8 -10  -1  632.94   16.30
   8 -10   1  636.44   18.00
   8  10   1  645.94   18.40
  -8  10  -1  622.44   16.80
   8  10   1  631.44   17.30
  -8  10  -1  640.14   16.50
  -8  10  -1  642.24   18.80
  -8  10  -1  648.64   18.10
   8  10   1  639.64   18.10
   8  10   1  647.64   18.10
  10 -10   1  588.14   17.40
 -10 -10  -1  611.34   16.80
  10 -10   1  593.64   17.70
  10 -10   1  597.04   17.30
 -10 -10  -1  574.74   15.10
  10 -10   1  593.04   16.90
 -10 -10  -1  605.14   16.30
  10  10   1  587.94   17.50
 -10  10  -1  581.84   15.30
  10  10   1  595.54   17.40
 -10  10  -1  577.14   18.10
  10  10   1  586.34   16.30
  10  10   1  577.74   17.30
  10  10   1  575.34   14.80
 -10  10  -1  587.84   17.10
  12 -10   1   92.69    6.10
  12 -10   1   87.39    5.30
 -12 -10  -1   96.39    6.20
 -12 -10  -1  102.19    5.10
 -12 -10  -1  102.69    5.60
 -12 -10  -1   87.89    3.80
  12 -10   1   97.79    5.50
  12 -10   1   90.59    6.30
 -12  10  -1   94.99    5.70
 -12  10  -1   99.19    5.80
  12  10   1   87.89    6.30
 -12  10  -1   95.69    6.10
  12  10   1   88.19    5.40
  12  10   1   88.69    4.00
  12  10   1   92.39    5.70
  14 -10   1    8.00    2.50
 -14 -10  -1    3.70    2.10
  14 -10   1    0.10    2.70
 -14 -10  -1    2.90    1.70
 -14 -10  -1    1.10    1.90
 -14 -10  -1    1.00    2.20
  14 -10   1    1.60    2.50
  14 -10   1    4.40    2.20
 -14  10  -1    4.70    1.90
 -14  10  -1    3.10    2.90
  14  10   1    7.00    2.40
  14  10   1    1.60    2.40
  14  10   1    4.40    1.60
 -14  10  -1    6.80    2.60
  14  10   1    4.60    2.00
  16 -10   1   31.30    4.60
 -16 -10  -1   34.70    3.90
 -16 -10  -1   30.90    3.80
 -16 -10  -1   37.90    4.60
  16 -10   1   42.30    4.00
  16 -10   1   40.30    5.30
 -16 -10  -1   32.90    3.40
  16  10   1   35.30    4.30
  16  10   1   33.70    4.10
  16  10   1   33.70    3.20
 -16  10  -1   45.60    4.60
  16  10   1   45.20    5.40
 -16  10  -1   39.70    4.40
 -16  10  -1   34.00    4.40
 -18 -10  -1  323.07   13.20
 -18 -10  -1  332.47   12.90
  18 -10   1  324.87   13.10
 -18 -10  -1  316.47   11.80
 -18 -10  -1  336.37   11.20
  18 -10   1  310.87   13.90
  18  10   1  329.87   11.10
  18  10   1  313.67   12.80
 -18  10  -1  340.87   12.90
 -18  10  -1  341.07   12.70
 -18  10  -1  342.67   13.60
  18  10   1  327.17   13.20
  18  10   1  344.27   13.60
 -20 -10  -1  387.56   12.60
 -20 -10  -1  407.56   14.30
 -20 -10  -1  362.16   14.30
 -20 -10  -1  386.36   14.80
  20 -10   1  400.26   15.80
 -20  10  -1  377.46   14.10
  20  10   1  417.06   15.60
 -20  10  -1  368.46   14.30
  20  10   1  390.06   15.60
 -20  10  -1  396.66   15.20
 -20  10  -1  398.96   14.70
  20  10   1  384.16   15.30
 -22 -10  -1   72.79    6.70
  22 -10   1   80.99    7.30
 -22 -10  -1   77.19    5.60
  22 -10   1   77.39    7.20
 -22 -10  -1   82.49    6.00
 -22  10  -1   70.49    6.20
 -22  10  -1   85.19    6.50
  22  10   1   72.89    7.30
 -22  10  -1   81.29    6.60
  22  10   1   78.29    7.40
 -22  10  -1   73.89    6.70
  24 -10   1   -4.10    3.70
 -24 -10  -1    0.60    2.20
 -24 -10  -1   -0.80    2.80
  24 -10   1   -1.40    3.90
 -24  10  -1    3.30    2.60
 -24  10  -1    1.90    3.60
  24  10   1    5.00    3.60
  24  10   1    2.30    3.90
 -24  10  -1    4.50    3.60
  26 -10   1   10.20    4.00
 -26 -10  -1   18.50    4.40
  26 -10   1    7.40    3.60
 -26 -10  -1   13.00    3.30
 -26  10  -1   14.40    4.70
  26  10   1   15.00    4.80
 -26  10  -1    5.50    3.10
  26  10   1   16.00    4.20
 -27 -11   1  309.07   15.40
  27 -11  -1  293.77   15.20
  27 -11  -1  316.27   14.90
  27  11  -1  308.37   15.60
 -27  11   1  322.07   14.90
 -27  11   1  324.07   14.70
  27  11  -1  328.57   16.80
 -25 -11   1    1.00    2.50
  25 -11  -1    1.10    4.50
 -25 -11   1   -1.10    3.90
  25 -11  -1    3.20    4.00
 -25  11   1    2.40    4.00
  25  11  -1    0.50    3.50
 -25  11   1   -1.30    3.50
  25  11  -1   -0.80    4.00
 -25  11   1    6.40    3.90
 -23 -11   1   95.19    7.60
  23 -11  -1  101.99    9.10
 -23 -11   1  102.19    7.70
  23 -11  -1  100.09    8.40
 -23 -11   1  108.59    8.70
 -23  11   1   89.59    6.80
  23  11  -1   94.99    8.70
 -23  11   1   91.59    7.20
 -23  11   1   87.99    6.90
  23  11  -1   94.39    8.30
 -21 -11   1   22.50    4.20
 -21 -11   1   12.60    3.60
  21 -11  -1   17.70    4.10
  21 -11  -1   13.90    4.00
 -21 -11   1   25.20    4.80
 -21  11   1   20.20    3.80
  21  11  -1   13.40    4.40
 -21  11   1   14.30    4.30
 -21  11   1   13.90    3.70
  21  11  -1   15.40    4.40
 -21  11   1   13.60    3.80
  21  11  -1    8.90    4.50
 -19 -11   1  454.25   13.90
  19 -11  -1  443.26   16.50
 -19 -11   1  476.75   16.50
  19 -11  -1  450.45   15.80
 -19 -11   1  491.95   16.00
 -19 -11   1  459.05   16.50
 -19  11   1  496.25   16.10
 -19  11   1  453.35   16.30
 -19  11   1  505.65   16.90
  19  11  -1  436.16   17.00
  19  11  -1  468.55   16.70
  19  11  -1  462.45   17.40
 -17 -11   1  387.76   13.10
  17 -11  -1  377.46   13.30
  17 -11  -1  384.86   14.50
 -17 -11   1  360.16   13.60
 -17 -11   1  367.46   11.60
 -17 -11   1  353.86   13.70
  17  11  -1  348.37   14.00
  17  11  -1  382.76   14.90
 -17  11   1  388.76   14.10
  17  11  -1  351.86   11.60
  17  11  -1  374.46   14.20
 -17  11   1  367.46   13.10
 -17  11   1  364.96   14.30
 -15 -11   1    7.30    1.70
  15 -11  -1    3.20    2.30
 -15 -11   1    5.20    2.30
 -15 -11   1    3.60    2.40
  15 -11  -1    8.30    3.20
  15 -11  -1    3.70    2.20
 -15  11   1    5.00    3.20
  15  11  -1    5.90    2.50
 -15  11   1    3.50    2.40
  15  11  -1    2.50    1.40
  15  11  -1    7.20    3.00
 -15  11   1    3.30    2.00
  15  11  -1    0.60    2.80
 -13 -11   1  349.47   13.00
 -13 -11   1  338.07   11.70
  13 -11  -1  342.27   11.30
 -13 -11   1  345.17   10.80
  13 -11  -1  350.06   11.50
 -13 -11   1  351.86   10.70
  13 -11  -1  323.67   12.20
  13 -11  -1  348.07   12.70
  13  11  -1  341.27   12.70
 -13  11   1  362.56   13.00
  13  11  -1  352.16   13.20
  13  11  -1  352.76   11.00
  13  11  -1  360.06   12.90
 -13  11   1  342.77   11.80
 -13  11   1  342.17   12.30
 -11 -11   1  185.58    7.20
 -11 -11   1  201.18    8.00
  11 -11  -1  181.98    8.70
  11 -11  -1  185.08    8.10
 -11 -11   1  198.68    7.30
  11 -11  -1  214.58    9.20
 -11 -11   1  205.28    8.90
  11 -11  -1  205.48    7.80
  11 -11  -1  210.08    7.50
 -11  11   1  205.78    8.10
  11  11  -1  211.78    9.50
  11  11  -1  202.28    8.70
  11  11  -1  202.98    8.80
  11  11  -1  199.98    7.50
 -11  11   1  201.18    9.20
   9 -11  -1    3.20    2.40
  -9 -11   1    0.80    1.30
   9 -11  -1    4.70    2.10
   9 -11  -1    2.40    1.50
   9 -11  -1    2.20    1.30
  -9 -11   1    1.90    1.70
   9 -11  -1   -0.80    1.40
  -9 -11   1    1.30    1.60
  -9 -11   1    3.80    1.70
   9  11  -1    2.80    1.80
  -9  11   1    1.20    1.80
   9  11  -1    2.40    1.80
   9  11  -1    0.80    1.70
   9  11  -1    1.20    2.40
  -9  11   1    1.50    1.80
  -7 -11   1   18.00    2.60
   7 -11  -1   20.80    1.90
   7 -11  -1   17.80    2.60
   7 -11  -1   20.00    2.00
  -7 -11   1   17.60    2.40
  -7 -11   1   19.90    2.60
   7 -11  -1   23.10    2.90
   7 -11  -1   15.70    2.20
   7 -11  -1   21.00    2.70
  -7  11   1   18.00    2.70
   7  11  -1   18.60    2.90
   7  11  -1   20.40    3.00
  -7  11   1   17.50    3.10
   7  11  -1   22.60    2.90
   7  11  -1   18.70    3.10
  -7  11   1   16.60    2.40
   5 -11  -1  135.59    5.70
  -5 -11   1  135.79    3.70
   5 -11  -1  124.19    5.50
   5 -11  -1  129.49    5.60
  -5 -11   1  131.79    5.90
  -5 -11   1  133.89    6.50
   5 -11  -1  129.59    4.20
   5 -11  -1  139.89    6.60
  -5 -11   1  124.99    5.70
  -5  11   1  142.39    6.10
   5  11  -1  125.29    6.10
  -5  11   1  134.89    5.90
  -5  11   1  139.19    6.50
   5  11  -1  144.59    6.50
   5  11  -1  133.29    6.10
   5  11  -1  122.39    6.40
  -5  11   1  140.79    4.90
   3 -11  -1  153.08    6.90
  -3 -11   1  159.38    6.70
  -3 -11   1  152.18    6.50
  -3 -11   1  157.88    4.60
   3 -11  -1  143.89    6.60
   3 -11  -1  150.48    5.80
  -3 -11   1  157.78    6.60
   3 -11  -1  157.08    5.60
   3 -11  -1  144.79    6.00
  -3  11   1  158.88    6.50
   3  11  -1  153.48    7.00
  -3  11   1  150.98    6.50
   3  11  -1  146.59    6.90
   3  11  -1  139.59    6.60
   3  11  -1  150.78    6.80
  -3  11   1  146.59    5.60
  -3  11   1  161.68    7.10
   1 -11  -1  193.68    7.00
  -1 -11   1  198.68    7.70
   1 -11  -1  186.18    7.50
  -1 -11   1  176.18    7.10
  -1 -11   1  188.58    5.80
  -1 -11   1  182.58    7.30
   1 -11  -1  191.18    7.20
  -1  11   1  186.68    7.50
   1  11  -1  183.48    7.50
   1  11  -1  197.88    7.20
   1  11  -1  180.98    7.70
  -1  11   1  187.98    6.70
  -1  11   1  187.08    7.50
   1  11  -1  178.08    7.60
  -1  11   1  172.88    7.10
   1 -11   1  153.58    6.90
  -1 -11  -1  152.78    6.10
   1 -11   1  148.39    6.30
  -1 -11  -1  141.69    6.10
  -1 -11  -1  143.69    6.80
   1 -11   1  144.19    5.30
   1 -11   1  143.99    6.60
  -1  11  -1  149.59    6.60
   1  11   1  155.78    6.20
   1  11   1  148.59    6.60
  -1  11  -1  164.48    7.10
  -1  11  -1  140.89    6.70
   1  11   1  140.89    6.20
   1  11   1  137.99    6.60
  -1  11  -1  147.39    6.10
  -3 -11  -1  203.28    7.60
  -3 -11  -1  202.58    8.00
   3 -11   1  206.68    7.90
  -3 -11  -1  217.68    7.40
   3 -11   1  212.98    7.30
   3 -11   1  201.88    7.60
   3 -11   1  205.38    8.20
  -3  11  -1  211.48    7.30
  -3  11  -1  209.38    8.40
   3  11   1  220.38    8.00
  -3  11  -1  205.78    8.30
   3  11   1  207.58    8.20
   3  11   1  213.88    8.00
   3  11   1  209.08    8.00
  -3  11  -1  211.98    8.40
  -5 -11  -1  109.59    5.40
   5 -11   1  113.39    5.30
   5 -11   1  105.29    5.80
  -5 -11  -1  123.49    6.20
  -5 -11  -1  108.39    5.00
  -5 -11  -1  110.99    5.10
   5 -11   1  116.09    5.30
   5 -11   1  112.29    5.90
   5  11   1  117.99    5.70
  -5  11  -1  117.19    5.90
   5  11   1  114.89    6.20
   5  11   1  122.79    5.50
   5  11   1  115.89    5.60
  -5  11  -1  108.19    5.90
  -5  11  -1  106.49    6.00
  -7 -11  -1  109.09    5.50
  -7 -11  -1  101.19    4.40
   7 -11   1  109.09    5.60
  -7 -11  -1  101.89    5.20
   7 -11   1  100.89    5.40
   7 -11   1  106.19    5.90
  -7 -11  -1  113.99    5.80
   7  11   1  107.59    6.10
   7  11   1  111.19    5.70
   7  11   1  109.49    5.90
  -7  11  -1   96.49    6.40
   7  11   1  110.99    5.20
  -7  11  -1  104.39    5.90
  -9 -11  -1   64.69    4.20
   9 -11   1   66.09    5.00
   9 -11   1   57.59    4.40
  -9 -11  -1   63.89    3.50
   9 -11   1   58.49    4.00
  -9 -11  -1   61.29    4.50
   9 -11   1   57.89    4.80
  -9 -11  -1   68.89    5.20
  -9  11  -1   60.59    3.60
   9  11   1   59.09    3.90
   9  11   1   59.19    4.50
  -9  11  -1   61.89    4.40
   9  11   1   61.59    4.70
   9  11   1   65.99    4.80
  -9  11  -1   55.09    4.90
 -11 -11  -1   16.70    2.40
 -11 -11  -1   18.60    3.00
  11 -11   1   13.30    3.20
 -11 -11  -1   14.70    1.80
  11 -11   1   14.00    2.70
  11 -11   1   12.70    2.60
 -11 -11  -1   15.50    2.70
  11 -11   1   11.50    2.90
  11  11   1   12.80    3.20
  11  11   1   14.80    2.80
 -11  11  -1   17.90    3.70
  11  11   1   13.30    3.00
 -11  11  -1   10.70    2.80
  11  11   1   15.20    2.60
  13 -11   1  135.49    7.10
  13 -11   1  144.49    8.30
 -13 -11  -1  141.79    6.50
  13 -11   1  128.29    6.90
  13 -11   1  150.68    8.00
 -13 -11  -1  151.58    7.10
  13  11   1  139.49    6.50
  13  11   1  133.99    7.40
  13  11   1  142.89    7.30
 -13  11  -1  148.59    8.50
  13  11   1  118.09    7.80
 -13  11  -1  147.19    7.10
 -13  11  -1  140.49    7.30
  15 -11   1  247.88   11.80
 -15 -11  -1  273.77   10.40
  15 -11   1  258.67   10.90
 -15 -11  -1  259.07   10.90
 -15 -11  -1  277.47    9.50
  15 -11   1  265.27   10.50
  15 -11   1  267.67   10.90
 -15  11  -1  274.07   10.80
 -15  11  -1  274.37   11.50
  15  11   1  265.07   10.90
 -15  11  -1  263.47   10.80
  15  11   1  271.37   11.30
  15  11   1  253.07   11.40
 -17 -11  -1    7.40    3.00
  17 -11   1    7.60    3.60
  17 -11   1    1.90    3.60
 -17 -11  -1    6.20    3.30
  17 -11   1    3.30    2.10
 -17 -11  -1    9.60    2.60
 -17 -11  -1    2.90    2.60
 -17  11  -1    2.70    2.20
  17  11   1    6.00    3.40
  17  11   1    3.40    3.70
 -17  11  -1    2.60    3.50
 -17  11  -1    6.30    2.50
  17  11   1    6.70    2.70
 -19 -11  -1  211.48   10.00
 -19 -11  -1  206.78   10.20
 -19 -11  -1  198.08    9.60
  19 -11   1  217.98   11.40
 -19 -11  -1  202.18    8.60
 -19  11  -1  214.38   10.20
  19  11   1  211.88   10.40
  19  11   1  210.58   11.60
 -19  11  -1  225.68   10.50
 -19  11  -1  218.28   11.30
  19  11   1  212.88   10.60
 -21 -11  -1  213.78    9.80
 -21 -11  -1  201.98   11.20
  21 -11   1  203.98   11.00
 -21 -11  -1  214.78    8.70
 -21 -11  -1  199.28   10.00
  21 -11   1  211.58   10.50
 -21  11  -1  207.28   10.10
  21  11   1  202.18   10.70
 -21  11  -1  203.58   10.10
  21  11   1  211.68   11.50
 -21  11  -1  221.48   10.30
 -21  11  -1  219.38   10.70
  23 -11   1   -1.10    2.60
 -23 -11  -1   -0.20    3.10
  23 -11   1    6.00    4.40
 -23 -11  -1    1.60    4.20
  23  11   1    0.90    2.70
  23  11   1   -0.80    3.10
 -23  11  -1    1.60    3.50
 -23  11  -1    2.10    3.80
 -23  11  -1   -3.40    3.20
 -25 -11  -1   74.59    7.90
  25 -11   1   66.59    7.40
  25 -11   1   81.09    7.60
  25  11   1   64.89    7.00
 -25  11  -1   85.49    7.80
  25  11   1   74.79    8.20
 -25  11  -1   70.49    7.10
 -26 -12   1   -0.90    3.60
 -26 -12   1    4.80    3.30
  26 -12  -1    3.80    4.90
  26 -12  -1    8.40    4.60
 -26  12   1    3.50    4.10
  26  12  -1    5.90    4.20
  26  12  -1    1.90    3.40
 -26  12   1    5.30    3.30
 -24 -12   1   -0.80    2.40
  24 -12  -1    5.50    3.50
  24 -12  -1   -6.90    3.00
 -24 -12   1   -1.80    2.50
  24  12  -1    3.20    3.00
 -24  12   1    1.90    3.60
 -24  12   1   -0.30    3.40
  24  12  -1    4.00    3.90
 -24  12   1   -0.10    3.80
  22 -12  -1   20.90    5.30
 -22 -12   1   19.20    4.00
 -22 -12   1   25.60    4.70
  22 -12  -1   21.10    4.00
 -22  12   1   31.40    5.40
  22  12  -1   28.80    4.80
  22  12  -1   27.20    6.00
 -22  12   1   32.00    4.90
 -22  12   1   35.40    5.10
 -20 -12   1  388.16   14.30
  20 -12  -1  400.26   15.10
 -20 -12   1  403.36   15.70
 -20 -12   1  389.86   15.40
  20 -12  -1  381.16   15.90
 -20  12   1  411.06   14.50
 -20  12   1  390.26   15.70
  20  12  -1  392.16   15.90
 -20  12   1  424.16   15.30
  20  12  -1  376.06   16.10
  18 -12  -1  848.62   24.20
 -18 -12   1  838.92   25.30
 -18 -12   1  836.92   24.20
  18 -12  -1  838.32   25.80
  18  12  -1  804.62   25.80
 -18  12   1  821.72   24.10
 -18  12   1  867.11   25.20
  18  12  -1  814.92   22.40
  18  12  -1  821.92   25.10
 -18  12   1  810.92   25.20
  18  12  -1  814.12   26.30
 -16 -12   1  234.68   10.20
  16 -12  -1  239.98   11.10
 -16 -12   1  242.18   11.10
  16 -12  -1  230.68   11.10
 -16 -12   1  237.78    8.80
 -16  12   1  248.18   11.60
 -16  12   1  235.18   10.10
  16  12  -1  235.18   11.60
  16  12  -1  248.98    9.20
  16  12  -1  252.67   11.40
  16  12  -1  240.48   11.30
 -16  12   1  253.17   11.00
 -14 -12   1    2.80    2.10
  14 -12  -1    4.10    3.00
  14 -12  -1    6.50    2.60
 -14 -12   1    4.30    1.90
 -14 -12   1    3.10    1.60
  14 -12  -1    3.80    2.10
 -14  12   1    2.40    2.10
 -14  12   1    4.40    2.40
  14  12  -1    3.10    2.90
  14  12  -1    5.30    2.80
  14  12  -1    8.10    2.00
  14  12  -1    8.00    3.40
 -14  12   1    5.30    2.70
 -12 -12   1   21.00    2.80
  12 -12  -1   13.80    2.80
  12 -12  -1   16.50    2.60
  12 -12  -1   13.30    3.30
 -12 -12   1   12.10    2.80
 -12 -12   1   11.10    2.20
 -12 -12   1   12.70    3.10
  12  12  -1   14.20    2.40
 -12  12   1   10.80    3.50
  12  12  -1    8.30    3.30
  12  12  -1   17.80    3.30
 -12  12   1   17.00    3.20
  12  12  -1   14.90    2.90
 -10 -12   1  180.28    7.60
 -10 -12   1  175.58    7.10
 -10 -12   1  177.68    8.00
  10 -12  -1  177.48    7.40
  10 -12  -1  189.28    6.70
 -10 -12   1  181.48    7.10
  10 -12  -1  186.98    8.80
  10 -12  -1  181.88    7.90
  10  12  -1  171.58    9.00
  10  12  -1  183.88    8.70
  10  12  -1  191.48    8.70
  10  12  -1  196.88    7.50
 -10  12   1  171.68    8.40
 -10  12   1  177.08    7.70
   8 -12  -1 1001.30   27.00
   8 -12  -1  987.40   26.30
  -8 -12   1  989.10   25.50
   8 -12  -1  971.00   24.10
  -8 -12   1  989.60   26.60
   8 -12  -1 1004.60   26.20
   8 -12  -1 1003.60   25.50
  -8 -12   1  960.40   26.00
   8  12  -1  989.20   27.00
   8  12  -1 1005.20   27.20
   8  12  -1  963.50   27.30
  -8  12   1  964.30   25.50
  -8  12   1  986.60   26.20
  -8  12   1  996.90   27.20
   8  12  -1  998.00   25.90
   6 -12  -1  966.00   25.80
  -6 -12   1  936.11   25.50
  -6 -12   1  944.21   24.90
   6 -12  -1  952.80   24.40
   6 -12  -1  946.31   24.80
   6 -12  -1  948.41   24.70
  -6 -12   1  941.41   24.60
   6 -12  -1  932.21   23.60
   6  12  -1  965.90   25.00
  -6  12   1  993.00   25.40
  -6  12   1  890.21   24.60
  -6  12   1  953.40   26.10
   6  12  -1  961.70   25.80
   6  12  -1  934.31   25.70
   6  12  -1  943.91   26.40
   4 -12  -1   32.30    3.10
  -4 -12   1   30.90    3.40
  -4 -12   1   25.20    3.10
   4 -12  -1   30.00    3.60
   4 -12  -1   29.00    3.10
  -4 -12   1   29.40    3.00
  -4  12   1   22.00    2.90
  -4  12   1   27.20    3.20
   4  12  -1   29.40    3.50
  -4  12   1   24.40    2.40
   4  12  -1   29.10    3.30
  -4  12   1   25.70    3.20
   4  12  -1   28.60    3.30
   4  12  -1   38.00    4.30
  -2 -12   1  589.74   17.00
   2 -12  -1  582.84   17.20
  -2 -12   1  604.34   17.30
  -2 -12   1  570.04   16.60
   2 -12  -1  577.54   15.90
   2 -12  -1  572.24   16.20
   2 -12  -1  588.74   17.30
  -2  12   1  596.24   17.30
  -2  12   1  581.64   15.90
   2  12  -1  597.94   17.00
   2  12  -1  601.24   17.20
   2  12  -1  604.14   17.90
  -2  12   1  566.84   16.90
   2  12  -1  580.44   17.30
  -2  12   1  590.34   17.20
   0 -12   1  135.99    5.00
   0 -12  -1  137.49    6.50
   0 -12   1  124.99    6.60
   0 -12   1  130.19    6.60
   0 -12   1  126.49    6.10
   0 -12  -1  127.69    6.00
   0 -12  -1  137.49    5.70
   0 -12  -1  126.09    5.00
   0  12   1  126.99    5.80
   0  12  -1  125.99    6.80
   0  12  -1  135.59    6.50
   0  12  -1  141.19    6.30
   0  12  -1  138.29    6.80
   0  12   1  127.79    6.50
   0  12   1  136.09    6.60
   0  12   1  129.89    6.30
  -2 -12  -1  244.38    8.70
  -2 -12  -1  243.18    9.50
   2 -12   1  229.68    9.20
  -2 -12  -1  237.88    8.40
   2 -12   1  250.37    9.00
   2 -12   1  242.18    8.00
   2 -12   1  232.18    9.20
  -2  12  -1  239.48    9.40
   2  12   1  232.48    9.10
   2  12   1  252.67    8.60
  -2  12  -1  229.38    9.20
   2  12   1  246.98    9.00
  -2  12  -1  244.08    8.50
   2  12   1  250.87    9.20
  -2  12  -1  237.58    9.20
   4 -12   1  392.76   12.30
   4 -12   1  406.26   12.10
   4 -12   1  394.96   13.20
  -4 -12  -1  383.86   10.30
  -4 -12  -1  385.66   12.80
   4 -12   1  392.76   12.80
  -4 -12  -1  402.66   11.90
  -4 -12  -1  372.66   12.10
   4  12   1  389.96   12.80
   4  12   1  379.26   12.50
  -4  12  -1  390.76   13.00
   4  12   1  403.06   13.10
   4  12   1  389.26   12.40
  -4  12  -1  392.06   13.20
  -4  12  -1  402.06   13.00
  -6 -12  -1   13.00    2.10
  -6 -12  -1   11.90    3.00
  -6 -12  -1   11.90    2.10
  -6 -12  -1    9.60    2.30
   6 -12   1   15.00    3.00
   6 -12   1   13.00    3.20
   6 -12   1   10.10    2.00
   6 -12   1   18.80    2.80
   6  12   1   13.20    2.70
  -6  12  -1   10.50    3.10
   6  12   1   17.50    2.70
   6  12   1   10.00    2.30
   6  12   1    7.10    2.80
  -6  12  -1   17.60    3.00
   8 -12   1  938.51   25.20
   8 -12   1  890.71   25.10
  -8 -12  -1  933.71   25.40
  -8 -12  -1  901.61   24.00
   8 -12   1  890.01   25.00
   8 -12   1  924.31   24.60
  -8 -12  -1  920.61   23.30
  -8 -12  -1  907.51   24.30
   8  12   1  929.81   25.70
   8  12   1  906.61   25.20
   8  12   1  941.11   24.50
   8  12   1  936.21   25.50
  -8  12  -1  916.11   25.10
  -8  12  -1  949.01   26.30
  10 -12   1  922.81   24.70
 -10 -12  -1  906.51   25.20
 -10 -12  -1  900.81   22.80
 -10 -12  -1  927.31   24.00
  10 -12   1  930.51   25.40
  10 -12   1  906.91   25.50
 -10 -12  -1  928.91   24.60
  10 -12   1  916.61   25.70
  10  12   1  909.71   25.70
 -10  12  -1  921.41   26.20
 -10  12  -1  911.51   25.00
  10  12   1  897.81   24.10
  10  12   1  894.21   25.70
  10  12   1  880.31   25.30
  12 -12   1  134.29    7.50
  12 -12   1  123.29    7.80
  12 -12   1  129.89    7.20
 -12 -12  -1  124.89    5.90
 -12 -12  -1  122.09    7.50
 -12 -12  -1  122.39    6.60
  12 -12   1  131.49    6.90
 -12  12  -1  134.19    7.30
  12  12   1  138.59    8.10
 -12  12  -1  132.99    7.70
  12  12   1  116.29    7.40
  12  12   1  119.79    6.00
  12  12   1  122.39    7.20
 -12  12  -1  139.39    7.00
  14 -12   1   17.90    4.00
  14 -12   1   27.30    3.70
 -14 -12  -1   19.00    2.70
 -14 -12  -1   22.70    3.20
 -14 -12  -1   31.00    4.40
  14 -12   1   22.20    4.40
  14 -12   1   21.30    3.40
  14  12   1   23.70    4.30
  14  12   1   19.10    3.90
 -14  12  -1   21.50    3.70
  14  12   1   19.60    4.40
 -14  12  -1   21.20    4.40
 -14  12  -1   25.40    3.60
  14  12   1   25.50    3.40
  16 -12   1    1.60    2.10
 -16 -12  -1    0.30    1.80
  16 -12   1    0.20    2.40
  16 -12   1    1.60    3.50
 -16 -12  -1    1.70    2.20
 -16  12  -1    1.20    2.10
  16  12   1   -1.40    2.90
  16  12   1    2.30    2.60
 -16  12  -1   -0.90    3.20
 -16  12  -1    0.70    2.00
  16  12   1    2.00    2.40
  16  12   1    1.30    1.60
 -18 -12  -1  178.38    8.70
  18 -12   1  216.98   11.20
 -18 -12  -1  183.38    7.90
  18 -12   1  196.78    9.80
 -18  12  -1  190.18   10.10
 -18  12  -1  189.98    9.80
  18  12   1  198.28   11.30
  18  12   1  171.88    9.50
  18  12   1  171.38   10.30
 -18  12  -1  206.68   10.00
  20 -12   1  639.84   22.40
 -20 -12  -1  617.54   18.80
 -20 -12  -1  605.24   19.90
  20 -12   1  661.73   21.30
 -20  12  -1  650.93   21.80
  20  12   1  660.23   23.00
 -20  12  -1  649.93   20.60
 -20  12  -1  654.63   20.70
  20  12   1  644.74   21.90
  22 -12   1  286.07   13.70
  22 -12   1  307.17   13.70
 -22  12  -1  286.47   13.10
 -22  12  -1  294.17   13.90
  22  12   1  302.27   14.40
  22  12   1  294.67   14.20
 -22  12  -1  290.77   13.20
  24 -12   1   12.50    4.80
  24 -12   1   17.50    5.50
 -24  12  -1   16.30    4.10
 -24  12  -1   20.20    4.10
 -24  12  -1   13.40    4.60
  24  12   1   12.10    4.50
  24  12   1   21.00    5.50
  25 -13  -1   19.30    5.80
  25 -13  -1   14.30    4.10
 -25  13   1   15.70    3.80
  25  13  -1   11.40    4.80
  25  13  -1   11.20    5.20
 -25  13   1   12.40    4.80
 -25  13   1   22.20    6.60
  23 -13  -1    2.40    3.70
 -23 -13   1    3.20    2.60
  23 -13  -1    7.10    4.90
 -23  13   1   -3.30    3.40
 -23  13   1    5.80    3.10
  23  13  -1    4.70    4.60
 -23  13   1    8.80    4.50
  21 -13  -1   42.60    6.50
 -21 -13   1   39.10    5.20
  21 -13  -1   41.20    5.40
  21  13  -1   41.80    7.00
 -21  13   1   48.80    5.80
 -21  13   1   39.70    5.90
  21  13  -1   41.00    6.10
 -21  13   1   42.70    6.20
  19 -13  -1   42.90    5.50
 -19 -13   1   46.00    5.40
 -19 -13   1   45.90    4.80
  19 -13  -1   40.40    4.90
 -19  13   1   37.40    5.20
 -19  13   1   41.60    5.00
  19  13  -1   42.80    6.50
  19  13  -1   41.40    5.40
 -19  13   1   46.40    4.90
  17 -13  -1   14.90    4.20
 -17 -13   1    8.50    3.70
 -17 -13   1    7.80    2.50
  17 -13  -1    7.70    3.10
  17 -13  -1    8.30    2.30
 -17 -13   1    8.80    2.70
  17  13  -1    5.10    3.20
 -17  13   1    6.30    3.70
  17  13  -1    8.20    3.20
 -17  13   1   10.30    3.30
  17  13  -1    9.70    2.20
  17  13  -1    6.00    4.00
 -17  13   1    4.20    4.00
 -15 -13   1    3.10    2.80
 -15 -13   1   11.30    3.60
  15 -13  -1   10.50    3.00
  15 -13  -1   10.40    3.70
  15 -13  -1    7.80    2.00
 -15 -13   1   14.90    2.70
  15  13  -1   11.00    3.20
 -15  13   1   11.50    3.30
  15  13  -1    8.40    2.60
  15  13  -1    0.90    3.70
 -15  13   1    6.40    3.00
  15  13  -1    4.20    2.60
 -15  13   1    4.90    3.30
  13 -13  -1   78.89    5.80
 -13 -13   1   75.29    5.80
 -13 -13   1   66.89    5.90
 -13 -13   1   74.09    4.90
  13 -13  -1   67.29    5.80
  13 -13  -1   83.79    6.70
 -13  13   1   82.99    7.10
  13  13  -1   76.09    6.00
 -13  13   1   80.09    5.90
  13  13  -1   60.09    4.50
  13  13  -1   68.39    6.10
  13  13  -1   84.39    7.20
 -11 -13   1  671.13   18.70
  11 -13  -1  662.03   20.60
 -11 -13   1  692.23   20.60
 -11 -13   1  699.23   19.90
  11 -13  -1  647.44   20.10
  11  13  -1  677.13   21.10
 -11  13   1  696.53   20.10
  11  13  -1  682.93   19.30
 -11  13   1  692.03   21.40
  11  13  -1  674.83   20.90
  11  13  -1  656.53   21.30
  -9 -13   1  869.21   22.70
  -9 -13   1  837.22   23.20
   9 -13  -1  845.32   23.60
   9 -13  -1  869.61   24.20
  -9 -13   1  856.51   24.00
   9  13  -1  832.92   23.00
   9  13  -1  887.71   24.60
   9  13  -1  826.02   25.10
  -9  13   1  831.92   24.50
  -9  13   1  859.31   23.70
   9  13  -1  840.52   24.70
   7 -13  -1  317.77   11.00
  -7 -13   1  325.67   10.90
  -7 -13   1  324.27   11.60
   7 -13  -1  302.47   10.50
   7 -13  -1  331.07   11.90
  -7 -13   1  321.07   11.20
  -7  13   1  320.07   12.00
   7  13  -1  324.17   12.40
  -7  13   1  302.07   10.80
   7  13  -1  320.07   11.80
   7  13  -1  320.37   11.00
  -7  13   1  318.87   11.50
   7  13  -1  322.77   12.10
  -5 -13   1   12.00    2.50
   5 -13  -1   11.50    2.60
  -5 -13   1   11.20    2.60
   5 -13  -1   16.70    2.50
  -5 -13   1   13.20    2.30
   5 -13  -1   10.80    2.50
   5  13  -1   12.50    3.00
  -5  13   1   18.70    3.20
  -5  13   1   10.60    2.70
   5  13  -1    9.40    2.40
   5  13  -1   13.20    2.70
  -5  13   1   10.90    2.30
   5  13  -1   12.30    2.80
  -3 -13   1  104.39    5.80
   3 -13  -1   89.59    5.70
  -3 -13   1   95.79    6.20
   3 -13  -1   94.59    5.10
   3 -13  -1   93.29    5.20
  -3 -13   1   92.99    5.30
  -3  13   1  101.89    6.50
  -3  13   1   87.29    5.70
   3  13  -1   92.29    5.50
   3  13  -1   93.69    5.90
   3  13  -1   92.19    6.20
  -3  13   1   94.69    5.50
   3  13  -1  101.29    6.30
  -3  13   1   91.19    4.80
  -1 -13   1  904.31   24.80
   1 -13  -1  888.41   24.90
  -1 -13   1  911.01   24.80
   1 -13  -1  881.71   23.80
   1 -13  -1  917.01   24.90
  -1 -13   1  923.91   24.40
   1 -13  -1  916.31   23.30
   1  13  -1  951.10   25.40
   1  13  -1  906.51   25.00
  -1  13   1  928.11   25.20
   1  13  -1  894.61   24.40
   1  13  -1  917.71   25.50
  -1  13   1  907.51   25.00
  -1  13   1  923.51   23.90
  -1  13   1  936.61   25.10
  -1 -13  -1 1601.84   40.30
   1 -13   1 1676.53   40.80
  -1 -13  -1 1615.04   38.60
   1 -13   1 1627.84   40.90
   1 -13   1 1657.43   38.90
  -1 -13  -1 1641.74   39.80
   1 -13   1 1633.54   40.20
  -1 -13  -1 1682.63   41.20
   1  13   1 1614.54   40.00
   1  13   1 1606.64   40.80
   1  13   1 1624.74   41.10
  -1  13  -1 1635.34   41.30
   1  13   1 1594.34   40.70
  -1  13  -1 1583.14   40.90
  -1  13  -1 1652.13   40.00
  -1  13  -1 1597.24   41.30
  -3 -13  -1  853.31   21.20
  -3 -13  -1  863.01   23.10
   3 -13   1  883.31   22.60
   3 -13   1  887.81   24.00
   3 -13   1  879.81   24.50
   3 -13   1  867.71   23.40
  -3 -13  -1  862.51   23.00
  -3 -13  -1  870.51   24.00
  -3  13  -1  870.01   24.00
   3  13   1  858.71   23.90
   3  13   1  853.61   24.20
  -3  13  -1  876.21   24.60
   3  13   1  857.11   23.30
  -3  13  -1  808.22   24.00
   3  13   1  860.61   23.60
   5 -13   1  141.49    7.90
  -5 -13  -1  134.99    6.60
   5 -13   1  127.59    6.70
  -5 -13  -1  129.49    5.80
   5 -13   1  137.79    6.70
   5 -13   1  134.39    6.40
  -5 -13  -1  129.79    6.90
  -5  13  -1  144.69    7.40
  -5  13  -1  128.49    7.00
   5  13   1  139.29    7.20
   5  13   1  129.89    7.00
   5  13   1  147.19    7.10
  -5  13  -1  150.08    8.00
   5  13   1  135.39    6.90
   7 -13   1   23.60    3.30
  -7 -13  -1   17.40    2.90
   7 -13   1   23.40    3.30
  -7 -13  -1   19.70    2.60
   7 -13   1   22.40    3.60
   7 -13   1   19.30    3.10
  -7 -13  -1   24.10    3.40
  -7  13  -1   16.80    4.00
   7  13   1   19.10    3.10
   7  13   1   17.50    3.50
   7  13   1   21.00    3.20
  -7  13  -1   25.10    3.40
   7  13   1   19.00    3.50
   9 -13   1  212.98    9.40
  -9 -13  -1  211.68    8.40
   9 -13   1  197.18    9.30
   9 -13   1  202.08    9.00
  -9 -13  -1  208.08    8.40
  -9 -13  -1  214.88    9.20
  -9 -13  -1  201.18    7.40
   9 -13   1  208.08    8.40
   9  13   1  214.18    9.80
  -9  13  -1  218.58    9.50
  -9  13  -1  217.08   10.40
   9  13   1  202.38    8.30
   9  13   1  204.38    9.50
   9  13   1  202.68    9.50
 -11 -13  -1  731.23   20.00
 -11 -13  -1  735.03   20.70
  11 -13   1  723.63   21.60
  11 -13   1  694.73   20.40
 -11 -13  -1  721.13   21.40
  11 -13   1  725.63   21.60
  11 -13   1  716.23   21.90
  11  13   1  686.23   21.90
 -11  13  -1  698.33   22.10
  11  13   1  728.43   21.60
  11  13   1  740.73   20.40
  11  13   1  682.73   21.90
 -11  13  -1  734.63   21.40
  13 -13   1  428.06   15.40
 -13 -13  -1  411.56   14.30
  13 -13   1  426.16   15.80
 -13 -13  -1  456.65   14.10
  13 -13   1  440.66   16.10
 -13 -13  -1  466.15   15.90
 -13  13  -1  461.45   15.30
 -13  13  -1  486.15   16.80
 -13  13  -1  456.15   15.40
  13  13   1  416.46   15.80
  13  13   1  445.16   16.00
  13  13   1  444.76   16.40
  13  13   1  457.35   14.40
  15 -13   1   23.10    3.80
 -15 -13  -1   29.90    4.20
  15 -13   1   28.60    4.50
  15 -13   1   32.50    5.20
 -15 -13  -1   33.30    3.90
 -15 -13  -1   27.80    4.70
  15  13   1   23.40    4.30
 -15  13  -1   28.70    4.00
  15  13   1   25.80    4.70
 -15  13  -1   24.80    4.40
  15  13   1   28.90    3.40
 -15  13  -1   27.00    3.90
  15  13   1   25.00    4.90
 -17 -13  -1    4.90    3.00
  17 -13   1    5.10    2.90
 -17 -13  -1   10.10    3.10
 -17 -13  -1    6.50    2.70
  17 -13   1    9.30    3.30
  17  13   1    1.00    4.00
  17  13   1    7.00    3.00
  17  13   1    5.20    2.70
 -17  13  -1    7.00    3.50
 -17  13  -1    6.60    4.10
 -17  13  -1    7.50    2.70
  19 -13   1    0.40    2.10
  19 -13   1    2.00    2.70
 -19 -13  -1    0.90    3.50
 -19 -13  -1   -2.30    2.40
 -19  13  -1    3.40    3.40
  19  13   1    4.20    4.00
 -19  13  -1   -3.10    3.10
  19  13   1    2.50    3.00
 -19  13  -1    6.40    4.40
  21 -13   1   24.70    5.80
  21 -13   1   27.00    4.70
 -21  13  -1   24.80    4.70
  21  13   1   23.20    4.50
 -21  13  -1   25.10    4.90
 -21  13  -1   27.30    5.00
  23 -13   1   42.10    6.10
  23  13   1   45.20    7.60
 -23  13  -1   42.30    5.40
 -23  13  -1   39.30    5.70
 -23  13  -1   42.50    5.30
  23  13   1   37.30    5.60
  24 -14  -1   81.09    9.30
  24  14  -1   95.19    8.70
 -24  14   1  110.79    8.70
  24  14  -1   97.79   10.60
 -24  14   1  104.79    9.20
  22 -14  -1  307.77   15.30
  22  14  -1  367.46   15.80
  22  14  -1  365.76   18.10
 -22  14   1  364.36   14.40
 -22  14   1  350.06   15.10
 -22  14   1  361.26   15.70
  20 -14  -1  256.07   12.70
 -20 -14   1  253.87   12.30
 -20 -14   1  261.07   13.20
 -20  14   1  246.18   11.90
  20  14  -1  259.37   13.30
 -20  14   1  267.97   13.30
  20  14  -1  270.47   14.70
 -20  14   1  256.37   12.00
  18 -14  -1   18.30    4.20
  18 -14  -1   22.30    4.90
 -18 -14   1   22.20    4.20
 -18 -14   1   27.90    4.20
 -18  14   1   24.40    5.30
  18  14  -1   18.30    4.30
 -18  14   1   17.60    3.40
 -18  14   1   30.50    5.10
  18  14  -1   18.70    4.20
 -16 -14   1    3.60    2.30
 -16 -14   1    4.90    3.60
  16 -14  -1    0.20    2.40
  16 -14  -1    4.50    3.70
 -16 -14   1    4.40    3.00
  16  14  -1    0.30    2.50
  16  14  -1    1.30    4.10
 -16  14   1    6.50    3.60
  16  14  -1    6.30    2.50
 -16  14   1    7.80    3.20
 -16  14   1    6.90    3.20
 -14 -14   1  221.18   10.70
  14 -14  -1  225.08   10.50
  14 -14  -1  232.48   10.60
 -14 -14   1  211.08    9.40
 -14  14   1  233.98   10.10
 -14  14   1  216.88   10.20
  14  14  -1  239.68   12.00
  14  14  -1  214.18   10.50
  14  14  -1  222.98    9.10
 -14  14   1  230.68   11.00
  14  14  -1  213.38   11.00
  12 -14  -1  611.24   20.30
 -12 -14   1  641.34   19.40
 -12 -14   1  678.43   20.50
  12 -14  -1  619.04   20.00
  12  14  -1  643.74   20.50
 -12  14   1  681.63   20.00
  12  14  -1  598.54   21.00
  12  14  -1  640.94   19.10
 -12  14   1  672.53   21.40
  12  14  -1  662.93   21.50
  10 -14  -1  256.77   10.90
 -10 -14   1  250.87   10.50
 -10 -14   1  258.47   10.30
 -10 -14   1  268.47    9.60
  10 -14  -1  238.08   10.20
  10  14  -1  249.18   10.10
 -10  14   1  259.17   11.70
  10  14  -1  246.88   11.20
  10  14  -1  255.87   11.50
 -10  14   1  252.37   10.50
  10  14  -1  270.37   11.40
   8 -14  -1   14.70    2.70
  -8 -14   1   12.20    3.30
  -8 -14   1   22.10    3.30
  -8 -14   1   21.30    3.10
   8 -14  -1   17.10    3.70
   8  14  -1    7.00    3.50
   8  14  -1   16.80    3.70
  -8  14   1   11.40    3.70
   8  14  -1   20.60    3.50
  -8  14   1   12.60    2.70
   8  14  -1   20.10    4.10
  -6 -14   1   46.00    4.50
   6 -14  -1   54.89    5.40
  -6 -14   1   52.59    4.50
   6 -14  -1   55.19    4.70
  -6 -14   1   57.69    4.60
  -6  14   1   55.39    5.00
   6  14  -1   54.19    4.90
  -6  14   1   63.09    5.10
   6  14  -1   60.09    4.60
   6  14  -1   50.99    5.30
   6  14  -1   51.69    5.40
  -6  14   1   59.59    5.70
  -4 -14   1   78.99    4.90
   4 -14  -1   81.89    5.00
  -4 -14   1   73.99    5.40
  -4 -14   1   66.99    5.60
   4 -14  -1   73.49    6.00
  -4  14   1   70.69    5.90
   4  14  -1   80.29    5.80
  -4  14   1   70.89    5.60
  -4  14   1   76.59    5.50
   4  14  -1   68.39    5.70
   4  14  -1   73.09    5.70
   4  14  -1   78.09    5.30
   2 -14  -1  411.56   13.20
  -2 -14   1  407.26   13.50
   2 -14  -1  401.86   14.00
  -2 -14   1  407.66   14.00
  -2 -14   1  395.16   13.10
   2 -14  -1  420.96   12.60
   2  14  -1  415.36   13.90
  -2  14   1  410.36   13.70
   2  14  -1  404.76   13.50
  -2  14   1  410.16   12.70
  -2  14   1  413.06   14.00
   2  14  -1  414.76   14.10
  -2  14   1  419.86   14.50
   2  14  -1  416.66   14.70
   0 -14  -1   56.99    4.90
   0 -14   1   58.39    5.20
   0 -14   1   63.99    5.00
   0 -14  -1   51.79    3.70
   0 -14  -1   55.29    5.20
   0 -14   1   51.39    4.70
   0 -14  -1   53.49    4.00
   0  14   1   69.49    5.50
   0  14   1   64.79    5.50
   0  14   1   53.39    5.10
   0  14  -1   51.19    5.10
   0  14  -1   53.09    4.60
   0  14  -1   49.80    4.90
   0  14  -1   70.79    5.10
   0  14   1   51.19    4.40
   2 -14   1  192.68    8.10
  -2 -14  -1  164.38    7.40
   2 -14   1  180.88    6.80
  -2 -14  -1  164.68    8.00
   2 -14   1  179.18    8.20
   2 -14   1  187.58    8.50
  -2 -14  -1  164.58    7.70
  -2 -14  -1  155.78    6.00
   2  14   1  165.18    8.10
   2  14   1  171.88    7.80
   2  14   1  181.88    8.20
  -2  14  -1  177.58    8.40
   2  14   1  163.38    8.20
  -2  14  -1  168.18    8.00
  -2  14  -1  157.48    7.10
  -2  14  -1  169.28    8.20
  -4 -14  -1  454.25   14.10
   4 -14   1  436.96   15.50
   4 -14   1  452.25   15.00
   4 -14   1  458.85   14.20
  -4 -14  -1  463.25   15.10
  -4 -14  -1  448.06   14.20
   4 -14   1  458.45   13.90
  -4  14  -1  434.36   15.30
   4  14   1  456.35   15.00
   4  14   1  441.16   15.40
   4  14   1  466.35   15.00
  -4  14  -1  453.75   15.30
  -4  14  -1  453.75   15.20
   4  14   1  456.15   14.80
   6 -14   1   53.89    4.90
   6 -14   1   56.39    4.70
   6 -14   1   56.19    5.30
  -6 -14  -1   60.89    4.80
  -6 -14  -1   49.60    4.80
   6 -14   1   47.40    4.40
  -6 -14  -1   58.29    3.90
  -6  14  -1   50.79    5.00
   6  14   1   52.89    4.50
   6  14   1   58.09    5.20
   6  14   1   60.49    5.60
   6  14   1   59.79    5.40
  -6  14  -1   46.50    4.90
   8 -14   1   72.59    5.30
   8 -14   1   72.49    5.70
  -8 -14  -1   63.39    4.20
   8 -14   1   66.89    5.20
  -8 -14  -1   65.99    4.60
  -8 -14  -1   67.59    5.70
   8 -14   1   61.59    5.30
   8  14   1   76.79    6.30
   8  14   1   58.29    4.90
  -8  14  -1   57.89    5.50
  -8  14  -1   64.39    5.90
   8  14   1   62.99    5.40
   8  14   1   63.69    5.60
  10 -14   1    3.90    2.50
 -10 -14  -1    2.30    2.20
  10 -14   1    4.80    3.00
  10 -14   1    3.60    2.20
 -10 -14  -1    0.40    2.10
 -10 -14  -1    2.20    2.50
 -10  14  -1    4.10    2.80
  10  14   1    0.40    3.00
 -10  14  -1    6.00    2.90
  10  14   1    4.70    3.30
  10  14   1    2.90    2.00
  10  14   1    2.10    2.20
  12 -14   1  376.76   14.80
 -12 -14  -1  374.06   14.20
  12 -14   1  353.56   13.50
  12 -14   1  402.36   14.40
 -12 -14  -1  368.66   12.40
  12  14   1  390.56   15.00
  12  14   1  352.76   14.30
 -12  14  -1  380.26   14.80
 -12  14  -1  375.16   13.90
  12  14   1  363.76   14.00
  12  14   1  377.16   13.10
 -14 -14  -1  507.15   17.50
 -14 -14  -1  492.25   15.40
  14 -14   1  472.65   17.90
  14 -14   1  497.35   17.80
  14 -14   1  473.35   16.80
  14  14   1  464.35   17.50
 -14  14  -1  508.55   17.10
  14  14   1  509.05   16.10
 -14  14  -1  498.25   18.10
  14  14   1  506.65   18.20
 -14  14  -1  508.35   16.80
  14  14   1  478.45   17.20
  16 -14   1  102.09    7.10
  16 -14   1   82.09    7.90
 -16 -14  -1  109.79    8.20
 -16 -14  -1   97.89    5.80
  16  14   1   91.99    6.40
 -16  14  -1  105.89    7.10
 -16  14  -1  101.39    6.90
  16  14   1  110.09    7.80
  16  14   1   89.59    7.70
 -16  14  -1   96.79    8.10
 -18 -14  -1    0.40    2.60
 -18 -14  -1    0.80    2.50
  18 -14   1   -1.80    2.60
 -18  14  -1    2.60    3.40
  18  14   1   -1.20    3.60
 -18  14  -1    4.40    3.40
  18  14   1    3.00    4.50
  18  14   1    7.30    2.90
 -18  14  -1    8.80    3.50
  20 -14   1   14.60    4.30
 -20 -14  -1   13.40    4.50
 -20  14  -1   16.40    3.70
  20  14   1   17.10    4.30
 -20  14  -1   16.00    5.10
 -20  14  -1   15.60    3.60
  20  14   1    8.30    4.00
  22 -14   1  157.88   11.70
 -22 -14  -1  193.38   11.40
 -22  14  -1  181.38   11.10
 -22  14  -1  186.58   10.90
  22  14   1  195.28   12.30
 -22  14  -1  178.38   11.60
 -21 -15   1   59.79    7.00
  21 -15  -1   77.19    8.00
 -21  15   1   71.39    7.30
  21  15  -1   78.19    9.30
 -21  15   1   68.89    7.70
 -21  15   1   60.09    6.80
  21  15  -1   66.89    7.90
  19 -15  -1    6.00    4.50
 -19 -15   1    9.00    3.40
 -19  15   1    1.20    4.30
 -19  15   1    7.50    3.00
 -19  15   1    9.40    4.20
  19  15  -1    2.20    3.60
  19  15  -1    6.50    3.40
  17 -15  -1   11.70    4.40
  17 -15  -1   13.80    4.60
 -17 -15   1   19.50    4.80
 -17  15   1   11.70    3.90
 -17  15   1   16.00    4.30
  17  15  -1   10.00    3.70
 -17  15   1   11.90    3.50
  17  15  -1   17.20    5.50
 -15 -15   1    0.70    1.90
 -15 -15   1   -3.30    3.30
  15 -15  -1   -2.00    2.40
  15 -15  -1    2.30    3.70
 -15  15   1   -1.30    2.90
  15  15  -1    0.50    2.60
 -15  15   1    2.40    3.00
 -15  15   1    2.20    2.40
  15  15  -1    6.90    4.50
  15  15  -1    0.50    2.50
  13 -15  -1    9.10    2.90
 -13 -15   1   15.30    3.50
  13 -15  -1    8.10    3.90
 -13 -15   1   16.80    4.20
  13  15  -1   10.90    3.40
  13  15  -1   18.00    4.90
 -13  15   1   12.50    3.00
  13  15  -1   12.80    3.20
  13  15  -1   14.00    3.50
 -13  15   1   14.30    3.70
 -11 -15   1   10.50    3.60
 -11 -15   1    7.90    2.40
  11 -15  -1   11.40    4.00
  11 -15  -1   12.60    3.10
  11  15  -1   13.60    3.50
 -11  15   1   18.30    3.90
 -11  15   1   10.70    2.70
  11  15  -1   10.30    3.40
  11  15  -1    8.20    3.50
  11  15  -1   14.00    3.40
  -9 -15   1   48.00    4.80
  -9 -15   1   51.89    4.60
  -9 -15   1   42.50    3.90
   9 -15  -1   47.40    5.10
   9 -15  -1   45.40    4.90
   9  15  -1   42.30    5.30
  -9  15   1   42.70    4.60
   9  15  -1   40.70    4.80
   9  15  -1   48.40    4.90
   9  15  -1   46.10    5.70
  -9  15   1   51.19    5.50
   7 -15  -1  150.68    8.20
  -7 -15   1  168.28    8.80
  -7 -15   1  151.28    7.60
   7 -15  -1  143.09    7.70
  -7 -15   1  150.48    7.70
  -7  15   1  156.48    8.50
   7  15  -1  151.58    8.30
  -7  15   1  173.08    8.50
   7  15  -1  160.98    8.40
   7  15  -1  152.68    8.10
   7  15  -1  162.08    9.00
  -5 -15   1   99.99    5.70
   5 -15  -1   94.39    6.90
   5 -15  -1   88.19    5.30
  -5 -15   1  100.49    6.90
  -5 -15   1  100.09    6.10
   5  15  -1   96.29    7.40
  -5  15   1   84.89    6.20
   5  15  -1   96.09    6.70
  -5  15   1   94.89    6.70
   5  15  -1   85.69    6.60
  -5  15   1   86.49    6.20
   5  15  -1   79.59    6.50
  -3 -15   1   37.50    3.80
  -3 -15   1   42.70    5.00
  -3 -15   1   43.40    4.40
   3 -15  -1   40.50    4.50
   3 -15  -1   37.60    3.70
   3  15  -1   40.70    5.00
   3  15  -1   46.00    4.60
   3  15  -1   42.20    4.80
   3  15  -1   41.50    4.30
  -3  15   1   40.30    4.60
  -3  15   1   49.99    4.90
  -3  15   1   39.10    4.60
  -1 -15   1  185.88    8.60
  -1 -15   1  189.98    8.30
   1 -15  -1  182.78    9.30
  -1 -15   1  181.78    8.50
   1 -15  -1  175.78    7.10
  -1  15   1  175.58    8.40
   1  15  -1  185.88    9.10
   1  15  -1  171.68    9.00
  -1  15   1  175.88    7.70
   1  15  -1  176.38    8.20
  -1  15   1  186.88    9.30
   1  15  -1  175.38    8.90
  -1  15   1  160.58    8.60
   1 -15   1   87.59    5.30
   1 -15   1   87.29    6.00
   1 -15   1   71.69    6.00
  -1 -15  -1   79.09    5.80
  -1  15  -1   86.49    6.10
   1  15   1   77.59    5.80
  -1  15  -1   77.39    6.40
   1  15   1   73.39    5.50
  -1  15  -1   78.99    6.50
   1  15   1   78.49    5.70
   1  15   1   81.49    5.20
  -1  15  -1   87.09    5.90
  -3 -15  -1   32.50    3.80
   3 -15   1   27.90    3.90
   3 -15   1   33.70    4.70
   3 -15   1   39.90    3.90
  -3 -15  -1   35.00    4.10
  -3  15  -1   41.20    5.10
   3  15   1   31.00    4.10
   3  15   1   34.40    4.60
   3  15   1   39.20    4.30
  -3  15  -1   40.40    4.40
  -3  15  -1   33.90    4.20
   3  15   1   39.70    4.70
   5 -15   1   20.80    3.90
   5 -15   1   24.90    3.70
   5 -15   1   24.80    3.40
  -5 -15  -1   16.40    3.30
  -5 -15  -1   25.90    3.30
   5  15   1   24.70    3.80
   5  15   1   19.60    3.30
  -5  15  -1   17.90    3.30
   5  15   1   22.20    3.40
  -5  15  -1   20.20    4.30
   5  15   1   21.40    3.40
   7 -15   1  116.39    6.70
   7 -15   1  111.39    7.50
  -7 -15  -1  119.59    7.60
  -7 -15  -1  108.29    5.50
   7 -15   1  102.29    6.30
  -7  15  -1   98.39    7.00
   7  15   1  107.89    6.90
   7  15   1  103.99    7.70
   7  15   1  104.99    7.40
  -7  15  -1  101.29    6.60
   7  15   1  106.89    6.40
   9 -15   1  125.79    7.70
   9 -15   1  118.39    7.10
   9 -15   1  128.29    8.00
  -9 -15  -1  128.89    7.50
   9  15   1  115.69    7.60
   9  15   1  124.49    6.90
  -9  15  -1  117.39    7.90
  -9  15  -1  130.59    7.40
   9  15   1  131.69    7.70
   9  15   1  120.29    7.50
  11 -15   1   76.29    6.80
 -11 -15  -1   92.79    7.40
  11 -15   1   91.09    7.30
  11 -15   1   87.29    6.50
  11  15   1   63.49    6.60
  11  15   1   81.79    7.00
  11  15   1   76.79    7.00
  11  15   1   74.49    5.50
 -11  15  -1   81.39    6.10
 -11  15  -1   72.99    6.80
  13 -15   1    3.60    2.60
 -13 -15  -1    9.40    4.00
 -13 -15  -1    4.40    2.80
  13 -15   1    6.70    3.90
  13  15   1   12.10    3.40
 -13  15  -1   12.60    3.00
  13  15   1   10.20    4.30
 -13  15  -1   13.70    4.00
 -13  15  -1   10.80    3.70
  13  15   1   12.20    3.40
 -15 -15  -1   29.00    4.00
  15 -15   1   25.30    4.30
 -15 -15  -1   25.50    5.10
  15 -15   1   22.50    5.10
  15  15   1   33.50    5.20
 -15  15  -1   35.70    5.10
 -15  15  -1   26.90    5.10
 -15  15  -1   26.00    4.60
  15  15   1   28.80    4.80
  15  15   1   25.20    3.60
 -17 -15  -1    1.90    2.70
  17 -15   1    3.10    4.20
  17 -15   1    0.00    2.70
 -17 -15  -1    6.00    3.00
  17  15   1    1.60    2.00
 -17  15  -1    5.50    2.70
  17  15   1    8.80    3.90
  17  15   1    9.70    3.60
 -17  15  -1    7.70    3.60
 -17  15  -1    5.40    2.90
  19 -15   1   13.80    4.30
 -19 -15  -1   24.30    5.30
 -19  15  -1   27.10    5.00
 -19  15  -1   10.50    4.20
 -19  15  -1   22.20    4.80
  19  15   1   13.90    5.10
  21 -15   1    3.60    3.70
 -21 -15  -1   -0.90    2.90
 -21  15  -1   -1.60    2.70
  21  15   1    0.90    3.40
 -21  15  -1    2.10    3.40
 -21  15  -1    7.60    3.20
  21  15   1    9.30    4.40
  20 -16  -1    3.80    4.50
 -20 -16   1   13.00    4.80
 -20  16   1    1.90    4.10
  20  16  -1    0.10    4.30
 -20  16   1    5.10    3.10
 -20  16   1    8.70    4.90
  20  16  -1    8.80    4.40
  18 -16  -1   26.10    5.70
 -18 -16   1   13.50    4.80
  18 -16  -1   17.70    5.00
 -18  16   1   18.80    4.30
 -18  16   1   12.50    5.30
  18  16  -1   20.80    4.50
  18  16  -1    7.90    5.50
 -18  16   1   18.80    4.50
 -16 -16   1  271.07   12.80
  16 -16  -1  255.17   13.10
  16 -16  -1  267.47   12.60
  16  16  -1  271.17   11.30
 -16  16   1  272.17   13.20
  16  16  -1  261.47   14.30
  16  16  -1  257.87   12.80
 -16  16   1  269.07   11.70
 -16  16   1  271.97   12.90
 -14 -16   1  641.84   20.80
  14 -16  -1  580.54   20.90
  14 -16  -1  600.64   20.60
 -14  16   1  624.14   21.40
 -14  16   1  604.04   19.90
  14  16  -1  567.74   21.70
  14  16  -1  621.64   21.10
 -14  16   1  645.24   21.10
  14  16  -1  615.24   19.20
  12 -16  -1  224.08   11.20
 -12 -16   1  244.38   11.50
  12 -16  -1  241.58   11.10
  12  16  -1  228.78   10.50
 -12  16   1  226.18   10.80
  12  16  -1  235.68   11.30
 -12  16   1  254.57   12.00
  12  16  -1  229.98   12.40
  10 -16  -1   18.50    4.00
 -10 -16   1   19.90    4.30
  10 -16  -1   15.70    4.40
  10  16  -1   14.40    3.10
  10  16  -1   11.70    3.70
  10  16  -1   17.30    3.90
 -10  16   1   17.20    4.10
 -10  16   1   19.50    4.00
  10  16  -1   15.20    4.30
  -8 -16   1   -2.00    2.00
   8 -16  -1   -0.90    2.60
   8 -16  -1   -2.80    3.10
  -8 -16   1    1.90    2.40
  -8  16   1    0.10    2.90
   8  16  -1    2.20    2.20
   8  16  -1    2.50    2.50
   8  16  -1    4.20    3.70
   8  16  -1   -1.70    3.10
  -8  16   1    2.80    2.70
  -6 -16   1   31.90    4.00
   6 -16  -1   22.50    3.40
   6 -16  -1   26.50    4.10
  -6 -16   1   21.90    4.30
  -6  16   1   23.90    4.30
   6  16  -1   23.40    4.50
   6  16  -1   20.90    3.90
  -6  16   1   24.70    4.80
   6  16  -1   25.30    3.90
   6  16  -1   24.00    4.00
   4 -16  -1  134.99    7.10
  -4 -16   1  146.69    8.60
  -4 -16   1  137.29    7.90
   4 -16  -1  132.89    8.60
   4  16  -1  139.09    8.30
  -4  16   1  145.89    9.00
   4  16  -1  142.39    8.40
   4  16  -1  148.49    8.80
  -4  16   1  157.98    8.70
   4  16  -1  146.69    8.00
  -4  16   1  135.29    8.00
   2 -16  -1  239.68   11.20
  -2 -16   1  252.87   10.90
  -2 -16   1  236.18   11.00
   2 -16  -1  243.68    9.20
   2  16  -1  238.98   10.60
   2  16  -1  220.08   10.80
   2  16  -1  253.17   11.20
   2  16  -1  226.48   10.30
  -2  16   1  246.28   10.90
  -2  16   1  247.38   10.80
  -2  16   1  255.47   11.00
   0 -16  -1   13.60    3.20
   0 -16   1   18.10    4.00
   0 -16   1   16.00    2.80
   0 -16   1   15.10    3.20
   0  16   1   11.60    3.60
   0  16  -1   15.00    3.90
   0  16   1   12.90    3.90
   0  16  -1   16.40    4.00
   0  16   1   15.70    3.80
   0  16  -1   12.30    3.10
   2 -16   1   35.90    4.90
  -2 -16  -1   36.40    4.60
   2 -16   1   36.30    4.90
   2 -16   1   43.30    4.10
   2  16   1   35.30    5.00
   2  16   1   43.70    4.80
   2  16   1   37.20    4.50
  -2  16  -1   40.60    5.00
  -2  16  -1   33.10    4.80
   2  16   1   43.10    4.70
  -2  16  -1   43.20    5.50
   4 -16   1  200.78    9.40
   4 -16   1  208.58    9.20
  -4 -16  -1  195.68    9.50
  -4  16  -1  202.68    9.60
   4  16   1  179.68   10.10
  -4  16  -1  191.58    9.40
  -4  16  -1  195.18    9.80
   4  16   1  193.38    9.10
   4  16   1  192.28    9.90
   4  16   1  216.68    9.60
  -6 -16  -1  153.38    8.80
   6 -16   1  153.88    8.80
  -6 -16  -1  135.09    8.70
  -6  16  -1  143.69    8.10
   6  16   1  137.09    7.90
   6  16   1  146.29    8.80
  -6  16  -1  131.69    9.20
   6  16   1  139.99    8.30
   6  16   1  131.29    8.30
   8 -16   1   19.70    3.60
  -8 -16  -1   13.00    3.30
   8 -16   1   24.20    4.50
   8  16   1   16.90    3.80
  -8  16  -1   18.00    5.00
  -8  16  -1   15.20    3.30
   8  16   1   18.40    4.50
   8  16   1   12.70    4.40
   8  16   1   12.80    4.10
  10 -16   1    5.80    2.80
 -10 -16  -1    0.90    3.60
  10 -16   1   -0.10    2.90
 -10  16  -1   11.40    3.70
  10  16   1   -0.50    2.50
 -10  16  -1    0.30    2.70
  10  16   1    1.40    2.20
  10  16   1    1.70    3.30
  12 -16   1   54.69    6.10
 -12 -16  -1   49.99    6.10
  12 -16   1   55.39    6.30
  12  16   1   46.70    5.80
  12  16   1   52.29    5.70
 -12  16  -1   60.39    6.20
  12  16   1   47.90    5.30
 -12  16  -1   50.19    6.20
  14 -16   1  267.97   13.10
  14 -16   1  259.67   12.60
 -14 -16  -1  259.57   12.70
  14  16   1  258.87   11.30
 -14  16  -1  274.67   13.30
  14  16   1  259.97   12.30
 -14  16  -1  262.97   11.70
  14  16   1  276.67   13.00
  16 -16   1  452.15   18.60
  16 -16   1  468.25   18.00
 -16 -16  -1  478.95   18.10
 -16  16  -1  470.85   17.50
 -16  16  -1  476.35   18.70
  16  16   1  473.15   18.10
  16  16   1  476.65   18.70
 -16  16  -1  494.85   17.70
  18 -16   1  197.78   12.50
 -18 -16  -1  213.98   11.20
 -18  16  -1  214.58   12.00
  18  16   1  196.98   13.20
  18  16   1  202.88   12.60
 -18  16  -1  218.68   10.90
 -18  16  -1  200.98   10.60
 -20 -16  -1   24.40    5.50
  20 -16   1    9.60    4.20
 -20  16  -1   11.80    4.70
  20  16   1    2.10    5.30
  20  16   1    9.10    4.00
 -20  16  -1    7.50    3.80
 -20  16  -1   20.20    5.10
 -19 -17   1   15.70    4.00
  19 -17  -1    7.60    4.80
  19  17  -1    5.10    3.70
 -19  17   1   24.70    6.10
 -19  17   1   13.90    4.50
 -19  17   1   15.80    4.10
  17 -17  -1  126.79   10.30
  17 -17  -1  132.29   10.30
 -17 -17   1  139.29   10.00
 -17  17   1  139.39   10.10
 -17  17   1  138.79    8.60
 -17  17   1  131.09   10.70
  17  17  -1  160.08   12.00
  17  17  -1  159.98   10.20
  15 -17  -1  376.86   16.70
 -15 -17   1  408.86   16.00
  15 -17  -1  374.06   16.10
  15  17  -1  452.05   18.00
 -15  17   1  456.55   18.40
 -15  17   1  413.16   16.10
  15  17  -1  413.96   14.90
  15  17  -1  437.76   18.60
 -15  17   1  422.26   16.10
  13 -17  -1  148.19   10.10
  13 -17  -1  142.69    8.90
 -13 -17   1  146.89    9.00
  13  17  -1  145.09    9.50
  13  17  -1  147.19   11.10
 -13  17   1  153.28    8.70
 -13  17   1  148.69   11.00
  13  17  -1  150.48    8.80
  11 -17  -1    4.50    3.60
 -11 -17   1    7.60    4.10
  11 -17  -1    7.80    4.30
  11  17  -1   13.70    3.20
 -11  17   1    4.10    4.40
  11  17  -1    8.00    3.60
  11  17  -1    9.30    3.40
 -11  17   1    8.00    2.90
  -9 -17   1   41.40    5.70
   9 -17  -1   31.40    4.60
   9 -17  -1   37.80    5.70
  -9  17   1   47.40    6.40
  -9  17   1   36.60    5.10
   9  17  -1   38.40    5.00
   9  17  -1   31.60    5.00
   9  17  -1   36.60    5.80
  -7 -17   1  228.18   10.70
   7 -17  -1  220.08   10.20
   7 -17  -1  206.78   10.60
  -7  17   1  227.78   11.30
   7  17  -1  224.48   10.90
   7  17  -1  207.78   11.90
  -7  17   1  251.97   11.40
   7  17  -1  220.78   11.50
   7  17  -1  233.08   11.70
  -5 -17   1 1419.86   38.00
   5 -17  -1 1376.46   36.40
  -5 -17   1 1360.06   36.90
   5 -17  -1 1378.96   38.30
   5  17  -1 1416.26   37.90
  -5  17   1 1395.66   38.40
  -5  17   1 1446.76   37.90
   5  17  -1 1332.67   39.00
   5  17  -1 1412.46   38.30
   5  17  -1 1420.36   38.10
  -3 -17   1 1002.40   28.20
   3 -17  -1  995.70   29.00
  -3 -17   1 1014.10   29.10
   3  17  -1  958.40   28.30
  -3  17   1 1054.89   29.80
   3  17  -1  990.90   28.90
   3  17  -1  941.41   29.70
  -3  17   1  950.10   28.70
  -3  17   1 1043.60   29.00
   3  17  -1 1005.00   29.10
   1 -17  -1   49.50    5.50
  -1 -17   1   37.10    4.60
  -1 -17   1   28.90    4.70
   1  17  -1   31.60    4.50
   1  17  -1   38.50    4.70
  -1  17   1   35.60    5.00
   1  17  -1   28.50    5.10
  -1  17   1   37.80    4.70
  -1  17   1   25.00    4.10
   1 -17   1   18.40    3.70
  -1 -17  -1   28.50    4.30
   1 -17   1   26.60    3.60
   1  17   1   19.80    4.40
  -1  17  -1   30.60    4.60
  -1  17  -1   22.50    4.50
  -1  17  -1   27.00    4.60
   1  17   1   22.70    4.10
   1  17   1   20.10    3.80
   3 -17   1   97.19    7.00
  -3 -17  -1   76.59    6.80
   3  17   1   96.29    7.10
   3  17   1  100.29    7.80
  -3  17  -1   87.09    7.40
   3  17   1   98.49    7.00
   3  17   1   92.39    7.10
  -3  17  -1   93.99    7.40
  -3  17  -1   85.99    7.70
   5 -17   1 1024.80   28.80
   5 -17   1 1011.10   29.70
  -5 -17  -1 1037.20   30.00
   5  17   1 1056.69   29.70
  -5  17  -1 1030.30   30.30
   5  17   1  961.70   30.10
  -5  17  -1 1052.59   29.70
   5  17   1 1026.90   29.90
   5  17   1 1053.19   29.40
  -7 -17  -1 1123.99   32.40
   7 -17   1 1118.09   31.40
   7 -17   1 1107.49   32.00
   7  17   1 1120.19   31.80
  -7  17  -1 1093.59   32.70
  -7  17  -1 1215.28   32.80
   7  17   1 1119.09   32.10
   7  17   1 1159.98   32.70
  -9 -17  -1  155.18    9.90
   9 -17   1  153.18    9.20
   9 -17   1  133.39    9.30
   9  17   1  146.59    9.90
   9  17   1  149.19    9.00
   9  17   1  153.28    9.20
  -9  17  -1  161.08    9.70
  -9  17  -1  159.18   10.80
  11 -17   1   47.70    6.00
  11 -17   1   57.59    6.60
 -11 -17  -1   45.70    5.50
 -11  17  -1   42.70    6.70
  11  17   1   46.30    6.30
  11  17   1   41.40    5.60
 -11  17  -1   50.59    5.40
  11  17   1   41.20    4.70
  13 -17   1    4.10    4.00
  13 -17   1    3.10    2.90
 -13 -17  -1    6.00    3.10
 -13  17  -1   -3.50    3.30
 -13  17  -1    6.80    3.70
  13  17   1    6.70    3.50
 -13  17  -1   -0.70    3.50
  13  17   1    1.20    3.10
  13  17   1    2.20    2.90
  15 -17   1  154.38   10.40
 -15 -17  -1  188.68   11.20
  15 -17   1  151.08   10.80
 -15  17  -1  172.28   10.50
 -15  17  -1  199.48   11.60
  15  17   1  177.48   10.60
  15  17   1  165.28    8.70
 -15  17  -1  161.08    9.40
  15  17   1  152.28   10.50
  17 -17   1  293.77   15.20
 -17 -17  -1  336.47   15.10
  17 -17   1  297.87   14.20
 -17  17  -1  305.17   14.10
  17  17   1  319.17   15.50
 -17  17  -1  292.17   13.90
  17  17   1  314.87   15.40
 -17  17  -1  320.87   15.00
 -16 -18   1  250.37   12.40
  16 -18  -1  242.08   12.70
  16 -18  -1  243.58   12.70
  16  18  -1  257.17   14.30
 -16  18   1  266.67   12.10
 -16  18   1  273.37   15.00
 -16  18   1  265.87   13.50
  16  18  -1  239.98   14.70
 -14 -18   1  166.58    9.90
  14 -18  -1  180.48   10.80
  14 -18  -1  144.89   10.70
  14  18  -1  170.48   11.80
 -14  18   1  169.58   11.80
 -14  18   1  159.18    9.70
 -14  18   1  171.68   10.40
  14  18  -1  163.98   12.00
  12 -18  -1   24.10    4.70
 -12 -18   1   50.59    5.90
  12 -18  -1   30.90    5.50
  12  18  -1   26.40    4.90
  12  18  -1   21.40    4.50
  12  18  -1   29.40    5.30
 -12  18   1   30.20    5.30
 -12  18   1   25.60    5.00
 -10 -18   1   26.80    4.60
  10 -18  -1   21.80    3.80
  10 -18  -1   22.30    5.40
  10  18  -1   17.60    4.50
  10  18  -1   17.60    4.90
 -10  18   1   26.60    4.30
 -10  18   1   16.30    4.50
  10  18  -1   24.50    5.60
   8 -18  -1   84.49    8.00
   8 -18  -1   81.59    7.00
  -8 -18   1   96.19    8.10
   8  18  -1   93.79    7.90
   8  18  -1   91.19    7.00
  -8  18   1   87.99    7.50
   8  18  -1   87.69    7.30
  -8  18   1   85.89    8.30
  -6 -18   1  143.89    8.80
   6 -18  -1  151.88    8.00
  -6 -18   1  131.79    9.90
   6 -18  -1  146.29    9.10
   6  18  -1  141.49    9.50
  -6  18   1  152.18    9.60
  -6  18   1  137.29   10.30
   6  18  -1  164.58    9.10
   6  18  -1  148.69   10.30
   4 -18  -1   20.20    4.30
  -4 -18   1   23.20    5.10
  -4 -18   1   28.20    4.10
  -4  18   1   22.30    4.50
   4  18  -1   24.70    4.70
   4  18  -1   20.50    4.90
   4  18  -1   32.60    4.80
  -4  18   1   24.60    4.10
   2 -18  -1    3.30    4.10
  -2 -18   1    0.70    3.40
  -2 -18   1    4.60    3.90
  -2  18   1    9.30    4.50
   2  18  -1   10.20    3.30
   2  18  -1    8.20    3.10
  -2  18   1    5.70    2.90
   2  18  -1    5.80    3.00
  -2  18   1   11.30    4.60
   0 -18  -1   -0.70    3.70
   0 -18   1    5.70    4.00
   0  18   1    3.40    4.00
   0  18   1    5.30    3.90
   0  18  -1    1.20    3.70
   0  18  -1    6.50    4.00
   0  18   1    2.20    2.50
   0  18  -1    6.10    3.80
   2 -18   1    3.80    3.70
  -2 -18  -1    4.10    2.90
   2  18   1    4.00    3.60
  -2  18  -1    1.80    4.10
   2  18   1   -0.20    2.60
   2  18   1   -1.80    3.20
  -2  18  -1   -0.90    3.50
   4 -18   1   -1.50    2.50
  -4 -18  -1   -3.10    2.50
   4 -18   1   -1.30    1.80
  -4  18  -1    1.60    3.70
   4  18   1    2.60    2.60
   4  18   1   -1.60    2.40
  -4  18  -1    7.20    3.60
   4  18   1    1.10    2.70
   6 -18   1   27.70    4.60
   6 -18   1   47.80    6.20
  -6 -18  -1   32.80    5.70
   6  18   1   36.00    4.90
   6  18   1   34.20    4.90
  -6  18  -1   28.50    5.90
  -6  18  -1   44.60    5.50
   6  18   1   39.20    5.70
  -8 -18  -1  105.79    8.10
   8 -18   1  118.59    8.20
   8 -18   1  123.49    8.10
  -8  18  -1  119.69    8.90
   8  18   1  108.89    7.60
   8  18   1  105.19    8.10
  -8  18  -1  119.89    9.20
   8  18   1  107.79    8.00
  10 -18   1   48.00    5.60
 -10 -18  -1   49.10    5.80
  10 -18   1   47.00    6.30
  10  18   1   52.29    6.60
 -10  18  -1   51.69    7.10
 -10  18  -1   51.09    5.70
  10  18   1   51.99    7.00
  10  18   1   50.19    6.00
  12 -18   1    6.50    3.20
  12 -18   1    6.30    3.10
 -12 -18  -1    4.60    3.00
 -12  18  -1    8.80    4.20
  12  18   1    7.60    3.70
  12  18   1    2.00    2.70
  12  18   1    9.70    4.40
 -12  18  -1   -0.90    4.60
  14 -18   1   23.60    5.50
 -14 -18  -1   24.90    4.70
  14 -18   1   24.20    4.70
 -14  18  -1   21.30    4.30
 -14  18  -1   25.20    5.40
  14  18   1   35.50    5.10
 -14  18  -1   28.30    5.20
  14  18   1   21.60    5.10
  14  18   1   26.90    4.90
  16 -18   1  132.29    9.40
  16 -18   1  138.29    9.90
 -16 -18  -1  146.09    9.60
 -16  18  -1  145.89   10.70
  16  18   1  153.38   11.00
 -16  18  -1  137.49    9.90
  16  18   1  144.99   10.10
 -16  18  -1  136.29   10.10
  15 -19  -1   10.40    4.90
 -15  19   1   15.60    5.00
  13 -19  -1    0.80    4.30
  13 -19  -1    1.60    4.00
 -13 -19   1   -2.40    4.00
 -13  19   1    1.10    3.80
 -13  19   1    1.80    3.50
  13  19  -1   -4.60    3.60
  13  19  -1   -0.30    4.10
  13  19  -1    0.20    4.80
 -11 -19   1    8.90    3.70
  11 -19  -1   14.70    5.00
  11 -19  -1   12.10    3.40
  11  19  -1   10.30    4.20
  11  19  -1   15.40    4.20
  11  19  -1   15.60    5.50
 -11  19   1   17.30    4.70
 -11  19   1   17.90    5.70
   9 -19  -1   45.00    6.00
  -9 -19   1   63.59    6.60
   9 -19  -1   57.19    6.20
  -9  19   1   43.50    6.90
   9  19  -1   47.90    6.30
  -9  19   1   69.19    6.50
   9  19  -1   65.09    7.40
   9  19  -1   58.09    6.00
  -7 -19   1   13.90    4.60
   7 -19  -1   12.90    4.70
   7  19  -1   12.20    4.50
   7  19  -1   15.50    3.90
  -7  19   1    8.40    4.30
  -7  19   1   13.20    3.90
   7  19  -1   10.60    3.70
   5 -19  -1    2.10    4.10
  -5 -19   1    2.80    2.80
  -5  19   1    7.60    4.70
   5  19  -1   -0.20    2.60
   5  19  -1    1.40    3.80
  -5  19   1    3.80    2.70
  -3 -19   1    9.20    4.30
   3 -19  -1    6.50    4.30
  -3  19   1    7.60    4.10
   3  19  -1    6.90    4.30
   3  19  -1   10.90    3.50
  -3  19   1    5.80    3.50
   1 -19  -1   91.79    8.30
  -1 -19   1   83.09    7.80
   1  19  -1   78.79    7.10
  -1  19   1   72.89    7.00
   1  19  -1   88.89    8.20
  -1  19   1   84.09    7.20
   1 -19   1  139.99    9.90
  -1 -19  -1  139.09   10.00
   1  19   1  143.79    9.60
   1  19   1  134.49    9.80
  -1  19  -1  152.18   10.20
  -1  19  -1  138.49    9.70
   3 -19   1   68.39    7.20
  -3 -19  -1   71.19    7.00
   3  19   1   84.09    7.90
  -3  19  -1   67.29    7.00
   3  19   1   74.69    7.40
  -3  19  -1   62.09    6.80
  -5 -19  -1    2.30    4.20
   5 -19   1    3.90    4.10
   5  19   1    4.30    4.00
   5  19   1    3.70    4.00
  -5  19  -1    3.80    2.80
  -5  19  -1   -2.50    4.40
   7 -19   1    7.30    3.00
  -7 -19  -1   12.40    3.80
   7 -19   1   11.30    3.60
   7  19   1    3.50    3.90
  -7  19  -1    7.90    4.30
   7  19   1   12.60    4.50
   7  19   1    2.20    4.10
  -7  19  -1    6.60    3.70
   9 -19   1   31.80    5.40
  -9 -19  -1   35.00    5.90
   9 -19   1   35.90    6.20
   9  19   1   26.80    4.90
  -9  19  -1   28.40    4.70
  -9  19  -1   29.10    6.30
   9  19   1   35.40    4.90
   9  19   1   26.40    4.70
  11 -19   1   48.50    6.60
 -11 -19  -1   41.90    6.50
  11 -19   1   39.20    5.60
 -11  19  -1   52.09    6.80
 -11  19  -1   44.70    6.10
  11  19   1   40.20    5.80
  11  19   1   44.50    6.60
  11  19   1   47.30    7.10
  13 -19   1    6.40    4.60
 -13 -19  -1   10.30    5.10
  13 -19   1   14.40    4.80
  13  19   1   11.00    4.10
 -13  19  -1   14.80    5.80
 -13  19  -1   11.10    3.70
  13  19   1   16.30    5.60
 -13  19  -1    8.30    4.20
  13  19   1   10.60    3.40
 -10 -20   1  275.97   13.80
  10 -20  -1  254.17   13.90
  10  20  -1  258.47   13.10
 -10  20   1  256.97   13.70
  10  20  -1  245.28   13.00
 -10  20   1  269.47   12.60
  10  20  -1  257.97   14.20
  -8 -20   1   83.79    7.70
   8 -20  -1   75.29    8.10
   8  20  -1   79.89    8.30
   8  20  -1   75.79    7.60
  -8  20   1   75.89    7.60
  -8  20   1  100.49    9.50
  -6 -20   1   12.90    4.80
   6 -20  -1   16.20    4.40
  -6  20   1   13.50    4.50
  -6  20   1   16.20    3.90
   6  20  -1   19.70    4.40
   6  20  -1   21.10    4.30
  -4 -20   1   14.00    3.90
   4 -20  -1    1.70    3.10
  -4  20   1   12.40    4.40
  -4  20   1    3.30    4.70
   4  20  -1    7.20    3.40
   4  20  -1    5.30    4.60
   2 -20  -1    9.10    4.70
  -2 -20   1    8.50    4.80
  -2  20   1    6.40    3.30
   2  20  -1    8.90    3.70
  -2  20   1    6.50    4.70
   2  20  -1    7.40    4.70
   0 -20   1    4.20    4.30
   0 -20  -1    1.80    4.30
   0  20  -1    2.30    2.90
   0  20  -1   -0.60    3.00
   0  20   1   -3.00    3.80
   0  20   1    0.80    3.10
   2 -20   1    1.80    4.00
  -2 -20  -1   -0.30    4.20
   2  20   1    2.20    3.20
   2  20   1    2.60    4.10
  -2  20  -1    5.20    3.40
  -2  20  -1    4.80    4.30
  -4 -20  -1   15.40    4.10
   4 -20   1   16.80    5.00
   4  20   1   22.90    4.50
  -4  20  -1   19.60    5.00
  -4  20  -1   12.50    5.30
   4  20   1   26.80    5.50
   6 -20   1    4.90    4.20
  -6 -20  -1    0.40    4.40
  -6  20  -1    2.10    3.10
  -6  20  -1    1.90    4.80
   6  20   1    7.50    4.40
   6  20   1    4.50    4.30
   8 -20   1   11.60    4.80
  -8 -20  -1    3.50    4.40
   8  20   1    8.60    4.50
  -8  20  -1    6.00    4.60
   8  20   1    7.50    3.70
  -8  20  -1   10.20    4.30
  10 -20   1   80.19    7.60
 -10 -20  -1   80.99    8.30
  10 -20   1   83.29    7.40
 -10  20  -1   93.29    9.70
  10  20   1   83.79    7.40
  10  20   1   88.79    8.70
 -10  20  -1   84.39    8.20
  10  20   1   91.39    8.40
   5 -21  -1   45.90    6.40
  -5 -21   1   30.90    5.30
  -5  21   1   46.40    6.40
   5  21  -1   32.00    5.20
  -5  21   1   40.90    6.30
   5  21  -1   38.20    6.40
   3 -21  -1   -0.20    3.40
  -3 -21   1   -0.50    4.40
  -3  21   1    2.50    3.10
   3  21  -1    3.10    3.30
  -3  21   1    0.40    3.60
   3  21  -1    3.50    3.50
   1 -21  -1  333.47   15.40
  -1 -21   1  343.27   16.20
   1  21  -1  353.76   15.40
  -1  21   1  374.96   16.40
   1  21  -1  371.86   16.00
  -1  21   1  372.96   17.10
   1 -21   1  711.33   24.30
  -1 -21  -1  722.63   25.40
  -1  21  -1  732.43   25.10
  -1  21  -1  756.42   24.70
   1  21   1  706.33   25.20
  -3 -21  -1  268.47   13.50
   3 -21   1  260.87   13.20
  -3  21  -1  272.17   14.80
  -3  21  -1  273.67   14.10
   3  21   1  237.58   13.90
   3  21   1  281.87   14.20
  -5 -21  -1    0.90    4.70
   5 -21   1   -1.00    3.10
  -5  21  -1    3.30    4.80
   5  21   1    3.20    3.50
   5  21   1    4.10    4.70
  -5  21  -1   -3.20    4.90
 -32   0   2   11.80    4.10
 -32   0   2   16.90    4.00
 -30   0   2    1.00    3.90
  30   0  -2    4.50    4.60
  30   0  -2    2.20    3.50
 -30   0   2   -2.70    2.30
 -28   0   2   12.00    4.40
  28   0  -2   11.70    4.50
 -28   0   2    9.70    4.60
  28   0  -2    4.50    2.60
  28   0  -2    9.90    3.00
 -28   0   2   13.40    3.20
 -26   0   2  146.19    7.70
  26   0  -2  151.68    8.80
 -26   0   2  152.48    8.10
 -26   0   2  165.88    8.70
  26   0  -2  156.08    8.50
  26   0  -2  142.69    8.50
  26   0  -2  142.49    8.00
 -26   0   2  152.08    7.20
 -24   0   2  245.18    9.10
 -24   0   2  239.28   10.50
 -24   0   2  262.07   10.00
  24   0  -2  251.77   10.40
  24   0  -2  246.58   10.80
  24   0  -2  263.17   10.50
 -24   0   2  248.38    9.90
  24   0  -2  271.47   11.20
  22   0  -2   31.10    3.90
 -22   0   2   27.70    3.10
 -22   0   2   36.40    4.00
  22   0  -2   34.60    4.10
 -22   0   2   31.20    3.60
 -22   0   2   34.50    3.50
  22   0  -2   27.90    3.40
  22   0  -2   22.40    3.60
  20   0  -2  574.04   17.00
  20   0  -2  542.95   16.00
 -20   0   2  534.35   15.70
  20   0  -2  524.55   15.10
  20   0  -2  526.05   16.30
  20   0  -2  515.75   16.10
 -20   0   2  534.15   15.60
 -20   0   2  553.94   16.70
 -18   0   2  234.38    8.40
 -18   0   2  233.98    9.20
  18   0  -2  246.98    9.00
  18   0  -2  252.07    9.10
  18   0  -2  249.58    9.20
 -18   0   2  234.08    6.90
  18   0  -2  247.98    8.10
  18   0  -2  252.17    8.90
 -18   0   2  256.07    8.80
 -16   0   2  150.08    5.90
  16   0  -2  148.59    6.60
  16   0  -2  160.08    6.40
 -16   0   2  164.88    6.30
  16   0  -2  162.58    5.70
 -16   0   2  156.68    6.50
  16   0  -2  141.89    6.00
  16   0  -2  176.18    6.40
 -16   0   2  151.28    4.70
  14   0  -2  434.46   12.70
 -14   0   2  438.76   12.70
  14   0  -2  447.46   11.80
 -14   0   2  429.26   11.00
 -14   0   2  427.96   12.10
  14   0  -2  437.96   12.40
  14   0  -2  455.85   12.60
  14   0  -2  451.85   12.50
 -14   0   2  438.46   12.30
  12   0  -2   10.20    1.30
 -12   0   2   10.60    1.70
 -12   0   2    7.90    1.40
  12   0  -2   10.90    1.60
  12   0  -2    8.10    1.50
  12   0  -2   11.80    1.50
  12   0  -2   12.30    1.60
 -12   0   2    9.60    1.00
  12   0  -2    7.60    1.20
 -12   0   2   12.30    1.50
  10   0  -2 2437.06   54.89
 -10   0   2 2345.17   53.89
  10   0  -2 2419.86   55.19
  10   0  -2 2373.16   54.89
  10   0  -2 2423.16   54.89
 -10   0   2 2394.06   55.09
 -10   0   2 2443.86   54.99
 -10   0   2 2411.86   54.59
  10   0  -2 2417.96   54.89
  10   0  -2 2334.37   54.39
   8   0  -2 4752.22  109.99
  -8   0   2 4815.92  110.09
   8   0  -2 4542.55  108.19
  -8   0   2 4973.50  107.89
   8   0  -2 4541.25  107.89
   8   0  -2 5020.20  108.39
  -8   0   2 4738.13  108.69
   8   0  -2 4537.95  109.39
  -8   0   2 5083.09  110.49
   8   0  -2 4581.34  109.99
  -8   0   2 4551.24  107.59
   8   0  -2 4709.63  108.49
   6   0  -2  382.66    9.70
   6   0  -2  422.26    9.80
   6   0  -2  376.46    9.00
   6   0  -2  380.16    9.50
  -6   0   2  374.36    8.90
  -6   0   2  390.26    9.70
  -6   0   2  393.66    9.40
   6   0  -2  369.66    9.60
  -6   0   2  387.66    9.80
   6   0  -2  369.46    9.80
   6   0  -2  393.16    9.80
  -6   0   2  392.76    9.40
   4   0  -2  996.60   22.20
   4   0  -2  955.40   22.10
   4   0  -2  994.90   22.20
  -4   0   2  947.81   22.00
  -4   0   2  967.10   21.90
  -4   0   2  942.91   21.70
   4   0  -2  982.80   22.40
  -4   0   2  947.81   22.10
  -4   0   2  897.71   21.90
  -4   0   2  984.50   22.10
   4   0  -2  954.30   21.90
   4   0  -2  959.80   22.10
  -4   0   2  965.20   22.60
   2   0  -2   34.90    1.20
   2   0  -2   37.90    1.50
   2   0  -2   34.30    1.40
   2   0  -2   34.10    1.00
  -2   0   2   36.10    1.40
   2   0  -2   42.10    1.50
   2   0  -2   33.60    1.20
  -2   0   2   33.20    1.20
   2   0  -2   36.40    1.30
   2   0  -2   35.10    1.00
  -2   0   2   37.10    1.10
  -2   0   2   37.30    1.10
  -2   0   2   34.60    1.30
  -2   0   2   38.50    1.50
  -2   0   2   38.20    1.40
  -2   0   2   33.30    1.00
   0   0   2 3924.51   84.79
   0   0   2 3577.44   82.79
   0   0   2 3288.17   83.49
   0   0   2 3533.75   84.59
   0   0  -2 3897.01   84.39
   0   0  -2 3189.58   83.19
   0   0  -2 3884.01   83.49
   0   0  -2 3722.73   84.09
   0   0   2 3792.92   83.39
   0   0  -2 4135.99   83.19
   0   0   2 3579.04   83.99
   0   0  -2 4087.59   85.69
   0   0  -2 3296.87   84.09
   2   0   2 7906.91  198.68
  -2   0  -2 9956.80  198.18
   2   0   2 8977.50  197.38
   2   0   2 7641.34  196.58
  -2   0  -2 7498.45  196.28
   2   0   2 9680.33  200.18
   2   0   2 9432.26  198.18
  -2   0  -2 9245.88  198.88
   2   0   2 8539.45  198.28
  -2   0  -2 8959.40  197.98
   4   0   2 2665.53   59.59
   4   0   2 2693.93   61.79
   4   0   2 2756.62   62.19
   4   0   2 2676.03   59.89
  -4   0  -2 2597.74   60.99
  -4   0  -2 2718.93   61.39
  -4   0  -2 2565.94   59.29
   4   0   2 2693.23   61.49
  -4   0  -2 2660.83   60.89
   4   0   2 2575.74   60.89
   6   0   2   41.30    1.90
   6   0   2   41.50    2.10
   6   0   2   41.70    2.20
  -6   0  -2   40.60    1.70
  -6   0  -2   39.60    2.10
  -6   0  -2   43.90    2.10
   6   0   2   40.80    1.70
  -6   0  -2   39.50    1.60
   6   0   2   41.50    1.90
   8   0   2  130.79    4.10
   8   0   2  132.29    4.20
  -8   0  -2  124.69    4.50
   8   0   2  131.59    4.20
  -8   0  -2  127.59    3.90
   8   0   2  115.69    4.40
   8   0   2  127.19    4.70
   8   0   2  124.59    3.90
  -8   0  -2  127.49    3.90
 -10   0  -2 1415.16   33.80
  10   0   2 1454.25   33.50
 -10   0  -2 1410.36   33.20
  10   0   2 1410.76   34.20
  10   0   2 1469.55   33.20
  10   0   2 1406.06   33.50
  10   0   2 1462.95   34.20
  10   0   2 1469.55   33.30
 -10   0  -2 1398.86   34.00
 -12   0  -2 2136.89   49.70
 -12   0  -2 2121.79   49.99
  12   0   2 2124.99   49.40
  12   0   2 2139.99   48.90
 -12   0  -2 2147.99   49.00
  12   0   2 2137.19   49.30
  12   0   2 2114.59   50.29
  12   0   2 2129.29   49.99
  12   0   2 2102.19   48.80
  14   0   2 2501.05   56.89
 -14   0  -2 2493.65   57.79
  14   0   2 2461.85   58.59
  14   0   2 2422.16   57.49
  14   0   2 2452.55   58.19
 -14   0  -2 2473.35   58.19
  14   0   2 2495.15   57.39
  14   0   2 2478.15   56.79
 -14   0  -2 2503.85   57.09
 -16   0  -2    1.90    1.20
 -16   0  -2   -0.50    1.20
  16   0   2    2.30    1.50
  16   0   2    1.40    1.10
  16   0   2    1.00    1.10
  16   0   2    5.60    2.40
  16   0   2    2.70    1.90
  16   0   2    1.90    1.30
 -16   0  -2    4.90    1.50
 -18   0  -2  374.26   12.40
  18   0   2  371.16   10.80
 -18   0  -2  365.56   11.20
 -18   0  -2  351.66   11.70
 -18   0  -2  369.16   11.60
  18   0   2  353.56   12.70
  18   0   2  368.66   11.80
  18   0   2  361.16   11.30
  18   0   2  376.16   12.50
  20   0   2   22.10    2.60
  20   0   2   18.40    2.60
  20   0   2   17.40    2.90
 -20   0  -2   23.00    3.40
 -20   0  -2   24.20    2.80
  20   0   2   15.70    3.00
 -20   0  -2   22.40    3.40
 -20   0  -2   19.40    2.80
 -22   0  -2  378.56   12.20
 -22   0  -2  386.86   13.30
 -22   0  -2  378.46   13.60
  22   0   2  355.26   13.60
  22   0   2  364.66   12.50
  22   0   2  382.06   13.30
 -22   0  -2  361.76   12.70
 -24   0  -2   82.89    6.20
  24   0   2   87.89    6.90
 -24   0  -2  103.59    6.40
  24   0   2   84.19    7.00
 -24   0  -2   86.89    6.50
  24   0   2   87.49    6.10
 -26   0  -2   -0.40    2.20
  26   0   2    1.20    2.50
  26   0   2    6.40    4.10
 -26   0  -2    1.50    2.60
  26   0   2    0.40    2.20
 -26   0  -2    1.20    2.90
 -28   0  -2  132.09    8.30
 -28   0  -2  158.78   10.20
  28   0   2  121.09    9.80
 -28   0  -2  142.89    7.80
  28   0   2  139.09    8.90
  30   0   2   97.89    8.80
 -30   0  -2  120.69    9.70
  30   0   2  104.49    9.20
 -30   0  -2  106.99    8.80
  31  -1  -2  292.17   14.60
  31  -1  -2  281.47   13.40
 -31  -1   2  290.77   12.70
 -31  -1   2  284.77   14.20
 -31   1   2  296.37   13.60
 -31   1   2  288.87   12.80
 -29  -1   2  192.88    9.70
  29  -1  -2  197.48   11.00
 -29  -1   2  184.78   11.10
  29  -1  -2  176.58   10.10
  29   1  -2  190.38   10.60
 -29   1   2  190.58    9.70
 -29   1   2  192.08   11.20
 -27  -1   2    0.80    1.70
  27  -1  -2    6.50    3.30
  27  -1  -2    1.90    2.60
  27  -1  -2    1.70    2.30
 -27  -1   2    3.50    2.50
 -27  -1   2    4.00    3.50
 -27  -1   2    3.10    2.40
 -27   1   2    1.60    2.40
 -27   1   2    3.00    3.50
 -27   1   2    1.40    2.40
  27   1  -2    0.20    2.80
  27   1  -2    0.70    3.20
  27   1  -2    2.50    3.30
  27   1  -2    4.40    3.90
 -27   1   2    3.50    2.40
 -25  -1   2   24.50    3.90
  25  -1  -2   24.40    3.70
  25  -1  -2   20.50    3.90
  25  -1  -2   18.00    3.80
 -25  -1   2   23.50    3.40
 -25  -1   2   31.10    3.40
  25  -1  -2   24.00    4.00
 -25  -1   2   19.40    3.40
 -25   1   2   24.70    3.30
  25   1  -2   23.00    3.80
  25   1  -2   20.60    3.40
 -25   1   2   25.70    3.70
 -25   1   2   24.10    4.00
 -25   1   2   22.30    3.70
  25   1  -2   23.60    3.90
  25   1  -2   18.30    4.10
  23  -1  -2   10.10    2.80
  23  -1  -2    5.40    3.10
 -23  -1   2   10.10    2.70
  23  -1  -2    9.00    2.80
 -23  -1   2   11.00    2.40
  23  -1  -2   12.20    3.20
 -23  -1   2    7.00    2.50
 -23  -1   2    7.20    1.70
 -23   1   2    9.60    2.90
  23   1  -2    5.20    2.50
 -23   1   2   12.80    3.30
  23   1  -2    7.50    3.00
  23   1  -2   10.80    2.60
  23   1  -2    8.80    2.60
 -23   1   2    9.60    2.20
 -21  -1   2  512.95   15.90
 -21  -1   2  508.15   14.20
 -21  -1   2  505.05   15.30
 -21  -1   2  511.35   15.30
  21  -1  -2  498.35   16.30
  21  -1  -2  487.55   15.60
  21  -1  -2  482.25   15.50
  21  -1  -2  495.85   15.60
  21   1  -2  473.05   15.90
  21   1  -2  500.05   15.20
  21   1  -2  510.95   15.90
 -21   1   2  504.85   15.20
  21   1  -2  513.65   15.00
 -21   1   2  495.05   16.00
  21   1  -2  505.85   16.20
 -21   1   2  511.85   15.30
 -19  -1   2 1230.08   32.30
 -19  -1   2 1275.97   30.70
 -19  -1   2 1270.67   31.80
  19  -1  -2 1237.08   32.00
  19  -1  -2 1271.27   32.70
  19  -1  -2 1281.67   32.20
  19  -1  -2 1260.77   32.10
 -19  -1   2 1292.97   31.90
  19   1  -2 1254.17   31.70
  19   1  -2 1247.68   32.50
  19   1  -2 1257.67   32.30
  19   1  -2 1282.17   31.50
 -19   1   2 1244.38   31.60
 -19   1   2 1272.47   31.80
  19   1  -2 1272.97   32.60
 -19   1   2 1265.27   32.50
  17  -1  -2  450.05   13.40
 -17  -1   2  468.05   13.90
 -17  -1   2  417.36   11.80
 -17  -1   2  479.75   12.60
  17  -1  -2  465.95   13.60
 -17  -1   2  462.05   13.40
  17  -1  -2  460.35   12.40
  17  -1  -2  479.55   14.10
 -17  -1   2  460.75   13.20
  17  -1  -2  461.45   13.60
  17   1  -2  468.55   14.00
  17   1  -2  478.85   14.00
  17   1  -2  448.96   12.90
 -17   1   2  421.76   11.20
 -17   1   2  439.46   13.00
  17   1  -2  465.15   13.70
  17   1  -2  479.55   13.50
 -17   1   2  487.65   14.20
 -17   1   2  453.85   13.30
 -15  -1   2    9.80    1.90
 -15  -1   2    9.60    1.80
 -15  -1   2    9.20    1.20
 -15  -1   2    8.80    1.70
  15  -1  -2   10.70    1.90
  15  -1  -2   11.10    1.90
  15  -1  -2   11.30    1.40
  15  -1  -2   13.10    2.10
  15  -1  -2    9.50    2.10
  15   1  -2   10.10    1.80
  15   1  -2    6.50    1.50
 -15   1   2   11.10    1.40
 -15   1   2    8.20    0.90
 -15   1   2    8.00    1.70
 -15   1   2   11.10    1.70
  15   1  -2   14.40    1.90
  15   1  -2   15.40    2.10
 -15   1   2    9.20    1.80
  15   1  -2   11.30    1.80
 -13  -1   2   45.30    2.20
  13  -1  -2   42.80    3.30
  13  -1  -2   46.10    2.90
 -13  -1   2   50.79    3.10
  13  -1  -2   52.19    3.00
  13  -1  -2   46.70    2.30
 -13  -1   2   42.30    3.20
 -13  -1   2   44.70    2.80
  13  -1  -2   48.80    3.00
  13   1  -2   44.80    3.20
 -13   1   2   43.90    2.30
  13   1  -2   42.10    3.20
 -13   1   2   45.00    3.00
  13   1  -2   51.59    2.90
 -13   1   2   47.40    2.80
 -13   1   2   44.70    2.90
 -13   1   2   46.10    1.80
  13   1  -2   48.20    3.10
  13   1  -2   46.30    2.80
  11  -1  -2  289.97    7.70
  11  -1  -2  283.77    8.20
 -11  -1   2  284.47    7.60
  11  -1  -2  304.47    8.80
 -11  -1   2  284.07    8.40
  11  -1  -2  279.97    8.40
 -11  -1   2  275.17    8.10
 -11  -1   2  302.37    8.70
  11  -1  -2  284.57    8.20
 -11   1   2  275.87    7.60
 -11   1   2  278.37    7.10
  11   1  -2  292.97    8.20
  11   1  -2  291.47    8.30
  11   1  -2  294.27    8.80
 -11   1   2  292.37    8.60
 -11   1   2  285.37    8.40
  11   1  -2  291.37    8.40
  11   1  -2  284.87    8.40
  11   1  -2  296.27    8.60
  -9  -1   2  573.64   14.30
  -9  -1   2  557.44   13.70
   9  -1  -2  577.04   13.50
   9  -1  -2  567.04   14.00
  -9  -1   2  562.74   14.30
  -9  -1   2  562.14   14.00
   9  -1  -2  559.24   14.10
   9  -1  -2  571.64   14.40
   9  -1  -2  566.04   14.30
   9   1  -2  575.24   14.30
   9   1  -2  574.04   14.40
  -9   1   2  556.94   13.60
   9   1  -2  566.94   14.50
  -9   1   2  557.34   14.40
   9   1  -2  562.84   14.20
   9   1  -2  581.54   14.20
  -9   1   2  548.35   14.20
  -9   1   2  558.34   13.00
   9   1  -2  540.55   13.60
  -9   1   2  572.24   13.90
   9   1  -2  562.04   14.10
   7  -1  -2  642.54   15.40
  -7  -1   2  641.84   15.20
  -7  -1   2  639.74   15.50
  -7  -1   2  632.84   15.50
  -7  -1   2  641.64   15.20
   7  -1  -2  631.34   14.90
   7  -1  -2  650.83   15.50
   7  -1  -2  646.04   15.60
   7  -1  -2  612.04   15.10
  -7   1   2  634.24   15.60
   7   1  -2  624.34   14.50
   7   1  -2  651.73   15.50
  -7   1   2  634.84   14.60
   7   1  -2  639.84   15.40
  -7   1   2  620.44   15.40
  -7   1   2  641.44   15.00
   7   1  -2  641.44   15.50
   7   1  -2  658.03   15.80
   7   1  -2  609.04   15.40
  -7   1   2  628.24   15.10
   7   1  -2  641.24   15.40
   5  -1  -2  191.08    5.30
   5  -1  -2  197.38    5.10
  -5  -1   2  193.28    5.40
  -5  -1   2  193.18    5.40
  -5  -1   2  194.38    5.40
   5  -1  -2  201.48    5.40
  -5  -1   2  195.18    5.20
   5  -1  -2  193.58    4.90
   5  -1  -2  198.98    4.90
   5  -1  -2  205.58    5.40
  -5   1   2  200.88    5.50
  -5   1   2  196.98    5.50
   5   1  -2  194.78    5.40
  -5   1   2  196.38    5.00
  -5   1   2  201.58    5.10
   5   1  -2  196.18    5.80
  -5   1   2  197.78    5.00
   5   1  -2  190.48    5.40
  -5   1   2  202.78    5.20
  -5   1   2  197.18    5.00
   5   1  -2  201.98    5.70
   5   1  -2  197.48    5.40
   5   1  -2  200.08    5.40
   3  -1  -2    0.60    0.40
  -3  -1   2    0.80    0.30
  -3  -1   2    0.70    0.30
  -3  -1   2    1.00    0.30
   3  -1  -2    3.20    0.50
   3  -1  -2    0.50    0.30
   3  -1  -2    1.00    0.40
  -3  -1   2    2.50    0.50
  -3  -1   2    0.50    0.20
   3  -1  -2    0.40    0.10
  -3  -1   2    4.30    0.70
  -3  -1   2    0.90    0.50
   3   1  -2    0.80    0.30
   3   1  -2    0.40    0.30
   3   1  -2    0.60    0.20
  -3   1   2    1.10    0.30
  -3   1   2    2.30    0.40
  -3   1   2    0.90    0.20
   3   1  -2    0.90    0.60
   3   1  -2    3.50    0.60
   3   1  -2    1.00    0.40
  -3   1   2    1.20    0.40
   3   1  -2    0.80    0.50
  -3   1   2    0.80    0.20
   3   1  -2    2.90    0.60
   1  -1  -2    0.70    0.30
  -1  -1   2    1.00    0.40
  -1  -1   2    1.40    0.30
  -1  -1   2    1.10    0.30
  -1  -1   2    1.30    0.40
  -1  -1   2    1.40    0.20
   1  -1  -2    1.50    0.50
  -1  -1   2    2.60    0.60
  -1  -1   2    0.80    0.30
  -1  -1   2    0.40    0.30
   1  -1  -2    1.20    0.40
   1  -1  -2    1.10    0.30
   1  -1  -2    1.20    0.30
   1   1  -2    2.70    0.40
  -1   1   2    0.80    0.20
   1   1  -2    0.00    0.30
   1   1  -2    0.70    0.30
   1   1  -2    0.90    0.30
  -1   1   2    2.00    0.30
   1   1  -2    1.40    0.30
   1   1  -2    1.00    0.30
  -1   1   2    1.60    0.30
  -1   1   2    1.20    0.30
   1   1  -2    3.30    0.50
  -1   1   2    1.70    0.40
  -1  -1  -2    1.90    0.40
  -1  -1  -2    0.80    0.30
   1  -1   2    1.00    0.30
  -1  -1  -2    1.30    0.30
  -1  -1  -2    1.70    0.30
  -1  -1  -2    1.20    0.40
   1  -1   2    1.90    0.20
   1  -1   2    0.20    0.40
   1  -1   2    0.70    0.40
   1  -1   2    0.70    0.30
   1  -1   2    1.00    0.40
  -1  -1  -2    2.20    0.30
  -1   1  -2    0.80    0.30
  -1   1  -2    1.50    0.30
  -1   1  -2    1.80    0.60
  -1   1  -2    2.10    0.50
   1   1   2    0.70    0.20
   1   1   2    1.40    0.30
   1   1   2    1.00    0.20
   1   1   2    4.30    0.50
   1   1   2    1.20    0.40
  -1   1  -2    0.30    0.30
   3  -1   2    9.10    1.10
   3  -1   2   12.10    0.80
  -3  -1  -2   15.60    0.90
   3  -1   2   11.30    1.00
   3  -1   2   12.00    1.00
  -3  -1  -2   12.50    1.00
  -3  -1  -2   12.20    0.70
  -3  -1  -2   12.50    0.60
  -3  -1  -2   11.10    1.00
   3  -1   2   12.30    1.00
  -3   1  -2   13.00    1.20
   3   1   2    9.90    0.90
  -3   1  -2   13.60    0.90
   3   1   2   12.10    1.00
  -3   1  -2   11.00    1.00
   3   1   2   10.90    0.60
  -3   1  -2   14.10    0.70
   3   1   2   13.10    1.00
   3   1   2   12.40    1.00
  -3   1  -2   12.30    0.90
  -5  -1  -2    9.80    0.80
  -5  -1  -2    9.30    0.60
   5  -1   2   11.40    1.00
   5  -1   2    9.60    0.80
  -5  -1  -2    9.80    1.00
   5  -1   2   12.20    1.20
   5  -1   2   11.70    1.00
  -5  -1  -2    9.70    1.10
  -5  -1  -2   10.70    0.90
   5  -1   2    9.40    1.00
  -5  -1  -2   10.50    1.00
  -5  -1  -2    9.40    1.10
   5   1   2    9.20    0.90
   5   1   2    9.70    0.70
  -5   1  -2   11.50    1.00
   5   1   2   12.60    1.10
  -5   1  -2    9.60    1.00
  -5   1  -2   11.40    1.20
   5   1   2   12.60    1.10
   5   1   2   11.60    1.00
   7  -1   2    4.30    0.80
  -7  -1  -2    2.10    0.70
  -7  -1  -2    1.40    0.90
  -7  -1  -2    4.40    0.70
  -7  -1  -2    1.80    0.80
   7  -1   2    2.40    0.60
   7  -1   2    2.30    0.70
   7  -1   2    0.90    0.70
  -7  -1  -2    1.80    0.80
   7  -1   2    3.90    0.70
  -7  -1  -2    2.90    0.60
   7   1   2    2.40    0.80
  -7   1  -2    1.80    0.70
   7   1   2    1.60    0.50
  -7   1  -2    1.00    0.80
  -7   1  -2    1.40    0.50
  -7   1  -2    2.40    0.90
   7   1   2    3.40    1.00
   7   1   2    2.10    0.70
  -7   1  -2    1.70    0.50
   7   1   2    2.40    0.70
   7   1   2    3.40    0.70
   9  -1   2  223.88    6.00
  -9  -1  -2  217.58    6.20
  -9  -1  -2  212.28    6.80
   9  -1   2  213.28    6.20
   9  -1   2  217.48    6.60
   9  -1   2  211.48    6.80
  -9  -1  -2  205.28    6.50
   9  -1   2  219.08    6.10
  -9  -1  -2  207.48    6.50
   9  -1   2  225.28    7.20
  -9  -1  -2  205.78    6.10
  -9   1  -2  215.28    6.10
  -9   1  -2  224.28    6.90
   9   1   2  229.28    6.40
   9   1   2  208.78    6.00
   9   1   2  217.98    6.50
   9   1   2  216.28    6.70
   9   1   2  211.48    6.80
   9   1   2  215.28    6.10
  -9   1  -2  223.58    5.90
  -9   1  -2  221.58    6.70
  -9   1  -2  215.98    6.80
  11  -1   2 1021.10   24.10
 -11  -1  -2  991.40   24.40
  11  -1   2 1028.40   23.60
  11  -1   2 1025.00   24.40
  11  -1   2  981.90   24.80
 -11  -1  -2 1019.40   25.00
 -11  -1  -2  993.70   24.50
 -11  -1  -2 1006.40   24.00
  11  -1   2 1004.80   25.20
  11  -1   2 1001.40   23.60
 -11   1  -2 1000.10   24.60
  11   1   2 1021.20   24.10
  11   1   2  958.80   23.70
  11   1   2  984.40   24.80
  11   1   2 1004.80   24.50
  11   1   2 1019.50   24.00
  11   1   2 1006.20   24.90
 -11   1  -2  992.10   24.70
 -11   1  -2  970.90   23.80
 -11   1  -2  979.80   24.50
 -13  -1  -2 1017.50   26.60
  13  -1   2 1112.19   27.80
 -13  -1  -2 1072.39   26.10
  13  -1   2 1067.39   26.60
  13  -1   2 1088.39   25.70
 -13  -1  -2 1065.29   26.60
  13  -1   2 1112.19   26.40
  13  -1   2 1086.69   27.10
  13  -1   2 1093.49   25.70
 -13  -1  -2 1093.39   27.30
 -13   1  -2 1072.39   26.10
  13   1   2 1075.59   26.80
 -13   1  -2 1085.59   27.10
  13   1   2 1072.19   27.20
  13   1   2 1088.09   27.30
  13   1   2 1108.69   26.20
  13   1   2 1098.39   26.20
 -15  -1  -2  387.96   12.00
 -15  -1  -2  370.56   11.30
  15  -1   2  364.26   10.20
 -15  -1  -2  372.86   10.90
  15  -1   2  371.36   10.30
  15  -1   2  360.66   11.20
 -15  -1  -2  370.56   11.20
  15  -1   2  366.76   12.20
  15  -1   2  388.66   11.10
  15  -1   2  357.06   11.70
  15   1   2  373.76   12.10
 -15   1  -2  360.46   11.30
  15   1   2  368.76   11.80
  15   1   2  388.96   10.90
 -15   1  -2  380.36   11.90
  15   1   2  368.36   10.80
 -15   1  -2  381.76   10.80
  15   1   2  391.26   11.50
  17  -1   2   12.30    2.20
 -17  -1  -2   10.70    2.20
 -17  -1  -2    8.80    1.80
  17  -1   2   10.20    1.60
 -17  -1  -2    9.10    2.00
 -17  -1  -2    8.60    1.80
  17  -1   2   10.20    2.20
  17  -1   2   11.70    2.90
  17  -1   2    7.30    2.10
 -17   1  -2   12.80    2.00
  17   1   2    7.70    2.40
  17   1   2    9.00    2.00
  17   1   2   10.90    2.20
  17   1   2   12.60    2.20
  17   1   2    8.90    1.80
 -17   1  -2   13.80    2.80
 -17   1  -2    8.60    2.30
  19  -1   2   24.30    2.90
 -19  -1  -2   27.70    3.70
  19  -1   2   20.20    3.00
  19  -1   2   28.90    2.50
  19  -1   2   26.40    3.60
 -19  -1  -2   20.80    2.70
 -19  -1  -2   24.30    2.80
 -19  -1  -2   26.30    2.90
  19  -1   2   29.20    3.90
 -19   1  -2   22.30    2.90
 -19   1  -2   28.90    3.70
  19   1   2   22.90    2.70
  19   1   2   30.40    3.20
  19   1   2   27.60    3.40
 -19   1  -2   28.30    2.90
  19   1   2   35.10    3.60
 -21  -1  -2  342.87   11.40
 -21  -1  -2  347.07   11.80
  21  -1   2  337.17   11.90
  21  -1   2  337.37   12.40
 -21  -1  -2  323.57   11.70
 -21  -1  -2  354.06   13.00
  21  -1   2  338.27   11.60
 -21   1  -2  337.87   11.90
  21   1   2  333.37   12.30
 -21   1  -2  355.16   12.10
 -21   1  -2  344.17   12.80
  21   1   2  352.06   11.50
  21   1   2  349.27   11.20
  21   1   2  338.67   12.50
 -21   1  -2  330.47   11.10
 -23  -1  -2  559.04   18.20
 -23  -1  -2  534.15   17.30
  23  -1   2  542.85   18.30
  23  -1   2  559.04   17.40
 -23  -1  -2  562.34   16.90
  23  -1   2  551.44   17.20
  23   1   2  544.45   16.80
 -23   1  -2  564.14   17.10
 -23   1  -2  571.94   17.90
  23   1   2  554.04   18.50
 -23   1  -2  557.94   18.20
 -25  -1  -2  250.17   10.00
 -25  -1  -2  241.18   10.50
  25  -1   2  240.18   11.20
 -25  -1  -2  254.77   11.40
  25  -1   2  242.48   10.60
 -25   1  -2  256.57   11.30
  25   1   2  235.68   11.60
  25   1   2  243.08   11.50
 -25   1  -2  249.97   10.60
 -25   1  -2  244.98   10.70
  27  -1   2    3.80    3.60
 -27  -1  -2    0.90    2.50
 -27  -1  -2    1.60    2.20
 -27  -1  -2    2.50    2.50
  27  -1   2    3.30    3.20
  27  -1   2    3.80    3.10
 -27   1  -2    4.30    3.20
  27   1   2   -2.20    3.70
 -27   1  -2    1.80    3.40
  27   1   2    3.50    3.60
 -27   1  -2   -1.00    2.30
  27   1   2    3.00    3.10
 -29  -1  -2   33.50    4.80
  29  -1   2   29.00    5.30
 -29  -1  -2   33.30    4.90
 -29  -1  -2   29.00    5.00
  29  -1   2   33.30    5.00
 -29   1  -2   37.90    5.80
  29   1   2   25.40    4.70
 -29   1  -2   27.20    5.60
 -29   1  -2   31.10    4.20
  29   1   2   32.40    6.30
 -32  -2   2   53.69    6.70
  32  -2  -2   53.69    6.20
 -32  -2   2   64.69    7.70
  32  -2  -2   67.49    8.60
 -32   2   2   57.29    7.30
 -32   2   2   54.29    6.60
  32   2  -2   62.29    8.10
 -30  -2   2  226.58   12.50
 -30  -2   2  218.68   10.80
  30  -2  -2  233.58   13.50
  30   2  -2  226.48   12.10
  30   2  -2  239.18   13.20
 -30   2   2  233.28   11.80
 -30   2   2  229.78   11.80
 -28  -2   2  394.46   15.80
 -28  -2   2  365.96   14.00
  28  -2  -2  390.16   16.20
  28  -2  -2  356.76   14.80
 -28   2   2  393.16   15.70
 -28   2   2  372.46   14.10
 -28   2   2  392.36   13.50
  28   2  -2  368.66   15.70
  28   2  -2  387.66   15.40
  28   2  -2  399.56   16.40
 -26  -2   2  159.78    8.40
  26  -2  -2  173.98   10.10
 -26  -2   2  160.58    7.30
 -26  -2   2  155.78    8.20
  26  -2  -2  164.68    8.50
 -26  -2   2  175.28    9.70
  26  -2  -2  158.38    8.60
  26   2  -2  180.68   10.20
  26   2  -2  163.18    9.30
  26   2  -2  165.38    8.50
 -26   2   2  173.38    8.50
 -26   2   2  159.88    8.80
 -26   2   2  164.78    8.90
  26   2  -2  164.78    9.70
  24  -2  -2   16.70    3.50
  24  -2  -2   19.70    3.80
 -24  -2   2   16.90    2.70
 -24  -2   2   13.10    3.00
  24  -2  -2   14.70    3.90
 -24  -2   2   19.30    3.60
 -24  -2   2   30.50    4.50
  24   2  -2   15.10    3.60
  24   2  -2   20.30    3.60
  24   2  -2   18.90    3.30
 -24   2   2   17.50    3.50
 -24   2   2   16.20    3.20
  24   2  -2   15.40    3.80
 -24   2   2   17.60    3.90
  22  -2  -2   13.90    2.80
  22  -2  -2   13.50    3.50
  22  -2  -2    7.50    2.60
 -22  -2   2    9.30    2.70
 -22  -2   2   10.80    3.10
 -22  -2   2   11.60    2.60
  22  -2  -2   10.90    3.00
 -22  -2   2   12.10    2.20
 -22   2   2   11.30    2.70
  22   2  -2    7.60    2.30
  22   2  -2   11.10    2.60
  22   2  -2   16.50    3.40
 -22   2   2    9.30    2.20
  22   2  -2    8.90    2.30
 -22   2   2   11.20    2.60
  22   2  -2   11.60    2.80
 -20  -2   2   92.69    5.40
 -20  -2   2   89.49    5.00
  20  -2  -2   83.69    5.60
  20  -2  -2   88.29    5.60
  20  -2  -2   91.69    5.50
  20  -2  -2   91.79    5.40
 -20  -2   2   91.19    6.00
 -20  -2   2   87.39    4.50
  20   2  -2   95.79    6.00
 -20   2   2   82.09    5.10
 -20   2   2   87.69    5.00
  20   2  -2   97.99    5.10
  20   2  -2   91.29    5.30
 -20   2   2   85.19    5.90
  20   2  -2   89.69    5.70
  20   2  -2   81.09    5.80
  18  -2  -2  304.57   10.00
  18  -2  -2  283.57    7.40
 -18  -2   2  303.17    9.00
 -18  -2   2  302.57   10.40
  18  -2  -2  312.67   10.60
  18  -2  -2  288.57   10.20
 -18  -2   2  306.47   10.10
 -18  -2   2  288.77    9.80
  18  -2  -2  302.37    9.90
  18   2  -2  298.77   10.30
  18   2  -2  306.87   10.80
  18   2  -2  282.97   10.10
 -18   2   2  308.47   10.50
 -18   2   2  283.17    9.70
  18   2  -2  299.67    9.80
  18   2  -2  275.07    9.50
 -18   2   2  281.97    8.80
 -18   2   2  290.97    9.80
  16  -2  -2  142.69    5.80
  16  -2  -2  148.59    6.30
  16  -2  -2  140.39    4.70
  16  -2  -2  141.59    6.40
 -16  -2   2  143.09    5.90
 -16  -2   2  139.19    6.30
 -16  -2   2  147.79    5.10
  16  -2  -2  152.68    5.90
 -16  -2   2  144.59    5.90
  16   2  -2  142.99    6.40
  16   2  -2  145.79    6.10
  16   2  -2  151.78    5.70
 -16   2   2  140.79    5.80
  16   2  -2  139.39    5.70
 -16   2   2  149.19    6.30
 -16   2   2  141.99    5.20
 -16   2   2  135.19    5.70
  16   2  -2  156.18    6.50
 -14  -2   2    8.40    1.70
  14  -2  -2   11.90    1.70
 -14  -2   2    7.30    1.20
  14  -2  -2    8.70    1.00
  14  -2  -2    8.40    1.80
  14  -2  -2    8.00    1.90
 -14  -2   2    9.30    1.80
 -14  -2   2    7.30    1.20
 -14  -2   2    9.70    1.70
  14  -2  -2    9.10    1.70
 -14   2   2    9.10    1.40
  14   2  -2    9.00    1.50
  14   2  -2   10.40    1.70
  14   2  -2    6.70    1.60
  14   2  -2    9.50    2.00
  14   2  -2    6.60    2.00
 -14   2   2    9.00    1.60
 -14   2   2   12.30    1.80
  12  -2  -2  245.78    6.40
  12  -2  -2  246.58    7.80
 -12  -2   2  245.98    7.90
  12  -2  -2  243.58    7.50
 -12  -2   2  242.08    6.90
 -12  -2   2  253.47    7.50
  12  -2  -2  245.28    7.30
 -12  -2   2  240.58    7.70
 -12  -2   2  242.58    6.70
  12   2  -2  254.77    7.70
  12   2  -2  235.38    7.40
  12   2  -2  232.58    7.50
  12   2  -2  242.18    8.10
 -12   2   2  236.88    7.10
 -12   2   2  229.68    7.70
  12   2  -2  238.28    7.60
 -12   2   2  252.07    7.30
 -12   2   2  241.38    7.60
  12   2  -2  251.87    7.90
  10  -2  -2   47.50    2.90
  10  -2  -2   46.60    1.50
 -10  -2   2   48.50    2.80
  10  -2  -2   47.30    2.50
  10  -2  -2   49.80    2.60
 -10  -2   2   42.70    2.30
 -10  -2   2   51.09    2.40
  10  -2  -2   49.40    2.40
  10  -2  -2   50.39    1.80
 -10  -2   2   52.99    2.80
 -10  -2   2   49.60    2.00
  10   2  -2   46.80    2.50
 -10   2   2   51.29    2.40
  10   2  -2   52.59    2.80
 -10   2   2   49.50    2.80
 -10   2   2   50.39    2.70
  10   2  -2   41.80    3.00
  10   2  -2   49.90    2.80
  10   2  -2   49.20    2.80
  10   2  -2   44.60    2.40
 -10   2   2   47.30    1.40
 -10   2   2   46.60    2.20
   8  -2  -2   10.70    0.50
   8  -2  -2    8.50    1.10
  -8  -2   2   14.10    1.40
  -8  -2   2   10.50    1.20
  -8  -2   2    8.80    1.30
   8  -2  -2    9.40    1.10
   8  -2  -2    9.20    1.30
  -8  -2   2    9.60    0.70
   8  -2  -2    9.30    1.00
  -8  -2   2    9.30    1.20
   8   2  -2    9.30    1.20
  -8   2   2   10.00    1.40
   8   2  -2   12.00    1.40
  -8   2   2    9.10    0.40
   8   2  -2    8.40    1.10
  -8   2   2    9.50    1.10
  -8   2   2    8.80    1.20
   8   2  -2   10.40    1.50
  -8   2   2    9.50    1.00
   8   2  -2   10.50    1.20
   8   2  -2    9.00    1.30
   6  -2  -2   70.99    1.90
  -6  -2   2   69.29    2.70
  -6  -2   2   68.99    2.60
  -6  -2   2   72.39    2.80
   6  -2  -2   81.89    2.50
   6  -2  -2   73.79    3.00
   6  -2  -2   72.39    2.70
  -6  -2   2   68.19    2.10
   6  -2  -2   68.49    2.70
  -6  -2   2   72.89    2.50
  -6  -2   2   69.59    2.70
  -6   2   2   72.89    2.60
  -6   2   2   72.09    2.20
  -6   2   2   76.49    2.90
   6   2  -2   67.99    2.70
   6   2  -2   72.49    2.70
  -6   2   2   72.09    1.90
   6   2  -2   68.79    2.80
  -6   2   2   72.09    2.40
   6   2  -2   63.69    2.90
   6   2  -2   68.69    2.70
   6   2  -2   71.09    3.00
  -6   2   2   69.69    2.40
  -4  -2   2  608.04   14.70
   4  -2  -2  633.34   14.80
  -4  -2   2  618.04   14.70
   4  -2  -2  631.24   14.70
  -4  -2   2  608.54   14.70
  -4  -2   2  635.84   15.20
   4  -2  -2  628.44   14.90
  -4  -2   2  636.84   14.10
  -4  -2   2  631.04   15.00
   4  -2  -2  638.44   14.30
  -4   2   2  622.44   14.40
  -4   2   2  625.44   14.60
   4   2  -2  595.64   14.30
   4   2  -2  612.04   14.90
   4   2  -2  620.34   14.80
   4   2  -2  627.44   14.90
   4   2  -2  613.44   15.30
   4   2  -2  621.54   15.00
  -4   2   2  621.54   14.30
   4   2  -2  625.24   14.10
  -4   2   2  650.53   14.10
   4   2  -2  602.54   15.30
  -4   2   2  641.14   14.30
  -2  -2   2 1002.20   23.20
   2  -2  -2 1013.70   23.10
  -2  -2   2 1031.10   23.10
  -2  -2   2 1008.80   22.80
   2  -2  -2 1005.30   22.90
   2  -2  -2  973.80   22.60
  -2  -2   2  996.40   22.90
   2  -2  -2 1021.80   23.00
   2  -2  -2 1018.70   22.90
  -2  -2   2 1019.80   23.60
  -2  -2   2  989.70   23.10
  -2  -2   2  984.10   23.00
  -2   2   2  988.90   22.80
   2   2  -2 1007.10   23.10
   2   2  -2 1009.60   23.20
   2   2  -2  983.80   22.90
  -2   2   2  939.51   23.00
  -2   2   2 1038.80   22.70
   2   2  -2  991.50   22.80
  -2   2   2 1043.30   23.10
   2   2  -2 1014.80   23.70
   2   2  -2  993.60   23.20
  -2   2   2  987.30   23.10
   2   2  -2 1036.60   23.60
   0  -2  -2  364.56    8.80
   0  -2  -2  363.06    8.60
   0  -2  -2  359.46    8.80
   0  -2   2  363.56    8.60
   0  -2   2  377.56    9.00
   0  -2   2  354.86    8.90
   0  -2   2  370.56    8.90
   0  -2  -2  371.96    8.50
   0  -2   2  355.16    9.00
   0  -2  -2  368.66    8.40
   0  -2  -2  367.36    8.80
   0   2   2  367.46    8.70
   0   2   2  370.56    8.40
   0   2   2  351.96    8.50
   0   2   2  372.56    8.80
   0   2  -2  354.66    9.10
   0   2  -2  373.36    9.00
   0   2   2  357.36    8.70
   0   2  -2  351.56    9.00
   0   2   2  368.86    8.50
   0   2  -2  379.16    9.30
   2  -2   2  158.78    4.60
   2  -2   2  160.18    4.70
  -2  -2  -2  162.48    4.50
   2  -2   2  163.88    4.60
  -2  -2  -2  160.98    4.70
   2  -2   2  161.38    4.60
   2  -2   2  165.98    4.20
  -2  -2  -2  164.38    4.50
  -2  -2  -2  161.98    4.50
  -2  -2  -2  158.38    4.10
  -2  -2  -2  163.88    4.30
  -2   2  -2  161.78    4.90
   2   2   2  164.58    4.30
   2   2   2  164.68    4.10
   2   2   2  156.78    4.20
  -2   2  -2  163.28    4.60
   2   2   2  157.78    4.30
  -2   2  -2  160.88    4.60
   2   2   2  158.98    4.40
   2   2   2  161.58    4.50
  -2   2  -2  163.38    4.10
  -4  -2  -2  160.08    3.90
   4  -2   2  173.08    4.60
   4  -2   2  178.78    5.00
  -4  -2  -2  171.18    4.80
  -4  -2  -2  165.08    4.80
  -4  -2  -2  169.28    4.70
  -4  -2  -2  167.28    5.10
  -4  -2  -2  165.08    4.90
   4  -2   2  168.78    5.20
  -4  -2  -2  173.38    4.70
   4  -2   2  174.08    5.00
   4  -2   2  173.78    4.70
   4   2   2  172.68    4.90
   4   2   2  164.88    4.50
   4   2   2  177.08    4.90
  -4   2  -2  161.28    4.70
   4   2   2  169.68    4.90
   4   2   2  175.08    4.60
  -4   2  -2  174.78    4.70
  -4   2  -2  167.08    5.30
  -4   2  -2  162.58    4.90
  -6  -2  -2  907.91   21.20
  -6  -2  -2  881.51   21.70
   6  -2   2  909.31   21.50
  -6  -2  -2  908.01   21.30
   6  -2   2  924.71   21.90
   6  -2   2  914.11   21.00
   6  -2   2  898.61   21.60
   6  -2   2  902.71   20.80
  -6  -2  -2  914.61   21.40
  -6  -2  -2  883.91   21.20
  -6   2  -2  896.51   21.50
  -6   2  -2  889.81   21.40
   6   2   2  903.01   21.20
   6   2   2  889.11   21.30
   6   2   2  893.71   21.40
  -6   2  -2  897.31   21.90
  -6   2  -2  912.01   20.90
   6   2   2  890.51   20.60
   6   2   2  881.01   21.00
   6   2   2  940.11   21.60
  -8  -2  -2   81.19    3.20
   8  -2   2   78.49    3.70
   8  -2   2   78.19    2.80
   8  -2   2   81.59    3.40
   8  -2   2   82.59    2.90
  -8  -2  -2   82.19    3.30
  -8  -2  -2   70.89    3.40
  -8  -2  -2   80.79    3.10
   8  -2   2   79.99    2.70
  -8  -2  -2   88.09    3.20
   8   2   2   82.89    3.30
   8   2   2   82.09    2.90
  -8   2  -2   81.89    3.70
   8   2   2   83.99    3.30
   8   2   2   82.29    2.80
  -8   2  -2   76.59    3.40
   8   2   2   82.59    3.50
  -8   2  -2   80.89    3.40
   8   2   2   72.19    3.20
 -10  -2  -2   90.49    3.80
  10  -2   2   86.19    3.00
 -10  -2  -2   86.89    3.40
 -10  -2  -2   88.69    3.70
 -10  -2  -2   95.89    3.70
  10  -2   2   92.89    4.50
  10  -2   2   89.29    3.30
 -10  -2  -2   96.89    4.20
  10  -2   2   90.19    3.20
  10  -2   2   87.59    4.00
  10  -2   2   87.89    3.90
 -10   2  -2   91.89    3.50
  10   2   2   86.59    4.10
  10   2   2   89.09    3.30
 -10   2  -2   87.69    3.90
  10   2   2   96.79    3.80
 -10   2  -2   86.39    2.90
  10   2   2   86.29    4.00
 -10   2  -2   89.99    4.00
  10   2   2   83.29    3.90
  10   2   2   90.39    3.40
 -10   2  -2   90.99    4.20
  12  -2   2    2.20    1.70
 -12  -2  -2    0.20    0.70
 -12  -2  -2    1.00    0.90
  12  -2   2    2.30    1.00
 -12  -2  -2    0.30    1.50
  12  -2   2    1.10    0.70
  12  -2   2    1.60    1.00
  12  -2   2    3.30    1.50
  12  -2   2    0.70    0.70
 -12  -2  -2    3.00    1.10
 -12  -2  -2    1.00    1.00
 -12   2  -2    3.70    1.10
  12   2   2    1.40    1.10
 -12   2  -2    1.60    1.40
 -12   2  -2    1.40    1.30
  12   2   2    2.90    0.80
  12   2   2    3.80    1.60
 -12   2  -2    5.10    1.60
  12   2   2    1.40    1.50
  12   2   2    0.50    0.90
  12   2   2    0.60    1.00
  14  -2   2   51.49    2.50
 -14  -2  -2   52.89    3.60
  14  -2   2   50.19    2.60
 -14  -2  -2   51.19    4.00
  14  -2   2   51.49    4.40
  14  -2   2   48.80    3.00
  14  -2   2   48.90    3.40
 -14  -2  -2   54.59    3.20
  14  -2   2   50.19    3.60
 -14  -2  -2   56.59    3.20
 -14   2  -2   49.10    3.60
  14   2   2   53.69    3.00
 -14   2  -2   52.19    3.50
 -14   2  -2   48.70    3.00
  14   2   2   49.70    3.80
  14   2   2   43.40    3.20
  14   2   2   49.10    3.20
 -14   2  -2   49.40    3.60
  14   2   2   49.30    3.90
  14   2   2   48.80    2.80
  16  -2   2    9.40    2.30
 -16  -2  -2    5.70    1.60
 -16  -2  -2    6.80    1.90
 -16  -2  -2    8.10    1.80
 -16  -2  -2    7.80    1.90
  16  -2   2    4.00    2.00
  16  -2   2    5.80    1.70
  16  -2   2    6.30    1.10
  16  -2   2    5.50    1.10
  16  -2   2    6.70    2.10
 -16   2  -2   10.30    1.60
  16   2   2    5.20    1.50
  16   2   2    3.50    1.60
 -16   2  -2    7.00    2.20
  16   2   2    8.10    2.20
  16   2   2    7.60    2.00
  18  -2   2    9.70    2.50
  18  -2   2    7.70    2.00
 -18  -2  -2   12.40    2.40
  18  -2   2   15.20    2.90
 -18  -2  -2    9.60    2.00
  18  -2   2    8.80    2.50
  18  -2   2   10.60    1.60
 -18  -2  -2   11.30    2.10
 -18  -2  -2    9.10    2.50
 -18   2  -2   11.60    2.30
  18   2   2   10.60    2.70
  18   2   2   11.70    2.40
 -18   2  -2   14.10    2.20
  18   2   2   13.00    2.30
 -18   2  -2   18.00    2.60
  18   2   2    9.80    1.90
  20  -2   2  106.89    7.80
 -20  -2  -2   96.99    6.10
  20  -2   2  108.39    5.80
  20  -2   2   98.99    6.00
 -20  -2  -2  106.39    5.60
 -20  -2  -2  105.09    5.90
  20  -2   2  112.89    5.80
 -20  -2  -2  121.39    7.20
  20   2   2  106.29    5.50
 -20   2  -2  102.09    6.60
  20   2   2  113.49    5.80
  20   2   2  110.09    6.20
 -20   2  -2   93.69    5.20
 -20   2  -2  110.59    6.30
  20   2   2   96.29    6.10
 -22  -2  -2   95.09    7.20
 -22  -2  -2   74.79    5.90
 -22  -2  -2   89.29    5.80
  22  -2   2   89.09    5.70
  22  -2   2   95.59    5.90
  22  -2   2   87.69    6.60
  22   2   2   87.39    5.40
 -22   2  -2   81.79    5.60
 -22   2  -2   90.99    5.40
  22   2   2   94.69    5.60
  22   2   2   85.89    6.10
  22   2   2   97.59    7.10
 -22   2  -2   95.29    6.90
  24  -2   2   36.00    4.60
 -24  -2  -2   51.49    4.80
 -24  -2  -2   38.50    4.70
  24  -2   2   37.60    4.70
 -24  -2  -2   46.90    4.70
 -24   2  -2   35.10    4.50
 -24   2  -2   33.20    4.70
  24   2   2   39.20    4.70
 -24   2  -2   47.80    5.10
  24   2   2   46.70    5.50
  26  -2   2    0.40    2.80
 -26  -2  -2    2.20    2.40
 -26  -2  -2   -0.40    2.70
 -26  -2  -2    1.60    2.60
  26  -2   2    0.00    3.30
 -26   2  -2    1.30    2.40
 -26   2  -2    1.70    3.40
 -26   2  -2   -4.70    2.50
  26   2   2   -0.20    3.70
  26   2   2    3.50    2.80
  26   2   2    1.10    3.30
 -28  -2  -2   45.00    5.20
  28  -2   2   46.00    5.70
 -28  -2  -2   56.79    6.30
  28  -2   2   48.40    7.00
  28  -2   2   51.49    6.00
 -28  -2  -2   48.30    5.40
  28   2   2   45.00    6.60
  28   2   2   49.99    6.70
 -28   2  -2   45.00    6.10
  28   2   2   42.80    6.30
 -28   2  -2   51.19    5.60
 -28   2  -2   52.39    6.20
 -30  -2  -2  143.29    9.90
 -30  -2  -2  137.29    8.80
 -30   2  -2  142.39    9.20
 -30   2  -2  147.09    9.50
  30   2   2  137.59   10.50
 -30   2  -2  143.49    9.20
  30   2   2  122.89    9.40
 -31  -3   2  135.09    9.50
 -31  -3   2  153.28    9.80
  31  -3  -2  112.79    9.30
  31   3  -2  146.29   10.80
  31   3  -2  123.39   10.60
 -31   3   2  152.18   10.60
 -31   3   2  131.89    9.70
  29  -3  -2    8.40    3.30
 -29  -3   2    7.80    3.00
  29  -3  -2    5.20    4.30
 -29  -3   2   10.40    4.60
 -29   3   2    5.70    3.20
 -29   3   2   11.10    4.10
 -29   3   2   10.30    3.40
  29   3  -2    2.50    3.00
  29   3  -2    9.80    3.30
 -27  -3   2  303.07   12.50
 -27  -3   2  331.17   13.90
 -27  -3   2  317.97   12.50
  27  -3  -2  339.67   14.60
  27  -3  -2  306.17   13.40
 -27   3   2  305.67   13.50
 -27   3   2  306.57   12.40
  27   3  -2  295.07   13.50
  27   3  -2  340.57   14.90
  27   3  -2  309.37   13.00
 -25  -3   2  637.44   19.30
 -25  -3   2  624.24   17.50
 -25  -3   2  664.53   20.60
  25  -3  -2  625.84   20.10
 -25  -3   2  643.94   19.50
  25  -3  -2  603.14   19.40
  25  -3  -2  594.04   20.40
 -25   3   2  601.44   19.80
  25   3  -2  647.94   21.30
 -25   3   2  656.03   19.60
  25   3  -2  619.64   20.20
  25   3  -2  614.04   19.90
  25   3  -2  615.34   18.70
  23  -3  -2  172.88    8.80
 -23  -3   2  180.78    7.90
 -23  -3   2  176.08    8.50
  23  -3  -2  172.88    8.00
  23  -3  -2  175.38    8.30
 -23  -3   2  179.58    7.90
 -23  -3   2  168.58    6.80
 -23   3   2  182.28    9.10
  23   3  -2  168.78    7.40
  23   3  -2  173.88    9.50
  23   3  -2  172.98    8.30
 -23   3   2  174.28    8.10
 -23   3   2  171.48    7.80
  23   3  -2  162.28    8.20
  23   3  -2  173.78    8.40
  21  -3  -2   10.80    2.30
  21  -3  -2   15.10    2.90
 -21  -3   2   12.80    2.80
 -21  -3   2   25.20    3.30
  21  -3  -2   22.70    3.20
  21  -3  -2   15.50    2.70
 -21  -3   2   19.40    2.10
 -21  -3   2   15.50    2.80
  21   3  -2   20.90    3.40
 -21   3   2   15.10    2.90
 -21   3   2   24.50    3.70
  21   3  -2   18.10    3.60
  21   3  -2   15.00    2.90
 -21   3   2   23.10    3.20
  21   3  -2   18.50    3.30
  21   3  -2   17.90    2.90
  19  -3  -2   11.80    2.10
 -19  -3   2    8.60    2.60
  19  -3  -2    9.00    2.50
  19  -3  -2    7.90    1.90
 -19  -3   2    6.50    1.90
 -19  -3   2    4.60    1.50
  19  -3  -2    4.10    2.40
 -19  -3   2    6.80    2.20
 -19   3   2    7.20    2.20
  19   3  -2    9.10    2.20
 -19   3   2    6.80    1.50
  19   3  -2    9.90    2.20
  19   3  -2    9.00    1.90
 -19   3   2    9.50    1.90
 -19   3   2   10.80    2.30
  19   3  -2   14.60    3.20
  19   3  -2    6.70    1.80
  17  -3  -2  468.25   13.90
  17  -3  -2  484.45   14.50
  17  -3  -2  470.35   13.50
 -17  -3   2  481.15   12.80
 -17  -3   2  465.95   13.80
  17  -3  -2  488.55   14.70
 -17  -3   2  494.65   14.50
 -17  -3   2  502.15   14.30
 -17   3   2  489.95   14.60
  17   3  -2  486.05   14.90
 -17   3   2  480.85   14.10
  17   3  -2  469.85   14.20
  17   3  -2  491.55   13.70
 -17   3   2  466.95   13.30
  17   3  -2  464.55   14.30
  17   3  -2  473.25   14.10
  15  -3  -2 1391.06   34.10
  15  -3  -2 1361.36   33.10
  15  -3  -2 1395.96   34.40
 -15  -3   2 1349.96   34.00
 -15  -3   2 1359.46   33.60
  15  -3  -2 1407.46   33.60
 -15  -3   2 1381.76   33.90
 -15  -3   2 1418.46   32.60
  15   3  -2 1391.46   34.70
  15   3  -2 1404.46   33.40
 -15   3   2 1385.56   33.40
  15   3  -2 1392.76   34.00
 -15   3   2 1377.46   34.30
 -15   3   2 1388.76   33.80
  15   3  -2 1372.06   34.00
 -15   3   2 1357.46   33.10
  15   3  -2 1420.96   34.20
 -13  -3   2  558.04   14.90
 -13  -3   2  566.34   14.10
 -13  -3   2  559.24   15.20
  13  -3  -2  571.54   14.90
 -13  -3   2  545.15   15.30
  13  -3  -2  582.54   15.40
 -13  -3   2  555.84   14.50
  13  -3  -2  566.84   14.50
  13   3  -2  582.44   15.30
 -13   3   2  547.65   14.70
 -13   3   2  551.94   14.70
  13   3  -2  575.94   14.80
 -13   3   2  563.84   15.60
  13   3  -2  567.84   15.40
 -13   3   2  567.74   15.20
  13   3  -2  554.24   15.80
  13   3  -2  595.14   15.60
  11  -3  -2   -0.10    1.00
 -11  -3   2    0.60    1.10
  11  -3  -2    1.70    0.90
 -11  -3   2    0.70    0.60
  11  -3  -2    1.90    0.70
 -11  -3   2    1.10    0.80
 -11  -3   2    0.90    0.80
 -11  -3   2    0.80    0.60
 -11   3   2    1.40    0.80
  11   3  -2    0.20    1.00
 -11   3   2    2.10    1.30
 -11   3   2    1.10    0.90
  11   3  -2   -0.20    1.10
  11   3  -2    1.50    1.00
  11   3  -2   11.50    1.80
  11   3  -2    0.30    0.70
 -11   3   2   -0.40    0.60
  11   3  -2    1.60    0.90
  -9  -3   2    0.90    0.50
  -9  -3   2    0.90    0.90
  -9  -3   2    1.50    0.60
  -9  -3   2    1.00    0.70
   9  -3  -2    1.30    1.00
  -9  -3   2    2.20    0.80
   9  -3  -2    3.00    0.70
   9  -3  -2    0.90    0.80
  -9  -3   2    0.40    1.00
   9  -3  -2    1.50    0.70
   9   3  -2    2.30    1.30
  -9   3   2    0.90    0.30
  -9   3   2    0.60    0.80
   9   3  -2    2.30    1.00
   9   3  -2    1.50    0.80
  -9   3   2    0.90    0.80
  -9   3   2    1.10    0.60
   9   3  -2    0.90    1.10
   9   3  -2    1.50    1.10
   9   3  -2    1.30    0.70
  -7  -3   2  320.77    8.70
  -7  -3   2  309.87    8.50
  -7  -3   2  316.67    7.80
   7  -3  -2  335.27    8.80
   7  -3  -2  328.37    8.60
  -7  -3   2  323.27    8.30
  -7  -3   2  315.67    8.60
   7  -3  -2  319.17    8.10
  -7  -3   2  311.97    8.80
   7  -3  -2  332.07    8.90
  -7   3   2  300.07    7.20
   7   3  -2  325.07    8.80
   7   3  -2  320.07    9.10
   7   3  -2  305.17    8.80
  -7   3   2  314.67    8.20
  -7   3   2  310.97    8.60
   7   3  -2  337.27    9.10
  -7   3   2  311.37    7.40
   7   3  -2  316.17    8.40
  -7   3   2  319.77    8.80
   7   3  -2  319.77    8.50
  -5  -3   2  860.61   21.20
   5  -3  -2  893.81   20.70
   5  -3  -2  906.41   20.30
   5  -3  -2  875.11   20.90
  -5  -3   2  887.01   21.20
   5  -3  -2  898.21   21.20
  -5  -3   2  851.21   20.80
  -5  -3   2  898.31   20.20
  -5  -3   2  878.01   20.80
  -5  -3   2  881.81   20.90
   5   3  -2  889.71   21.10
   5   3  -2  891.81   21.50
   5   3  -2  871.01   20.30
  -5   3   2  887.11   20.40
   5   3  -2  874.01   20.20
  -5   3   2  888.11   20.50
   5   3  -2  877.31   21.40
  -5   3   2  880.31   20.80
   5   3  -2  900.41   20.70
  -5   3   2  886.51   20.10
  -5   3   2  905.91   20.80
   5   3  -2  891.81   21.30
  -3  -3   2  117.99    3.70
  -3  -3   2  115.29    3.50
   3  -3  -2  114.79    3.10
   3  -3  -2  117.79    3.10
  -3  -3   2  111.19    4.00
  -3  -3   2  121.29    3.90
  -3  -3   2  111.59    3.60
   3  -3  -2  117.59    3.50
   3  -3  -2  112.99    3.30
   3  -3  -2  119.69    3.80
   3   3  -2  114.89    3.90
   3   3  -2  115.19    3.80
   3   3  -2  115.69    4.10
  -3   3   2  115.89    3.60
   3   3  -2  117.59    3.50
  -3   3   2  111.49    3.30
   3   3  -2  124.19    4.10
  -3   3   2  117.89    3.10
  -3   3   2  115.69    3.30
  -3   3   2  111.69    3.20
  -3   3   2  114.49    3.00
   3   3  -2  118.49    3.50
   3   3  -2  117.09    3.20
  -1  -3   2  159.48    4.40
  -1  -3   2  161.68    4.80
  -1  -3   2  160.18    4.60
  -1  -3   2  158.98    4.60
   1  -3  -2  159.68    4.10
   1  -3  -2  157.38    4.10
   1  -3  -2  155.98    4.50
   1  -3  -2  156.08    4.30
  -1  -3   2  162.08    4.40
  -1  -3   2  153.08    4.90
   1  -3  -2  162.58    4.00
   1  -3  -2  159.28    4.60
  -1   3   2  152.98    4.10
   1   3  -2  156.98    4.70
  -1   3   2  156.38    4.10
  -1   3   2  157.98    4.10
  -1   3   2  150.48    4.00
  -1   3   2  157.58    4.00
   1   3  -2  151.48    5.10
  -1   3   2  162.58    4.30
   1   3  -2  154.78    4.70
   1   3  -2  151.88    4.70
   1   3  -2  157.68    5.00
  -1  -3  -2   53.49    1.80
   1  -3   2   55.59    2.60
  -1  -3  -2   52.89    2.10
  -1  -3  -2   53.79    2.10
   1  -3   2   51.09    1.90
   1  -3   2   51.39    2.40
   1  -3   2   52.49    2.30
  -1  -3  -2   54.99    2.20
   1  -3   2   52.49    2.20
  -1  -3  -2   48.30    1.40
  -1   3  -2   48.10    2.30
   1   3   2   51.79    1.90
  -1   3  -2   55.39    2.30
   1   3   2   49.70    2.00
   1   3   2   47.90    1.80
   1   3   2   48.30    1.40
  -1   3  -2   50.69    2.40
   1   3   2   50.59    1.40
   1   3   2   48.80    1.60
   1   3   2   51.19    2.00
  -3  -3  -2  253.27    6.90
  -3  -3  -2  269.07    7.10
   3  -3   2  260.17    7.20
  -3  -3  -2  262.87    6.00
   3  -3   2  268.07    7.20
  -3  -3  -2  256.27    6.90
  -3  -3  -2  261.87    7.30
   3  -3   2  268.97    6.80
  -3  -3  -2  259.87    6.70
  -3  -3  -2  253.27    6.30
   3  -3   2  265.97    7.20
  -3   3  -2  264.17    7.00
   3   3   2  257.97    6.90
  -3   3  -2  264.27    7.20
   3   3   2  255.77    6.00
   3   3   2  259.77    7.00
   3   3   2  263.97    6.90
   3   3   2  258.97    7.00
  -3   3  -2  266.37    7.60
   3   3   2  255.37    6.20
  -5  -3  -2   28.90    1.80
  -5  -3  -2   26.70    0.90
  -5  -3  -2   28.70    1.60
  -5  -3  -2   30.50    1.80
   5  -3   2   29.00    2.00
   5  -3   2   27.80    1.60
  -5  -3  -2   28.90    1.90
   5  -3   2   29.20    1.70
   5  -3   2   25.70    1.90
  -5  -3  -2   28.00    1.60
   5  -3   2   27.60    1.90
   5   3   2   28.20    1.70
   5   3   2   27.20    1.60
  -5   3  -2   27.20    1.50
   5   3   2   28.90    1.40
   5   3   2   28.70    1.00
  -5   3  -2   26.10    1.90
   5   3   2   31.00    1.80
   5   3   2   30.90    1.80
  -5   3  -2   26.10    2.00
  -5   3  -2   27.90    1.70
  -7  -3  -2  636.64   16.10
   7  -3   2  619.94   14.80
  -7  -3  -2  624.54   15.50
  -7  -3  -2  627.14   15.60
   7  -3   2  639.64   15.10
   7  -3   2  618.74   16.20
  -7  -3  -2  611.44   14.30
   7  -3   2  622.44   15.90
  -7  -3  -2  639.44   15.60
  -7  -3  -2  607.04   15.40
   7   3   2  636.54   15.70
  -7   3  -2  628.04   15.80
  -7   3  -2  624.34   14.90
  -7   3  -2  624.64   16.30
   7   3   2  622.94   15.30
   7   3   2  633.34   15.30
   7   3   2  637.34   14.60
  -7   3  -2  618.74   15.70
   7   3   2  654.83   15.80
   7   3   2  629.84   15.80
  -9  -3  -2  868.31   21.80
   9  -3   2  875.81   20.40
  -9  -3  -2  894.11   21.20
  -9  -3  -2  852.01   21.00
  -9  -3  -2  881.41   21.30
   9  -3   2  878.81   20.40
   9  -3   2  860.81   22.00
  -9  -3  -2  880.91   21.20
   9  -3   2  847.72   21.50
   9   3   2  876.81   21.30
  -9   3  -2  856.31   21.40
   9   3   2  897.91   20.30
   9   3   2  834.62   20.80
   9   3   2  881.61   21.60
  -9   3  -2  845.02   21.80
   9   3   2  868.61   21.50
  -9   3  -2  843.22   21.40
   9   3   2  867.81   21.00
 -11  -3  -2  357.46   10.10
  11  -3   2  349.96    9.30
  11  -3   2  354.86    9.10
  11  -3   2  349.77    9.00
 -11  -3  -2  347.97   10.60
 -11  -3  -2  367.66   10.30
  11  -3   2  349.57   11.00
 -11  -3  -2  345.07   10.00
  11  -3   2  362.46   10.50
  11  -3   2  347.07   10.50
 -11   3  -2  343.87   10.70
  11   3   2  349.87   10.10
  11   3   2  351.56   10.20
  11   3   2  363.56   10.60
 -11   3  -2  353.86   10.40
 -11   3  -2  348.47   10.40
  11   3   2  375.36   10.60
 -11   3  -2  354.76    9.90
 -11   3  -2  354.36    8.80
  11   3   2  360.46    9.30
  11   3   2  343.27    9.60
  13  -3   2   42.00    2.50
  13  -3   2   40.80    2.00
  13  -3   2   37.30    3.20
 -13  -3  -2   40.50    3.00
  13  -3   2   47.30    2.10
 -13  -3  -2   36.60    2.80
  13  -3   2   35.50    3.50
  13  -3   2   45.70    3.20
 -13  -3  -2   35.90    2.70
 -13  -3  -2   38.60    3.30
  13   3   2   40.90    3.40
  13   3   2   37.50    3.30
  13   3   2   42.00    3.10
 -13   3  -2   42.60    2.90
  13   3   2   40.90    2.40
 -13   3  -2   39.40    2.50
 -13   3  -2   43.90    3.40
  13   3   2   43.40    3.30
  13   3   2   37.50    2.50
 -13   3  -2   46.30    3.60
 -15  -3  -2   22.50    2.60
 -15  -3  -2   18.50    2.30
  15  -3   2   19.70    2.90
 -15  -3  -2   25.90    2.90
  15  -3   2   22.30    2.80
  15  -3   2   21.20    1.60
  15  -3   2   21.70    2.70
  15  -3   2   29.10    1.80
  15  -3   2   22.10    2.20
 -15  -3  -2   17.00    2.40
  15   3   2   20.10    2.00
  15   3   2   23.10    3.00
 -15   3  -2   20.40    2.50
  15   3   2   17.30    2.50
 -15   3  -2   20.50    2.80
 -15   3  -2   23.20    2.40
 -15   3  -2   23.00    2.80
  15   3   2   22.60    2.50
 -17  -3  -2  505.15   14.80
  17  -3   2  517.95   16.90
 -17  -3  -2  535.15   16.00
  17  -3   2  517.65   14.40
 -17  -3  -2  525.85   15.30
  17  -3   2  535.35   15.70
  17  -3   2  530.95   15.70
  17  -3   2  524.15   13.30
 -17  -3  -2  520.85   14.80
  17   3   2  506.05   15.60
 -17   3  -2  500.85   14.40
 -17   3  -2  526.05   15.50
  17   3   2  525.35   16.00
  17   3   2  508.95   14.10
  17   3   2  516.65   14.90
 -17   3  -2  495.95   15.10
 -17   3  -2  526.45   15.70
  19  -3   2  968.10   26.80
  19  -3   2  975.30   28.10
 -19  -3  -2  964.50   25.60
 -19  -3  -2 1021.00   25.90
  19  -3   2  956.60   25.30
  19  -3   2  994.40   26.70
 -19  -3  -2 1029.70   27.40
 -19  -3  -2  985.80   26.20
 -19   3  -2 1006.00   25.60
  19   3   2  931.11   26.90
  19   3   2 1008.90   27.20
  19   3   2  992.10   25.10
 -19   3  -2 1032.60   26.90
  19   3   2  975.60   25.90
 -21  -3  -2  218.98    8.60
  21  -3   2  217.98    9.80
 -21  -3  -2  228.98    9.80
  21  -3   2  209.38   11.00
 -21  -3  -2  223.98    8.80
  21  -3   2  222.68    9.20
  21  -3   2  209.48    8.60
 -21  -3  -2  195.58    8.60
  21   3   2  222.08    9.60
  21   3   2  206.18    9.30
 -21   3  -2  205.18    8.90
  21   3   2  216.48    8.90
 -21   3  -2  220.78    9.80
  21   3   2  214.08    8.10
 -21   3  -2  208.58    8.30
 -23  -3  -2    2.90    2.70
  23  -3   2    0.00    2.70
  23  -3   2    4.20    2.80
 -23  -3  -2    4.30    3.30
 -23  -3  -2    5.40    2.10
 -23   3  -2    3.00    2.90
  23   3   2    1.00    2.20
  23   3   2    1.10    3.20
 -23   3  -2    1.90    2.20
 -25  -3  -2    1.00    1.90
  25  -3   2    3.80    3.20
 -25  -3  -2    2.00    3.10
  25  -3   2    3.90    2.50
 -25  -3  -2    2.90    2.60
  25   3   2    2.70    2.60
  25   3   2   -1.30    2.30
  25   3   2    4.20    2.60
 -25   3  -2    1.50    2.30
 -25   3  -2    3.90    3.30
 -27  -3  -2  126.79    7.80
 -27  -3  -2  126.09    7.10
  27  -3   2  127.19    9.20
 -27  -3  -2  138.09    9.00
  27  -3   2  140.59   10.20
  27  -3   2  128.99    8.70
  27   3   2  143.89    9.00
 -27   3  -2  148.49    9.40
  27   3   2  147.19   10.00
 -27   3  -2  138.69    9.50
  27   3   2  135.89    9.70
 -27   3  -2  128.99    8.30
 -29  -3  -2  282.77   12.60
  29  -3   2  280.07   14.20
  29  -3   2  267.07   12.60
  29  -3   2  267.27   13.20
 -29  -3  -2  303.87   14.60
 -29   3  -2  311.67   13.30
  29   3   2  239.38   14.00
 -29   3  -2  300.47   12.50
 -29   3  -2  318.87   14.30
  29   3   2  301.87   13.90
  30  -4  -2   64.29    7.40
 -30  -4   2   57.99    6.40
  30  -4  -2   59.19    7.00
 -30  -4   2   61.29    6.60
 -30   4   2   68.99    6.40
  30   4  -2   61.29    7.20
  30   4  -2   64.69    7.30
 -30   4   2   59.29    7.00
  28  -4  -2    6.30    4.00
 -28  -4   2    6.10    4.10
 -28  -4   2    7.70    2.80
  28  -4  -2   10.60    3.60
 -28   4   2    6.30    3.20
 -28   4   2    9.30    3.90
  28   4  -2    0.50    3.40
  28   4  -2    2.90    3.90
  28   4  -2    9.60    4.50
 -26  -4   2   37.50    5.00
  26  -4  -2   37.00    4.80
 -26  -4   2   33.50    4.40
 -26  -4   2   37.20    5.40
  26  -4  -2   25.60    5.10
 -26   4   2   42.90    4.70
 -26   4   2   45.20    4.80
  26   4  -2   47.90    5.30
 -26   4   2   45.40    5.80
  26   4  -2   37.70    5.30
  26   4  -2   40.60    4.90
 -24  -4   2   14.70    2.90
  24  -4  -2   17.10    4.30
 -24  -4   2   10.90    2.90
 -24  -4   2    9.80    3.00
  24  -4  -2   12.00    3.20
  24  -4  -2    8.30    3.50
 -24  -4   2    9.50    1.90
  24   4  -2    8.70    2.30
  24   4  -2   17.00    3.40
  24   4  -2    9.60    3.40
 -24   4   2   10.30    3.20
 -24   4   2   14.90    3.80
  24   4  -2   11.90    3.30
  24   4  -2    9.80    3.50
 -24   4   2   13.90    3.20
 -22  -4   2   38.50    4.60
 -22  -4   2   36.10    3.70
  22  -4  -2   33.50    4.40
 -22  -4   2   33.20    3.00
  22  -4  -2   40.20    5.00
 -22  -4   2   27.30    2.80
  22  -4  -2   33.20    3.60
 -22  -4   2   35.40    4.00
  22   4  -2   30.20    4.20
  22   4  -2   35.10    3.70
 -22   4   2   33.50    3.90
  22   4  -2   37.20    4.60
  22   4  -2   36.00    4.30
 -22   4   2   29.10    3.10
  22   4  -2   24.20    3.50
 -22   4   2   40.80    4.50
 -22   4   2   33.00    3.80
  20  -4  -2  291.97   11.00
 -20  -4   2  289.87    8.90
 -20  -4   2  286.87   10.80
 -20  -4   2  288.07   10.30
  20  -4  -2  272.57   10.80
 -20  -4   2  288.37    9.00
  20  -4  -2  299.77   10.40
 -20  -4   2  296.37   10.60
 -20   4   2  295.77   10.90
  20   4  -2  294.27   10.80
  20   4  -2  287.47   10.40
 -20   4   2  255.87    9.30
  20   4  -2  280.17    9.70
  20   4  -2  302.37   11.40
  20   4  -2  287.97   10.70
 -20   4   2  293.67   10.50
  18  -4  -2   17.50    2.10
  18  -4  -2   13.30    2.40
 -18  -4   2   18.10    2.80
  18  -4  -2   13.30    2.10
 -18  -4   2   15.50    1.80
  18  -4  -2   14.80    2.50
 -18  -4   2   12.60    2.60
 -18  -4   2   16.30    2.10
 -18  -4   2   15.90    2.90
  18   4  -2   17.00    2.80
 -18   4   2   14.20    2.60
 -18   4   2   10.20    2.00
 -18   4   2   14.60    2.20
  18   4  -2   16.20    2.60
 -18   4   2   12.30    2.10
  18   4  -2   15.10    2.40
  18   4  -2   17.80    2.40
  18   4  -2   23.40    3.60
  16  -4  -2  348.67   10.70
  16  -4  -2  332.57    9.80
 -16  -4   2  349.37    9.60
  16  -4  -2  340.47   11.00
  16  -4  -2  361.56   11.50
 -16  -4   2  334.07   11.20
 -16  -4   2  343.97   10.90
 -16  -4   2  341.77   10.70
 -16   4   2  327.47   10.30
  16   4  -2  343.27   11.60
  16   4  -2  347.07   11.20
 -16   4   2  319.37   10.20
  16   4  -2  331.87   10.70
 -16   4   2  331.97   11.10
  16   4  -2  351.46   11.20
 -16   4   2  353.36   11.00
  16   4  -2  333.87   10.20
  14  -4  -2 1296.07   32.40
 -14  -4   2 1322.27   32.60
  14  -4  -2 1323.97   31.90
 -14  -4   2 1289.17   31.10
 -14  -4   2 1331.67   32.10
 -14  -4   2 1331.77   32.50
  14  -4  -2 1269.67   31.00
 -14  -4   2 1343.67   31.00
 -14   4   2 1311.27   32.80
  14   4  -2 1343.17   32.70
  14   4  -2 1327.57   31.60
  14   4  -2 1329.67   32.10
  14   4  -2 1336.27   32.70
 -14   4   2 1309.47   31.80
 -14   4   2 1350.96   32.40
 -14   4   2 1292.77   32.00
  14   4  -2 1301.87   33.20
 -12  -4   2  417.96   11.90
 -12  -4   2  415.16   10.50
  12  -4  -2  411.06   11.80
 -12  -4   2  417.26   11.50
  12  -4  -2  420.96   11.30
 -12  -4   2  400.66   11.80
 -12  -4   2  399.46   10.70
  12  -4  -2  405.66   10.40
  12   4  -2  407.96   12.00
 -12   4   2  400.36   11.50
  12   4  -2  416.56   12.00
  12   4  -2  403.46   11.10
  12   4  -2  402.86   12.30
  12   4  -2  401.36   11.40
 -12   4   2  402.66   11.20
 -12   4   2  412.96   12.00
 -10  -4   2  126.89    4.90
  10  -4  -2  129.89    4.40
 -10  -4   2  131.49    5.00
 -10  -4   2  124.79    3.90
 -10  -4   2  124.99    4.30
  10  -4  -2  132.09    4.90
 -10  -4   2  119.89    4.60
 -10  -4   2  117.89    4.60
  10  -4  -2  133.19    5.10
  10   4  -2  122.99    5.40
  10   4  -2  129.89    5.00
 -10   4   2  130.09    4.90
  10   4  -2  136.09    4.80
  10   4  -2  132.89    4.60
 -10   4   2  129.69    5.00
  10   4  -2  129.89    5.00
 -10   4   2  126.59    4.40
  10   4  -2  128.49    5.10
 -10   4   2  125.09    3.20
  -8  -4   2  151.98    5.20
   8  -4  -2  158.78    5.50
  -8  -4   2  157.08    4.80
   8  -4  -2  154.38    4.80
  -8  -4   2  155.38    5.10
   8  -4  -2  158.48    5.30
   8  -4  -2  161.98    5.10
  -8  -4   2  160.18    5.50
  -8  -4   2  155.38    5.30
  -8  -4   2  153.38    4.40
   8   4  -2  160.18    5.70
  -8   4   2  158.68    5.40
   8   4  -2  152.48    5.40
  -8   4   2  142.89    3.50
   8   4  -2  150.98    4.90
  -8   4   2  146.99    5.40
   8   4  -2  157.18    4.90
   8   4  -2  144.89    5.40
   8   4  -2  159.18    5.60
  -8   4   2  156.38    4.90
   6  -4  -2 2210.88   48.90
  -6  -4   2 2105.89   49.20
   6  -4  -2 2124.39   49.10
   6  -4  -2 2173.18   48.30
  -6  -4   2 2097.99   48.60
   6  -4  -2 2122.89   48.60
  -6  -4   2 2165.68   48.00
  -6  -4   2 2149.88   48.80
  -6  -4   2 2137.79   48.90
   6  -4  -2 2128.99   49.30
  -6  -4   2 2173.88   49.40
   6   4  -2 2088.19   49.30
   6   4  -2 2126.09   48.50
   6   4  -2 2107.99   49.40
  -6   4   2 2134.19   49.00
  -6   4   2 2141.19   48.50
   6   4  -2 2105.29   48.20
   6   4  -2 2134.19   49.50
  -6   4   2 2074.19   48.10
  -6   4   2 2083.59   49.40
   6   4  -2 2181.38   49.20
  -6   4   2 2221.38   47.90
  -4  -4   2 3941.01   87.69
  -4  -4   2 3743.53   87.99
   4  -4  -2 4057.99   88.39
   4  -4  -2 3868.11   87.49
  -4  -4   2 3799.02   86.19
   4  -4  -2 3902.11   88.49
  -4  -4   2 3758.22   86.49
   4  -4  -2 3852.21   88.89
  -4  -4   2 3757.72   89.49
   4  -4  -2 3891.51   86.39
  -4  -4   2 3916.91   86.19
  -4   4   2 3747.53   88.19
   4   4  -2 3716.13   88.39
   4   4  -2 3951.60   86.89
  -4   4   2 3776.02   88.29
   4   4  -2 3776.02   86.59
   4   4  -2 3807.02   88.09
  -4   4   2 3846.22   86.19
  -4   4   2 3782.52   86.89
   4   4  -2 3879.71   89.19
  -4   4   2 3713.23   87.49
   4   4  -2 3884.31   86.69
   2  -4  -2 2387.26   54.09
   2  -4  -2 2389.06   54.59
  -2  -4   2 2377.36   53.89
   2  -4  -2 2354.16   53.09
  -2  -4   2 2378.66   54.19
   2  -4  -2 2352.86   54.69
[truncated: 2,608,463 more chars]
