# Supplementary material for: Synthesis and characterization of the Anderson–Evans tungsto­anti­monate [Na5(H2O)18{(HOCH2)2CHNH3}2][SbW6O24]
Source: Acta Crystallogr C Struct Chem. 2021 Jun 28;77(Pt 7):420–5. doi: 10.1107/S2053229621006239 (PMC8254527; doi:10.1107/S2053229621006239)
Supplement: Supplementary file 2 [file c-77-00420-Isup2.hkl]

data_I                                                                          
_shelx_title ' clsi107_0m_b.res in C2/c'                                        
_shelx_refln_list_code          4                                               
_shelx_F_calc_maximum     2124.59                                               
_exptl_crystal_F_000      4096.00                                               
_reflns_d_resolution_high  0.6489                                               
                                                                                
loop_                                                                           
 _space_group_symop_operation_xyz                                               
 'x, y, z'                                                                      
 '-x, y, -z+1/2'                                                                
 'x+1/2, y+1/2, z'                                                              
 '-x+1/2, y+1/2, -z+1/2'                                                        
 '-x, -y, -z'                                                                   
 'x, -y, z-1/2'                                                                 
 '-x+1/2, -y+1/2, -z'                                                           
 'x+1/2, -y+1/2, z-1/2'                                                         
                                                                                
_cell_length_a    21.9761                                                       
_cell_length_b    13.9179                                                       
_cell_length_c    16.2090                                                       
_cell_angle_alpha  90.000                                                       
_cell_angle_beta  111.189                                                       
_cell_angle_gamma  90.000                                                       
                                                                                
_shelx_F_squared_multiplier     1.000                                           
                                                                                
loop_                                                                           
 _refln_index_h                                                                 
 _refln_index_k                                                                 
 _refln_index_l                                                                 
 _refln_F_squared_calc                                                          
 _refln_F_squared_meas                                                          
 _refln_F_squared_sigma                                                         
 _refln_observed_status                                                         
   2   0   0    1502126.42    1495121.01     26427.57 o                         
   4   0   0       2986.75       3468.59       103.18 o                         
   6   0   0     182699.10     188161.04      1421.00 o                         
   8   0   0     307886.97     304731.41      2279.37 o                         
  10   0   0     721166.90     710405.70      5155.86 o                         
  12   0   0    1678371.57    1670250.39     13681.57 o                         
  14   0   0        349.06        651.44       141.84 o                         
  16   0   0     130335.33     130937.77      1475.80 o                         
  18   0   0      21195.08      21036.60       518.60 o                         
  20   0   0     103864.49     106861.73      1290.51 o                         
  22   0   0      91666.53      91778.11      1316.56 o                         
  24   0   0       7644.89       8123.50       428.44 o                         
  26   0   0      84535.95      82549.28      1394.48 o                         
  28   0   0      39649.07      39546.71      1093.90 o                         
  30   0   0       1045.29       1204.68       698.07 o                         
   3   1   0        111.94        455.75        28.95 o                         
   5   1   0        229.08        535.00        41.75 o                         
   7   1   0      76292.60      75774.52       478.19 o                         
   9   1   0     166879.41     162167.74       948.18 o                         
  11   1   0     307684.35     301756.38      1733.20 o                         
  13   1   0     145627.89     145841.69       971.92 o                         
  15   1   0       4596.87       4903.50       152.14 o                         
  17   1   0       6885.66       7401.18       204.55 o                         
  19   1   0     173548.17     173017.89      1313.10 o                         
  21   1   0     246231.59     246576.41      1864.25 o                         
  23   1   0     108548.61     107640.91       996.20 o                         
  25   1   0        432.45        775.47       199.60 o                         
  27   1   0      16312.99      16488.56       535.67 o                         
  29   1   0        164.79        280.17       308.32 o                         
  31   1   0      60861.72      60169.05      1442.90 o                         
   0   2   0      21063.57      23257.36       166.21 o                         
   2   2   0      62336.25      64721.31       339.74 o                         
   4   2   0     265407.05     271833.83      1411.28 o                         
   6   2   0     107716.30     111778.40       634.17 o                         
   8   2   0       2825.42       2994.15        76.63 o                         
  10   2   0       1863.19       2071.53        76.18 o                         
  12   2   0       6533.52       6470.50       131.95 o                         
  14   2   0      25029.73      25323.82       278.79 o                         
  16   2   0        327.12        479.31       100.91 o                         
  18   2   0      22738.91      23418.88       371.91 o                         
  20   2   0      68831.65      67681.03       733.98 o                         
  22   2   0      19086.60      20058.08       425.80 o                         
  24   2   0       3895.97       4059.08       271.94 o                         
  26   2   0       5460.59       5154.03       343.70 o                         
  28   2   0      59505.41      59905.86      1003.70 o                         
  30   2   0      81314.65      82239.17      1373.11 o                         
   1   3   0      41034.12      42192.77       233.26 o                         
   3   3   0       7994.31       8594.29       100.71 o                         
   5   3   0     293338.46     302226.85      1579.71 o                         
   7   3   0     321013.22     318914.94      1738.47 o                         
   9   3   0     131225.32     131209.35       823.99 o                         
  11   3   0       1417.12       1810.23       135.41 o                         
  13   3   0       2115.60       2361.08        95.66 o                         
  15   3   0     202293.42     204123.07      1337.27 o                         
  17   3   0     418696.43     424276.27      2567.10 o                         
  19   3   0     113344.85     113304.93       947.84 o                         
  21   3   0        733.78       1142.42       174.15 o                         
  23   3   0       1134.28       1270.73       219.29 o                         
  25   3   0      56543.86      55035.37       848.33 o                         
  27   3   0     165142.86     166388.43      1793.71 o                         
  29   3   0      44764.25      42339.97       959.02 o                         
  31   3   0      10474.36      10688.82       622.11 o                         
   0   4   0       5586.65       5881.67       126.67 o                         
   2   4   0      34796.86      34098.39       232.61 o                         
   4   4   0    2407612.77    2455523.40     18381.53 o                         
   6   4   0     882418.24     899911.98      4685.98 o                         
   8   4   0     922330.55     958390.19      4766.15 o                         
  10   4   0      30316.63      30122.36       263.99 o                         
  12   4   0      13060.17      13335.58       197.74 o                         
  14   4   0     110894.84     110966.22       787.39 o                         
  16   4   0     428606.87     432075.02      2518.73 o                         
  18   4   0      22186.31      24064.66       364.19 o                         
  20   4   0        584.82       1044.97       168.86 o                         
  22   4   0      56001.89      54404.10       732.18 o                         
  24   4   0      10136.37      10706.01       380.14 o                         
  26   4   0       8226.25       8741.68       533.93 o                         
  28   4   0      11126.47      10978.37       571.75 o                         
  30   4   0       9211.90       9420.61       561.03 o                         
   1   5   0      92739.66      92296.65       558.15 o                         
   3   5   0     573043.38     585202.51      2872.17 o                         
   5   5   0     103323.20     102929.36       634.68 o                         
   7   5   0      46990.56      49056.77       390.54 o                         
   9   5   0      94902.93      97341.78       605.80 o                         
  11   5   0      53391.94      52911.61       431.08 o                         
  13   5   0     345164.98     347743.98      2108.15 o                         
  15   5   0     318710.44     323031.69      1953.33 o                         
  17   5   0      34658.39      35334.65       427.73 o                         
  19   5   0        257.02        471.61       140.77 o                         
  21   5   0        184.98        531.51       187.76 o                         
  23   5   0      46685.28      46332.41       684.11 o                         
  25   5   0     112110.23     111869.61      1359.54 o                         
  27   5   0      66693.66      64582.11      1158.58 o                         
  29   5   0        592.75       -102.73       400.57 o                         
   0   6   0     140109.56     136711.77      1144.01 o                         
   2   6   0      19732.93      19869.69       203.55 o                         
   4   6   0       4483.62       5268.01        96.41 o                         
   6   6   0       8764.57       7880.35       149.75 o                         
   8   6   0     137397.13     135355.72       883.84 o                         
  10   6   0      89731.67      89914.22       644.79 o                         
  12   6   0       3516.82       4101.76       163.65 o                         
  14   6   0      80362.92      81254.92       695.62 o                         
  16   6   0      17882.94      18361.38       324.48 o                         
  18   6   0      43164.97      42948.85       537.01 o                         
  20   6   0      37587.72      37259.29       575.61 o                         
  22   6   0      30937.86      31998.93       570.17 o                         
  24   6   0     219662.18     219568.08      2017.13 o                         
  26   6   0     103776.25     104399.87      1580.99 o                         
  28   6   0        558.89        359.20       388.01 o                         
  30   6   0      12854.04      11965.58       672.86 o                         
   1   7   0      87451.12      88394.55       599.41 o                         
   3   7   0     142993.47     142769.98       860.99 o                         
   5   7   0      16831.47      17099.16       195.88 o                         
   7   7   0      16903.38      17490.27       237.42 o                         
   9   7   0       2616.27       3037.84       142.88 o                         
  11   7   0     135070.95     135080.45       916.43 o                         
  13   7   0     296253.47     294583.81      1935.34 o                         
  15   7   0      70206.08      70043.54       699.77 o                         
  17   7   0        245.80        198.83       145.75 o                         
  19   7   0       1082.43       1154.34       192.24 o                         
  21   7   0      65596.31      65903.80       809.52 o                         
  23   7   0      98534.79      98783.04      1076.50 o                         
  25   7   0      23152.78      21698.75       724.73 o                         
  27   7   0        328.68        205.39       327.37 o                         
  29   7   0        507.54        542.65       459.49 o                         
   0   8   0     586251.74     581008.44      4549.86 o                         
   2   8   0      92935.48      91155.36       668.39 o                         
   4   8   0     134542.87     133430.11       844.15 o                         
   6   8   0      16662.71      16680.90       205.59 o                         
   8   8   0      73023.78      71464.78       594.29 o                         
  10   8   0      83585.01      84143.28       672.65 o                         
  12   8   0     340795.33     341353.74      2118.44 o                         
  14   8   0      45123.61      46774.89       544.68 o                         
  16   8   0       6286.67       6441.64       272.13 o                         
  18   8   0       9335.99       9497.03       322.21 o                         
  20   8   0       1198.53       1736.55       223.46 o                         
  22   8   0      13694.56      13855.42       418.49 o                         
  24   8   0      28574.93      27525.06       666.41 o                         
  26   8   0       2496.19       3328.94       453.05 o                         
  28   8   0      19629.56      18858.73       746.09 o                         
   1   9   0     336338.41     332735.42      1993.54 o                         
   3   9   0     663552.93     668506.14      3814.83 o                         
   5   9   0      11655.12      12028.28       212.35 o                         
   7   9   0     460825.94     460079.63      2895.36 o                         
   9   9   0     449828.00     450551.59      2519.42 o                         
  11   9   0      21431.84      22200.39       308.46 o                         
  13   9   0     161091.51     162214.66      1232.01 o                         
  15   9   0      45414.18      45708.25       594.08 o                         
  17   9   0      96917.52      97774.72      1000.94 o                         
  19   9   0     256403.20     253994.15      2074.53 o                         
  21   9   0      54791.74      54185.38       808.21 o                         
  23   9   0       1501.81       1886.05       286.32 o                         
  25   9   0       8166.30       8423.39       485.50 o                         
  27   9   0       4992.46       5836.66       578.04 o                         
   0  10   0        658.50       1024.40       199.93 o                         
   2  10   0       2964.42       3424.88       152.66 o                         
   4  10   0       7728.10       8611.35       247.85 o                         
   6  10   0        202.44        343.08       106.52 o                         
   8  10   0       9746.61      10499.79       234.86 o                         
  10  10   0       2519.37       3228.92       165.38 o                         
  12  10   0      18219.56      18172.84       342.91 o                         
  14  10   0      38157.78      38947.54       528.36 o                         
  16  10   0       1762.29       1880.11       211.72 o                         
  18  10   0     119429.13     117868.18      1213.72 o                         
  20  10   0      96567.67      95384.66      1068.07 o                         
  22  10   0        213.42        340.84       244.17 o                         
  24  10   0      44613.34      43522.45       974.32 o                         
  26  10   0       1508.95       1197.91       424.02 o                         
   1  11   0         73.20        355.50       105.53 o                         
   3  11   0       6636.36       6525.52       189.73 o                         
   5  11   0        188.24        258.88       133.40 o                         
   7  11   0      20670.66      20310.69       346.85 o                         
   9  11   0      75200.18      73219.04       766.36 o                         
  11  11   0      18265.80      18919.31       412.75 o                         
  13  11   0       1007.18       1187.45       183.98 o                         
  15  11   0        171.10        326.35       171.50 o                         
  17  11   0       7447.84       8047.78       357.04 o                         
  19  11   0      30533.53      31095.75       629.72 o                         
  21  11   0      45946.40      44456.93       896.68 o                         
  23  11   0      11784.24      11351.19       565.95 o                         
  25  11   0        788.54        611.99       352.96 o                         
  27  11   0        271.59        720.02       486.31 o                         
   0  12   0     152311.16     150283.74      1598.64 o                         
   2  12   0      34961.60      33994.18       468.46 o                         
   4  12   0       3101.88       3295.68       189.44 o                         
   6  12   0        102.96        670.84       143.12 o                         
   8  12   0      85832.38      85151.18       861.38 o                         
  10  12   0      86929.61      85880.71       844.41 o                         
  12  12   0      26012.34      27005.61       493.80 o                         
  14  12   0      13520.32      13479.75       411.88 o                         
  16  12   0        120.17        409.92       223.56 o                         
  18  12   0      28886.52      28507.16       640.19 o                         
  20  12   0      68418.27      68557.77      1194.80 o                         
  22  12   0         19.61        245.32       362.89 o                         
  24  12   0      13960.00      13536.19       708.34 o                         
  26  12   0       9569.20       9454.25       760.08 o                         
   1  13   0      89239.68      89817.22       882.32 o                         
   3  13   0     279618.72     277685.25      1970.62 o                         
   5  13   0       6580.88       6979.91       285.24 o                         
   7  13   0      96321.92      97275.67       994.25 o                         
   9  13   0     137520.52     138346.51      1291.37 o                         
  11  13   0       5205.12       5590.04       290.05 o                         
  13  13   0     183171.24     181595.68      1629.60 o                         
  15  13   0      67500.28      66364.97       922.66 o                         
  17  13   0      20889.19      21202.80       563.72 o                         
  19  13   0      37436.31      38128.56      1085.43 o                         
  21  13   0         21.47       -241.29       427.51 o                         
  23  13   0      26186.90      26123.94      1239.88 o                         
  25  13   0      22180.62      20132.33       908.40 o                         
   0  14   0      78199.24      76228.77      1374.01 o                         
   2  14   0      19782.99      20490.02       423.81 o                         
   4  14   0       6481.53       6552.14       278.62 o                         
   6  14   0      26403.54      25828.83       493.57 o                         
   8  14   0        612.57        741.57       218.74 o                         
  10  14   0      65196.85      64119.18       932.29 o                         
  12  14   0      95464.87      93027.71      1155.12 o                         
  14  14   0      18697.28      18535.38       534.89 o                         
  16  14   0       8633.73       7814.51       412.67 o                         
  18  14   0      17296.98      17660.15       819.88 o                         
  20  14   0         70.67        238.70       358.32 o                         
  22  14   0      36966.05      37226.17      1764.91 o                         
   1  15   0         78.60        -55.60       174.71 o                         
   3  15   0        118.55        -18.00       201.87 o                         
   5  15   0       7637.27       8226.97       384.34 o                         
   7  15   0       1796.73       1927.10       271.82 o                         
   9  15   0       4074.84       4071.97       363.56 o                         
  11  15   0      24238.23      24240.33       726.72 o                         
  13  15   0       1060.71       1121.26       322.28 o                         
  15  15   0      33853.25      33551.78       788.01 o                         
  17  15   0      53505.46      55595.86      1111.44 o                         
  19  15   0        704.98        -27.40       491.03 o                         
  21  15   0      39142.33      35220.24      1118.86 o                         
   0  16   0      62277.43      59418.31      1308.97 o                         
   2  16   0       2947.34       3149.55       308.81 o                         
   4  16   0      77630.15      78044.91      1125.49 o                         
   6  16   0      58287.79      58212.62      1063.71 o                         
   8  16   0         67.50        397.91       291.44 o                         
  10  16   0      40401.38      40815.73       929.71 o                         
  12  16   0       7684.22       8000.07       533.38 o                         
  14  16   0      18272.77      17471.58       673.51 o                         
  16  16   0      63853.74      63964.82      1199.67 o                         
  18  16   0       1583.57       1368.85       453.10 o                         
  20  16   0       7752.82       7819.75       648.77 o                         
   1  17   0      12569.72      13170.96       612.12 o                         
   3  17   0      23895.99      23580.21       695.23 o                         
   5  17   0       3356.16       4014.72       391.03 o                         
   7  17   0       9494.70       9923.94       531.85 o                         
   9  17   0      12827.42      12634.39       597.17 o                         
  11  17   0        596.27       1093.52       392.57 o                         
  13  17   0      39484.94      40028.39      1030.79 o                         
  15  17   0      20039.91      19396.88       798.05 o                         
  17  17   0         69.92        472.74       461.16 o                         
  19  17   0       3106.97       3114.42       589.96 o                         
   0  18   0      42131.08      40557.20      2100.54 o                         
   2  18   0         65.55        191.76       383.81 o                         
   4  18   0     147904.51     151248.24      3536.17 o                         
   6  18   0     202552.73     200096.84      2398.78 o                         
   8  18   0      23612.23      23943.60       824.53 o                         
  10  18   0      22229.66      22013.94       992.02 o                         
  12  18   0      17749.28      16764.02       734.59 o                         
  14  18   0      19420.63      18352.27       722.93 o                         
  16  18   0      85372.85      83773.68      1679.50 o                         
   1  19   0        401.07        439.48       464.05 o                         
   3  19   0        311.22        430.89       434.24 o                         
   5  19   0      10533.84       9604.61       681.10 o                         
   7  19   0       8816.59       8592.82       577.00 o                         
   9  19   0        177.41        526.17       408.21 o                         
  11  19   0       4638.47       4079.19       485.25 o                         
  13  19   0        248.26        372.90       400.14 o                         
   0  20   0      17079.44      17031.02      1342.07 o                         
   2  20   0       1373.68       1026.21       546.11 o                         
   4  20   0      21819.92      22302.01       958.69 o                         
   6  20   0      49597.33      51008.86      1454.67 o                         
   8  20   0       4339.23       3914.07       598.04 o                         
  10  20   0      15467.45      14480.33       760.15 o                         
   1  21   0       2192.78       3165.02       627.33 o                         
   3  21   0       8085.08       7922.78       724.09 o                         
   5  21   0       3908.50       4296.63       609.31 o                         
 -31   1   1       9776.57      10989.59       815.92 o                         
 -29   1   1      10456.43      10331.88       527.31 o                         
 -27   1   1        885.72        598.92       244.76 o                         
 -25   1   1      34031.97      34880.97       588.57 o                         
 -23   1   1        272.39        632.08       191.05 o                         
 -21   1   1      93734.08      94178.85       863.35 o                         
 -19   1   1     121793.08     121594.38      1012.73 o                         
 -17   1   1       7605.90       7921.22       212.50 o                         
 -15   1   1      89167.26      89271.66       732.76 o                         
 -13   1   1       5766.00       6339.36       147.29 o                         
 -11   1   1     279463.80     278853.50      1648.60 o                         
  -9   1   1     396314.30     390312.46      2155.25 o                         
  -7   1   1      52606.67      55653.04       368.16 o                         
  -5   1   1     224287.44     230672.79      1122.36 o                         
  -3   1   1      50140.67      50665.18       221.12 o                         
  -1   1   1     482959.64     498814.55      2517.28 o                         
   1   1   1    1136942.18    1165861.98      9116.47 o                         
   3   1   1     174166.53     177763.27       887.69 o                         
   5   1   1      91916.47      90759.95       533.23 o                         
   7   1   1     216338.96     214932.77      1132.27 o                         
   9   1   1      60433.41      60056.63       412.91 o                         
  11   1   1     609639.82     606641.30      3078.78 o                         
  13   1   1     296572.24     296657.03      1695.18 o                         
  15   1   1       1903.84       2343.05       170.32 o                         
  17   1   1      63763.87      64995.79       591.03 o                         
  19   1   1        475.31        777.91       145.50 o                         
  21   1   1      93826.94      92306.52       921.31 o                         
  23   1   1      64240.18      64705.28       817.77 o                         
  25   1   1         59.50        288.91       226.63 o                         
  27   1   1       9344.02       9501.78       438.48 o                         
  29   1   1        327.68        853.38       352.20 o                         
 -30   2   1      74764.73      76984.49      1421.19 o                         
 -28   2   1      14519.61      14328.19       563.83 o                         
 -26   2   1     150784.34     150259.62      1494.72 o                         
 -24   2   1      21172.78      20290.68       472.31 o                         
 -22   2   1     106121.58     104983.95       954.74 o                         
 -20   2   1     200614.31     200444.20      1508.09 o                         
 -18   2   1       4215.50       4745.37       191.75 o                         
 -16   2   1     128995.85     132662.24       941.67 o                         
 -14   2   1      80896.44      81206.76       600.73 o                         
 -12   2   1      37696.87      38000.55       320.33 o                         
 -10   2   1     197146.33     197074.83      1105.83 o                         
  -8   2   1      60453.95      60054.40       421.94 o                         
  -6   2   1       1920.93       1962.58        58.16 o                         
  -4   2   1      12178.95      12248.44       104.57 o                         
  -2   2   1       1316.61       1633.13        35.90 o                         
   0   2   1       3004.74       3470.50        48.49 o                         
   2   2   1       1216.80       1520.20        46.28 o                         
   4   2   1        133.13        464.28        43.16 o                         
   6   2   1        488.28        964.39        51.21 o                         
   8   2   1        618.73        813.88        60.05 o                         
  10   2   1      46933.24      47720.10       353.79 o                         
  12   2   1     238314.59     239009.66      1322.23 o                         
  14   2   1      25591.14      26133.16       304.38 o                         
  16   2   1      75022.83      75139.36       663.06 o                         
  18   2   1      56685.96      57883.33       592.45 o                         
  20   2   1      16300.64      17184.78       387.31 o                         
  22   2   1     143579.75     144462.05      1385.65 o                         
  24   2   1      58187.26      58700.61       878.47 o                         
  26   2   1      22834.91      22796.71       592.93 o                         
  28   2   1      98765.94      97055.44      1244.35 o                         
  30   2   1       2264.12       1939.75       440.62 o                         
 -31   3   1       4113.45       4440.64       554.75 o                         
 -29   3   1      48072.60      47988.75      1051.10 o                         
 -27   3   1      90181.15      91734.93      1334.68 o                         
 -25   3   1      14812.97      15052.96       465.58 o                         
 -23   3   1      13084.20      13356.00       374.02 o                         
 -21   3   1      24079.77      24905.12       425.14 o                         
 -19   3   1       4753.45       5500.85       242.54 o                         
 -17   3   1     104411.68     105684.08       819.01 o                         
 -15   3   1     174574.32     174833.80      1168.21 o                         
 -13   3   1        620.71        871.26        81.54 o                         
 -11   3   1     131015.53     132397.40       808.56 o                         
  -9   3   1      89006.40      87323.87       557.53 o                         
  -7   3   1      44948.93      44790.94       311.23 o                         
  -5   3   1     231064.49     234679.13      1323.94 o                         
  -3   3   1     198148.39     206663.59      1021.40 o                         
  -1   3   1     126595.04     127281.68       583.71 o                         
   1   3   1     385474.70     392639.32      1964.12 o                         
   3   3   1      87006.25      88554.45       516.30 o                         
   5   3   1     142342.93     142328.31       776.72 o                         
   7   3   1     224236.78     224689.89      1192.73 o                         
   9   3   1      52712.20      53816.50       399.22 o                         
  11   3   1     115428.54     114109.20       720.58 o                         
  13   3   1     102447.58     104296.64       712.92 o                         
  15   3   1        951.32       1588.90       175.76 o                         
  17   3   1     129032.75     129744.70       975.22 o                         
  19   3   1     128975.90     130742.01      1141.93 o                         
  21   3   1      21636.61      21037.59       430.03 o                         
  23   3   1       7782.34       7693.12       328.09 o                         
  25   3   1       5950.81       6141.06       400.19 o                         
  27   3   1      13752.82      13951.70       520.40 o                         
  29   3   1      47991.94      46320.27      1121.96 o                         
 -30   4   1        927.37       1545.71       399.36 o                         
 -28   4   1      16899.94      17655.21       672.12 o                         
 -26   4   1      19405.72      19883.56       574.98 o                         
 -24   4   1        105.41        103.54       202.12 o                         
 -22   4   1      16955.99      17357.50       386.44 o                         
 -20   4   1      10775.23      11834.52       312.83 o                         
 -18   4   1     153667.67     155250.49      1173.54 o                         
 -16   4   1      67669.05      68042.31       604.20 o                         
 -14   4   1      14403.61      15035.93       246.96 o                         
 -12   4   1      67320.12      67055.59       544.45 o                         
 -10   4   1      13006.50      12995.13       180.45 o                         
  -8   4   1     555451.43     573721.07      3063.21 o                         
  -6   4   1     646763.26     662423.17      3585.25 o                         
  -4   4   1      28135.59      28620.92       218.84 o                         
  -2   4   1     383110.84     393349.16      1851.72 o                         
   0   4   1     124123.03     127949.98       684.77 o                         
   2   4   1      66671.93      65943.58       444.97 o                         
   4   4   1     297936.26     301630.10      1558.15 o                         
   6   4   1      47591.14      50691.84       362.31 o                         
   8   4   1     438923.37     446865.34      2412.56 o                         
  10   4   1     293631.16     297386.21      1723.97 o                         
  12   4   1        172.22        488.47        86.94 o                         
  14   4   1      70601.12      69989.49       566.17 o                         
  16   4   1        127.17        540.12       104.35 o                         
  18   4   1      73454.80      73797.30       685.45 o                         
  20   4   1     121086.25     120710.50      1144.32 o                         
  22   4   1       4935.11       4903.67       276.33 o                         
  24   4   1       7747.10       7559.74       423.06 o                         
  26   4   1         63.38        -82.70       295.44 o                         
  28   4   1      11209.91      11245.15       592.39 o                         
  30   4   1       9176.41       9177.51       599.60 o                         
 -31   5   1       9529.35       9854.04       620.47 o                         
 -29   5   1      26656.30      26360.76       893.94 o                         
 -27   5   1        533.09        380.14       309.51 o                         
 -25   5   1      33807.01      34096.79       885.00 o                         
 -23   5   1      18249.87      19120.35       451.35 o                         
 -21   5   1      33216.10      33172.92       513.35 o                         
 -19   5   1      36330.43      37148.11       483.58 o                         
 -17   5   1       6507.59       7289.40       211.88 o                         
 -15   5   1     265432.79     268321.57      1663.29 o                         
 -13   5   1     138528.33     137545.56       964.64 o                         
 -11   5   1       2060.53       2903.97       226.90 o                         
  -9   5   1      72823.90      72048.25       563.32 o                         
  -7   5   1     193359.52     199637.81      1196.19 o                         
  -5   5   1    1036195.05    1064614.54      5404.92 o                         
  -3   5   1     576562.49     579386.28      2771.62 o                         
  -1   5   1       6821.46       7428.59       103.66 o                         
   1   5   1      21287.16      22411.00       202.25 o                         
   3   5   1      34452.74      35745.15       308.87 o                         
   5   5   1     878606.67     906071.53      4615.79 o                         
   7   5   1    1286642.00    1325858.40      6720.22 o                         
   9   5   1      91961.03      95580.70       637.14 o                         
  11   5   1      48236.68      47623.78       425.77 o                         
  13   5   1       2614.76       3005.44       152.21 o                         
  15   5   1     160369.47     159646.93      1068.17 o                         
  17   5   1     164089.16     163380.81      1183.01 o                         
  19   5   1       8618.95       9588.14       335.91 o                         
  21   5   1      33777.68      33193.19       557.18 o                         
  23   5   1      13567.41      13980.06       443.44 o                         
  25   5   1      21194.96      21992.23       668.74 o                         
  27   5   1      25568.65      25411.95       803.81 o                         
  29   5   1        132.59        391.85       380.59 o                         
 -30   6   1      13673.95      13963.05       702.16 o                         
 -28   6   1       9812.29       9789.30       546.38 o                         
 -26   6   1      99934.44      99951.72      1437.43 o                         
 -24   6   1      65503.63      64821.18       864.46 o                         
 -22   6   1        537.60        984.69       215.90 o                         
 -20   6   1       8582.78       8558.32       299.22 o                         
 -18   6   1        969.29       1481.20       153.00 o                         
 -16   6   1      32253.71      33226.28       427.24 o                         
 -14   6   1     144904.96     144676.47      1075.54 o                         
 -12   6   1     114544.23     114979.34       882.84 o                         
 -10   6   1       1285.47       1510.90       106.49 o                         
  -8   6   1      15215.68      15980.73       227.30 o                         
  -6   6   1       7523.84       8178.30       142.43 o                         
  -4   6   1      54001.48      55990.42       382.55 o                         
  -2   6   1      47239.98      45341.71       324.59 o                         
   0   6   1       6844.41       7813.88       119.15 o                         
   2   6   1      10813.73      10120.03       173.89 o                         
   4   6   1     218932.59     224571.50      1365.25 o                         
   6   6   1     157969.80     164935.20       935.42 o                         
   8   6   1      10904.83      11598.79       187.36 o                         
  10   6   1      11004.27      11115.81       188.64 o                         
  12   6   1       4653.65       5162.35       166.00 o                         
  14   6   1      87492.66      87357.49       691.07 o                         
  16   6   1     166828.90     165603.60      1197.74 o                         
  18   6   1      78508.41      80312.21       819.30 o                         
  20   6   1       1870.72       2714.54       241.28 o                         
  22   6   1       8988.96       9163.51       350.55 o                         
  24   6   1        254.54        369.11       267.81 o                         
  26   6   1      48711.11      48188.62       967.65 o                         
  28   6   1      56173.43      55594.90      1246.69 o                         
 -29   7   1      16995.90      16466.33       791.20 o                         
 -27   7   1       4735.81       5586.50       479.36 o                         
 -25   7   1      87737.11      86760.70      1195.64 o                         
 -23   7   1     260721.29     257027.28      2060.72 o                         
 -21   7   1      53854.68      53749.28       767.47 o                         
 -19   7   1      28965.37      29501.43       505.03 o                         
 -17   7   1      53523.93      53725.54       632.27 o                         
 -15   7   1         72.54        226.06       136.12 o                         
 -13   7   1      77056.21      78202.01       703.09 o                         
 -11   7   1      92422.38      94982.72       773.81 o                         
  -9   7   1      16005.76      16612.20       397.69 o                         
  -7   7   1     122505.95     123256.98       825.75 o                         
  -5   7   1     103814.18     102489.17       645.73 o                         
  -3   7   1      25256.21      25919.86       251.25 o                         
  -1   7   1      13482.54      13730.12       174.44 o                         
   1   7   1      20477.26      20889.19       242.74 o                         
   3   7   1      14182.90      15540.41       220.74 o                         
   5   7   1      22956.19      22878.08       264.99 o                         
   7   7   1      90721.77      91816.11       610.03 o                         
   9   7   1      66743.53      66883.03       534.35 o                         
  11   7   1      12232.97      13090.00       219.98 o                         
  13   7   1      78596.85      77493.45       637.37 o                         
  15   7   1      53587.36      54501.32       601.63 o                         
  17   7   1        190.71        284.36       164.56 o                         
  19   7   1      49197.66      48811.95       642.64 o                         
  21   7   1       9384.18       9465.16       359.18 o                         
  23   7   1      68104.00      67819.27       907.11 o                         
  25   7   1     176427.98     175273.94      1943.58 o                         
  27   7   1      39116.39      38774.77       964.97 o                         
  29   7   1       6986.65       7314.54       570.23 o                         
 -28   8   1       3492.18       3771.99       448.04 o                         
 -26   8   1        539.99        697.89       338.93 o                         
 -24   8   1      72060.91      70737.59       969.10 o                         
 -22   8   1     145817.26     144249.04      1358.48 o                         
 -20   8   1      16016.73      15452.48       403.92 o                         
 -18   8   1      20048.58      21009.68       448.03 o                         
 -16   8   1       5917.12       6010.71       249.63 o                         
 -14   8   1     268934.70     271347.11      1840.70 o                         
 -12   8   1     445953.39     450577.17      2807.24 o                         
 -10   8   1     119676.58     121423.05       852.69 o                         
  -8   8   1     144413.84     144346.08       997.81 o                         
  -6   8   1     193371.76     192664.22      1198.81 o                         
  -4   8   1     127104.11     128156.13       867.29 o                         
  -2   8   1     769740.15     771687.05      4207.97 o                         
   0   8   1      81080.48      81253.91       573.34 o                         
   2   8   1     118720.14     117545.40       828.05 o                         
   4   8   1     620491.36     625582.62      3566.74 o                         
   6   8   1      65114.83      64192.36       544.55 o                         
   8   8   1     175395.54     175268.88      1197.26 o                         
  10   8   1     109360.41     109910.58       774.49 o                         
  12   8   1     169762.63     169743.41      1235.55 o                         
  14   8   1     349901.74     352467.27      2376.54 o                         
  16   8   1     180097.00     182990.20      1496.06 o                         
  18   8   1         65.12        329.96       176.89 o                         
  20   8   1      16005.68      16232.47       421.32 o                         
  22   8   1      12993.69      13673.46       431.36 o                         
  24   8   1     125909.32     124293.18      1477.72 o                         
  26   8   1      42357.73      42347.67      1145.50 o                         
  28   8   1        453.19        390.83       373.28 o                         
 -29   9   1       1924.26       1257.17       440.53 o                         
 -27   9   1        127.21        601.94       426.83 o                         
 -25   9   1      21930.39      19666.31       649.18 o                         
 -23   9   1       9579.64       9932.17       414.77 o                         
 -21   9   1       1742.89       1904.10       245.17 o                         
 -19   9   1      39536.65      41640.42       664.81 o                         
 -17   9   1      19966.20      20251.30       440.70 o                         
 -15   9   1      17063.54      17279.30       413.36 o                         
 -13   9   1       2892.07       3404.14       173.89 o                         
 -11   9   1      43137.82      44817.22       442.11 o                         
  -9   9   1     144960.92     144955.17      1015.89 o                         
  -7   9   1     221893.67     220534.16      1333.16 o                         
  -5   9   1     116774.16     117858.97       812.35 o                         
  -3   9   1     186186.46     185739.69      1169.78 o                         
  -1   9   1     349904.08     352685.81      2181.77 o                         
   1   9   1     382927.57     381335.97      2339.28 o                         
   3   9   1     265297.89     265478.80      1662.27 o                         
   5   9   1     111712.30     112505.22       823.90 o                         
   7   9   1     125042.61     124666.37       855.13 o                         
   9   9   1     178918.53     180105.80      1251.55 o                         
  11   9   1     123388.75     125083.79       914.86 o                         
  13   9   1      38415.75      38556.90       632.02 o                         
  15   9   1      17815.87      18201.97       419.44 o                         
  17   9   1       9315.04       9017.22       318.72 o                         
  19   9   1      22524.24      24039.17       517.03 o                         
  21   9   1      30807.43      31170.11       614.45 o                         
  23   9   1         27.63         -4.04       262.89 o                         
  25   9   1      13330.63      12756.65       722.40 o                         
  27   9   1       7698.89       7632.01       657.09 o                         
 -28  10   1      22144.57      23256.20       981.72 o                         
 -26  10   1      22388.01      23596.43       852.09 o                         
 -24  10   1       2518.84       2238.44       320.91 o                         
 -22  10   1        861.11        673.22       273.74 o                         
 -20  10   1      50387.98      49772.82       798.99 o                         
 -18  10   1     180235.79     179689.03      1523.94 o                         
 -16  10   1     117679.05     117746.76      1034.98 o                         
 -14  10   1       7762.13       7915.30       247.08 o                         
 -12  10   1         98.54         27.14       123.44 o                         
 -10  10   1      17636.61      18309.24       305.65 o                         
  -8  10   1     125693.70     127137.26       851.92 o                         
  -6  10   1     145820.21     144716.50      1016.21 o                         
  -4  10   1       1517.11       1634.36       105.96 o                         
  -2  10   1     136818.92     138328.88      1009.29 o                         
   0  10   1      30486.68      31835.51       400.50 o                         
   2  10   1      64664.26      64801.36       623.79 o                         
   4  10   1      54249.07      53723.00       563.50 o                         
   6  10   1       7208.48       7491.70       218.75 o                         
   8  10   1     211334.01     213763.73      1525.45 o                         
  10  10   1     197524.33     197134.31      1441.11 o                         
  12  10   1      30408.96      31123.77       459.57 o                         
  14  10   1        969.58       1223.85       184.78 o                         
  16  10   1      11832.92      12249.46       383.00 o                         
  18  10   1     111205.66     110171.72      1174.30 o                         
  20  10   1     130427.78     130163.68      1411.48 o                         
  22  10   1      26273.71      25951.97       664.17 o                         
  24  10   1        408.80        420.03       347.75 o                         
  26  10   1       4484.51       4147.18       456.63 o                         
 -27  11   1     104622.17     105089.75      1932.60 o                         
 -25  11   1        359.91        403.52       400.66 o                         
 -23  11   1      31455.23      32050.98       825.07 o                         
 -21  11   1       5444.95       5567.69       393.40 o                         
 -19  11   1     157781.01     156156.06      1801.52 o                         
 -17  11   1     122983.62     123524.79      1243.75 o                         
 -15  11   1       1236.23       1517.66       205.39 o                         
 -13  11   1     116096.70     115891.36      1032.26 o                         
 -11  11   1      66356.06      66982.06       707.03 o                         
  -9  11   1        413.35        619.34       143.72 o                         
  -7  11   1       5917.65       6427.24       211.84 o                         
  -5  11   1      44412.51      44573.15       453.26 o                         
  -3  11   1      51336.06      50874.04       506.20 o                         
  -1  11   1      62729.59      62257.65       618.18 o                         
   1  11   1      49152.66      49256.52       548.55 o                         
   3  11   1      70569.72      69963.99       679.33 o                         
   5  11   1      37127.95      37903.21       483.77 o                         
   7  11   1      34886.06      35484.94       512.90 o                         
   9  11   1      21327.03      20517.37       373.55 o                         
  11  11   1       4570.22       4896.96       240.68 o                         
  13  11   1      46284.38      46898.43       675.18 o                         
  15  11   1      87796.96      88897.46      1004.39 o                         
  17  11   1       1561.44       1728.75       261.41 o                         
  19  11   1      68609.26      70501.57      1035.78 o                         
  21  11   1      70876.55      69969.34       992.59 o                         
  23  11   1         79.98        156.35       361.39 o                         
  25  11   1      25251.62      24730.76       949.92 o                         
 -26  12   1       1287.71       1317.45       448.33 o                         
 -24  12   1        449.88         84.29       344.39 o                         
 -22  12   1       9333.02       9061.33       534.28 o                         
 -20  12   1     133309.48     132459.70      1622.27 o                         
 -18  12   1     275209.29     277839.16      2505.66 o                         
 -16  12   1      81120.33      80660.66      1019.68 o                         
 -14  12   1       1621.37       1559.10       210.72 o                         
 -12  12   1       4699.59       4925.42       264.40 o                         
 -10  12   1      60178.03      60769.75       696.28 o                         
  -8  12   1     332392.51     331681.17      2271.84 o                         
  -6  12   1     319411.67     318255.89      2178.97 o                         
  -4  12   1       9091.56       9474.34       282.27 o                         
  -2  12   1     197993.42     196520.81      1463.29 o                         
   0  12   1      43516.03      44000.84       509.51 o                         
   2  12   1      82456.75      80576.46       768.91 o                         
   4  12   1     132482.84     130988.75      1072.92 o                         
   6  12   1       3335.70       4391.13       248.94 o                         
   8  12   1     308871.12     308978.81      2234.98 o                         
  10  12   1     306237.23     305807.79      2237.41 o                         
  12  12   1      41421.24      42654.79       629.63 o                         
  14  12   1       7789.17       7650.32       329.97 o                         
  16  12   1        215.93        312.97       214.96 o                         
  18  12   1      63198.96      63333.90      1269.79 o                         
  20  12   1     217675.92     214721.99      2346.97 o                         
  22  12   1      94937.31      98277.57      1731.03 o                         
  24  12   1       6531.40       5529.44       584.43 o                         
 -25  13   1       5991.21       5014.75       603.20 o                         
 -23  13   1        748.85       1253.68       449.37 o                         
 -21  13   1      15090.25      14069.52       700.02 o                         
 -19  13   1      14612.14      14332.22       581.08 o                         
 -17  13   1       2704.51       2773.45       280.45 o                         
 -15  13   1       2275.57       2864.88       314.46 o                         
 -13  13   1      25465.13      24726.98       640.34 o                         
 -11  13   1     227099.26     227025.10      2051.16 o                         
  -9  13   1     287532.63     285450.00      2417.24 o                         
  -7  13   1     106917.50     106556.48      1055.96 o                         
  -5  13   1       3635.14       4254.27       239.36 o                         
  -3  13   1      31877.44      31515.47       501.90 o                         
  -1  13   1     309827.17     306863.15      2138.81 o                         
   1  13   1     550288.74     549947.95      3411.17 o                         
   3  13   1     295350.13     289882.31      2037.50 o                         
   5  13   1      46349.64      45395.94       615.72 o                         
   7  13   1       6974.18       6967.43       300.22 o                         
   9  13   1      67805.26      69390.13       797.21 o                         
  11  13   1     243115.86     240461.80      1975.92 o                         
  13  13   1     151096.69     149196.41      1613.85 o                         
  15  13   1       9449.23       9316.81       389.87 o                         
  17  13   1       1866.82       2160.43       310.44 o                         
  19  13   1        127.28        399.45       327.52 o                         
  21  13   1       8422.67       8465.20       664.79 o                         
  23  13   1      13994.88      13766.93       792.76 o                         
 -24  14   1      34319.74      33110.30      1376.10 o                         
 -22  14   1     118183.27     118006.38      2343.77 o                         
 -20  14   1      83592.48      86201.44      1515.48 o                         
 -18  14   1       7068.18       7466.37       479.49 o                         
 -16  14   1       1183.56       1362.82       294.99 o                         
 -14  14   1      76129.64      74603.03      1044.63 o                         
 -12  14   1     213755.16     216173.93      2593.46 o                         
 -10  14   1      85493.06      85242.27      1073.04 o                         
  -8  14   1       5034.85       5637.62       415.94 o                         
  -6  14   1      18391.01      18448.06       474.46 o                         
  -4  14   1      25440.59      25026.86       529.70 o                         
  -2  14   1     139175.34     137282.90      1218.50 o                         
   0  14   1      18146.88      18972.31       502.26 o                         
   2  14   1      57759.66      57117.54       759.82 o                         
   4  14   1     153320.99     151420.59      1325.26 o                         
   6  14   1      18446.59      18311.10       445.09 o                         
   8  14   1      21384.79      21897.38       487.04 o                         
  10  14   1        939.12        997.78       236.98 o                         
  12  14   1     125089.32     124948.54      1407.37 o                         
  14  14   1     167279.71     165044.90      1654.28 o                         
  16  14   1      33945.55      33092.67       787.99 o                         
  18  14   1        216.53        831.31       340.80 o                         
  20  14   1       4801.41       4919.89       521.25 o                         
  22  14   1      60805.11      61018.62      1562.47 o                         
 -21  15   1      23291.79      22845.48       958.78 o                         
 -19  15   1       1806.22       2028.73       461.45 o                         
 -17  15   1       5711.35       4635.88       496.83 o                         
 -15  15   1        306.51        216.50       284.01 o                         
 -13  15   1       4894.70       4389.70       369.22 o                         
 -11  15   1       3579.08       3955.23       340.72 o                         
  -9  15   1      16146.06      15370.20       487.10 o                         
  -7  15   1      53551.79      52108.80       826.79 o                         
  -5  15   1      31217.77      30865.70       612.11 o                         
  -3  15   1      14699.58      13884.90       428.79 o                         
  -1  15   1      60268.93      59678.16       783.56 o                         
   1  15   1      27549.62      26997.64       559.49 o                         
   3  15   1      11190.88      11954.01       410.75 o                         
   5  15   1       7093.06       7355.04       353.46 o                         
   7  15   1      35675.87      35856.74       681.33 o                         
   9  15   1      42715.98      41467.48       791.91 o                         
  11  15   1      25384.29      26704.64       781.21 o                         
  13  15   1       3730.21       3184.72       355.74 o                         
  15  15   1       9362.08       9337.86       483.46 o                         
  17  15   1       1052.63       1519.78       308.28 o                         
  19  15   1       6222.81       6566.45       879.28 o                         
  21  15   1        952.16        857.84       438.70 o                         
 -20  16   1        788.46       1897.84       524.42 o                         
 -18  16   1       6385.34       5960.47       575.17 o                         
 -16  16   1      89345.59      89058.30      1408.99 o                         
 -14  16   1     204500.93     204820.30      2401.85 o                         
 -12  16   1      78925.89      78627.97      1334.07 o                         
 -10  16   1       5412.10       5577.93       434.89 o                         
  -8  16   1        250.90        193.65       274.32 o                         
  -6  16   1       7618.82       8271.78       429.01 o                         
  -4  16   1      47913.28      47480.01       830.45 o                         
  -2  16   1      83647.61      80812.92      1073.98 o                         
   0  16   1       5265.56       4936.72       365.82 o                         
   2  16   1      11959.02      13111.04       478.79 o                         
   4  16   1      66634.10      66182.93      1007.29 o                         
   6  16   1      44857.69      47249.91       946.87 o                         
   8  16   1       5923.25       5705.90       437.58 o                         
  10  16   1       1022.84        779.29       359.80 o                         
  12  16   1      17613.35      17415.11       699.47 o                         
  14  16   1      87179.05      88352.74      1468.62 o                         
  16  16   1     159332.06     158511.11      2145.50 o                         
  18  16   1      71301.95      69240.33      1482.10 o                         
  20  16   1       3935.17       4210.07       824.06 o                         
 -19  17   1       5011.84       4607.09       738.91 o                         
 -17  17   1      46268.32      47096.28      1218.38 o                         
 -15  17   1     139398.06     139197.82      2603.86 o                         
 -13  17   1      50792.08      49345.61      1122.00 o                         
 -11  17   1       2339.11       2796.79       422.30 o                         
  -9  17   1      11887.30      12478.89       628.27 o                         
  -7  17   1      76809.88      75085.78      1234.11 o                         
  -5  17   1     466512.26     469628.08      4029.98 o                         
  -3  17   1     337471.00     334285.17      3169.62 o                         
  -1  17   1      11456.94      11759.02       644.39 o                         
   1  17   1       8041.42       8130.42       458.38 o                         
   3  17   1      30436.83      30827.12       804.05 o                         
   5  17   1     345912.68     345254.42      3323.77 o                         
   7  17   1     383346.15     380248.62      3824.59 o                         
   9  17   1      50900.01      50515.45      1129.83 o                         
  11  17   1      14045.15      15547.98       676.52 o                         
  13  17   1        796.03        935.92       364.31 o                         
  15  17   1      55724.70      56451.39      1612.54 o                         
  17  17   1     105768.06     103491.90      1742.46 o                         
 -16  18   1      85505.79      85131.22      1569.88 o                         
 -14  18   1      52120.98      55413.01      1272.50 o                         
 -12  18   1       8648.55      10239.81       744.66 o                         
 -10  18   1       6743.22       7451.40       542.61 o                         
  -8  18   1      30854.59      29561.29       895.00 o                         
  -6  18   1      50213.54      49219.16      1035.82 o                         
  -4  18   1       8411.57       8384.74       532.82 o                         
  -2  18   1       1938.76       2151.08       388.86 o                         
   0  18   1       1598.33       1187.97       420.28 o                         
   2  18   1        977.70        486.45       411.46 o                         
   4  18   1         53.48         66.20       314.85 o                         
   6  18   1      10973.67      12278.72       725.65 o                         
   8  18   1      38733.45      37898.97       970.80 o                         
  10  18   1      17234.98      16686.16       729.84 o                         
  12  18   1       1675.45       1816.81       404.49 o                         
  14  18   1       7898.08       8719.20       549.73 o                         
  16  18   1      47951.52      47246.64      1185.13 o                         
 -15  19   1       5190.95       4340.31      1166.21 o                         
 -13  19   1        200.15        -86.05       466.58 o                         
 -11  19   1       4268.43       4579.82       512.95 o                         
  -9  19   1      18524.40      19089.65       982.19 o                         
  -7  19   1       4309.71       4180.25       526.54 o                         
  -5  19   1        737.15        878.18       435.04 o                         
  -3  19   1       2457.75       2623.88       537.03 o                         
  -1  19   1      26637.14      27660.89      1027.04 o                         
   1  19   1      46102.90      47167.20      1342.51 o                         
   3  19   1      25214.10      23767.96       978.71 o                         
   5  19   1       1322.75        912.12       513.93 o                         
   7  19   1       3734.30       2671.66       445.59 o                         
   9  19   1       9895.88      10370.32       620.93 o                         
  11  19   1      13519.93      14888.88       746.12 o                         
  13  19   1       3824.26       3736.83       487.91 o                         
 -10  20   1      87494.29      86801.83      1695.09 o                         
  -8  20   1      26535.32      27192.33      1097.09 o                         
  -6  20   1       5748.99       5727.90       592.88 o                         
  -4  20   1       1970.43       2452.11       586.58 o                         
  -2  20   1       3273.71       2583.62       568.08 o                         
   0  20   1        469.08        280.80       465.90 o                         
   2  20   1        697.93        921.67       516.05 o                         
   4  20   1       6203.85       6555.95       656.67 o                         
   6  20   1        364.96       1162.91       554.16 o                         
   8  20   1       3305.26       2618.01       590.15 o                         
  10  20   1      33132.46      28478.45       957.51 o                         
  -5  21   1      13420.11      13004.85       805.92 o                         
  -3  21   1        705.41        522.95       474.64 o                         
  -1  21   1     120057.56     119645.91      2221.92 o                         
   1  21   1     246699.46     243041.05      3730.78 o                         
   3  21   1      86927.28      88822.93      1896.64 o                         
   5  21   1        577.27        389.37       554.36 o                         
 -32   0   2       6410.85       4936.29       954.12 o                         
 -30   0   2        951.38        192.32       537.95 o                         
 -28   0   2       3743.11       3349.94       468.92 o                         
 -26   0   2      49879.52      50442.88       959.53 o                         
 -24   0   2      83518.42      84570.85      1209.14 o                         
 -22   0   2       9058.99      10302.56       440.47 o                         
 -20   0   2     179720.58     180035.12      1897.09 o                         
 -18   0   2      83601.45      81737.99       948.38 o                         
 -16   0   2      53226.47      52371.37       945.53 o                         
 -14   0   2     146829.28     147383.55      1361.72 o                         
 -12   0   2       2898.35       3386.90       161.88 o                         
 -10   0   2     880234.71     833356.23      6012.97 o                         
  -8   0   2    1798884.28    1745193.37     17847.60 o                         
  -6   0   2     126326.26     129988.36      1074.02 o                         
  -4   0   2     328957.45     332301.99      2116.88 o                         
  -2   0   2      11420.26      11952.24       164.31 o                         
   0   0   2    1560931.59    1522219.02     29845.44 o                         
   2   0   2    4513902.10    4216150.23    110432.55 o                         
   4   0   2     981848.04     954450.19      6899.20 o                         
   6   0   2      13989.77      13688.06       209.93 o                         
   8   0   2      42105.63      42465.38       464.63 o                         
  10   0   2     484220.21     487087.03      3810.37 o                         
  12   0   2     732143.35     727149.03      5634.40 o                         
  14   0   2     851423.01     846399.99      6561.82 o                         
  16   0   2        325.66        690.46       155.40 o                         
  18   0   2     123727.24     122295.86      1306.96 o                         
  20   0   2       6842.39       6867.78       341.20 o                         
  22   0   2     123954.84     124536.18      1641.17 o                         
  24   0   2      30600.57      29818.88       883.58 o                         
  26   0   2        235.45        442.59       351.32 o                         
  28   0   2      46607.65      46492.61      1627.89 o                         
  30   0   2      30848.48      35861.36      1517.43 o                         
 -31   1   2      99046.30      96510.56      1839.38 o                         
 -29   1   2      63201.89      63164.68      1315.44 o                         
 -27   1   2        719.56        805.64       225.92 o                         
 -25   1   2       7945.69       7843.43       307.15 o                         
 -23   1   2       2233.42       3048.27       221.76 o                         
 -21   1   2     166070.25     167776.09      1296.20 o                         
 -19   1   2     425588.57     425776.33      2695.07 o                         
 -17   1   2     155664.08     153764.43      1122.39 o                         
 -15   1   2       3277.14       3449.82       127.96 o                         
 -13   1   2      15775.49      15470.76       208.42 o                         
 -11   1   2      99986.31      96262.42       629.49 o                         
  -9   1   2     195156.32     190023.61      1030.89 o                         
  -7   1   2     216569.40     215133.48      1127.22 o                         
  -5   1   2      65356.84      66159.48       369.02 o                         
  -3   1   2         19.76        407.46        53.59 o                         
  -1   1   2         25.84        459.26        35.62 o                         
   1   1   2         20.76        504.99        47.01 o                         
   3   1   2       3522.51       4117.86        76.15 o                         
   5   1   2       2904.41       3485.20        79.13 o                         
   7   1   2        493.17        845.63        60.08 o                         
   9   1   2      72731.37      72349.47       457.63 o                         
  11   1   2     337044.25     337686.00      1836.70 o                         
  13   1   2     365943.92     365241.59      2176.43 o                         
  15   1   2     125886.39     124998.61       886.37 o                         
  17   1   2       3226.53       3428.19       167.98 o                         
  19   1   2       8386.35       8835.33       261.38 o                         
  21   1   2     115115.04     114079.07      1027.23 o                         
  23   1   2     183893.46     185560.27      1773.75 o                         
  25   1   2      82471.52      82144.30      1150.85 o                         
  27   1   2        388.50        668.44       278.36 o                         
  29   1   2      10941.30      10465.42       534.06 o                         
 -32   2   2      18484.03      19479.13       905.01 o                         
 -30   2   2      76752.66      76456.34      1532.67 o                         
 -28   2   2     128795.05     127559.30      1591.44 o                         
 -26   2   2      55820.50      55111.73       784.88 o                         
 -24   2   2       5742.43       6055.08       310.50 o                         
 -22   2   2       3518.74       3707.98       219.93 o                         
 -20   2   2      30011.83      29808.29       448.78 o                         
 -18   2   2      98940.35      98536.51       813.34 o                         
 -16   2   2      48081.07      48249.30       456.80 o                         
 -14   2   2       2437.12       2995.81       121.21 o                         
 -12   2   2      81205.63      81347.50       568.60 o                         
 -10   2   2      15262.74      16133.23       165.06 o                         
  -8   2   2       2936.19       3260.53        67.37 o                         
  -6   2   2      22722.61      23817.30       177.50 o                         
  -4   2   2     210879.03     212034.73      1037.80 o                         
  -2   2   2     337370.50     347181.75      1626.41 o                         
   0   2   2     121429.66     123319.25       646.09 o                         
   2   2   2      54853.97      54174.92       323.48 o                         
   4   2   2      58228.01      56781.56       348.45 o                         
   6   2   2     303977.68     305729.57      1615.13 o                         
   8   2   2      27594.98      26935.26       243.57 o                         
  10   2   2      28799.22      29872.27       259.10 o                         
  12   2   2        174.25        573.31        78.42 o                         
  14   2   2      16886.51      16876.46       242.79 o                         
  16   2   2       1663.20       2273.62       138.28 o                         
  18   2   2       3662.27       3885.16       185.99 o                         
  20   2   2      35108.05      35333.35       520.00 o                         
  22   2   2      28977.66      29869.85       555.46 o                         
  24   2   2      14136.93      13916.19       631.00 o                         
  26   2   2        369.36        190.80       282.56 o                         
  28   2   2      14777.79      16241.81       579.63 o                         
  30   2   2      45956.05      46523.09      1192.38 o                         
 -31   3   2      47107.38      45744.79      1668.02 o                         
 -29   3   2       2621.37       2582.70       384.55 o                         
 -27   3   2     105069.87     105153.18      1484.13 o                         
 -25   3   2     211296.26     209830.53      1823.79 o                         
 -23   3   2      57481.66      57907.44       699.89 o                         
 -21   3   2       5701.69       6131.02       297.37 o                         
 -19   3   2       2359.26       2826.10       164.03 o                         
 -17   3   2     159241.35     160592.33      1175.01 o                         
 -15   3   2     471038.69     468558.58      2768.51 o                         
 -13   3   2     191471.99     189709.76      1223.05 o                         
 -11   3   2        131.26        480.38       101.24 o                         
  -9   3   2         91.66        444.33        50.74 o                         
  -7   3   2     108792.18     106735.75       616.70 o                         
  -5   3   2     296406.33     301086.87      1506.05 o                         
  -3   3   2      36861.34      38777.38       242.50 o                         
  -1   3   2      52664.76      52698.37       307.28 o                         
   1   3   2      17025.37      17017.06       153.89 o                         
   3   3   2      86510.54      87521.55       511.81 o                         
   5   3   2       9355.65       9400.64       113.47 o                         
   7   3   2     210177.91     211337.19      1163.37 o                         
   9   3   2     291275.96     292636.43      1684.76 o                         
  11   3   2     116769.61     118419.69       729.28 o                         
  13   3   2      13471.79      13716.16       215.61 o                         
  15   3   2       7129.32       7427.26       186.63 o                         
  17   3   2     170910.40     173556.13      1227.09 o                         
  19   3   2     330449.21     332149.08      2365.49 o                         
  21   3   2      71168.97      71637.39       781.80 o                         
  23   3   2        851.74        884.91       286.76 o                         
  25   3   2        453.07        767.66       267.43 o                         
  27   3   2      45017.90      45077.21       852.15 o                         
  29   3   2     100713.21      96371.98      2227.39 o                         
 -30   4   2      21703.31      20779.12       811.04 o                         
 -28   4   2       1963.04       2176.23       400.64 o                         
 -26   4   2      12415.56      13272.20       510.90 o                         
 -24   4   2       3654.62       3955.76       258.69 o                         
 -22   4   2      10873.22      11157.99       305.34 o                         
 -20   4   2      97327.76      96168.67       856.99 o                         
 -18   4   2       5318.49       5139.73       184.91 o                         
 -16   4   2     113953.43     113857.10       868.71 o                         
 -14   4   2     445617.91     445536.57      2630.35 o                         
 -12   4   2     136237.54     136799.00       956.10 o                         
 -10   4   2      42441.95      42667.57       351.44 o                         
  -8   4   2      50496.78      51539.81       374.36 o                         
  -6   4   2     733086.24     740551.40      3607.03 o                         
  -4   4   2    1367050.84    1385900.20      6742.28 o                         
  -2   4   2     822013.34     835321.61      3964.23 o                         
   0   4   2     135797.11     139720.31       762.78 o                         
   2   4   2      10592.23      10512.05       126.43 o                         
   4   4   2      13354.47      12644.03       153.32 o                         
   6   4   2    1926347.49    1952747.03     12360.48 o                         
   8   4   2    1163122.91    1174323.84      5977.00 o                         
  10   4   2     202903.72     203366.14      1289.51 o                         
  12   4   2      21703.48      22045.70       256.03 o                         
  14   4   2        505.23        796.68        89.66 o                         
  16   4   2      51699.88      52274.07       557.93 o                         
  18   4   2     325964.51     328633.77      2354.53 o                         
  20   4   2      35907.51      37214.74       706.33 o                         
  22   4   2       6278.78       6735.01       337.32 o                         
  24   4   2      42082.11      42575.47       833.63 o                         
  26   4   2       3593.57       3422.15       387.48 o                         
  28   4   2       2496.64       2952.25       371.29 o                         
 -31   5   2       2625.86       2922.90       461.11 o                         
 -29   5   2       3430.54       3831.02       449.74 o                         
 -27   5   2       8843.77       8382.41       444.02 o                         
 -25   5   2      89326.30      89234.54      1170.07 o                         
 -23   5   2     154886.32     154436.88      1453.37 o                         
 -21   5   2      55446.24      55990.42       644.68 o                         
 -19   5   2        887.25       1310.21       146.87 o                         
 -17   5   2        998.96       1243.52       119.54 o                         
 -15   5   2      78741.23      78321.00       636.65 o                         
 -13   5   2     427038.50     432824.24      2731.00 o                         
 -11   5   2     556501.32     564979.44      3347.25 o                         
  -9   5   2      37368.57      38102.32       383.56 o                         
  -7   5   2      97513.46      98453.78       617.39 o                         
  -5   5   2       6796.04       7231.97       109.30 o                         
  -3   5   2     166714.07     164253.00       904.26 o                         
  -1   5   2     301100.26     294466.86      1494.81 o                         
   1   5   2      88922.25      87882.45       545.41 o                         
   3   5   2     244646.92     248314.93      1470.12 o                         
   5   5   2     700678.76     719898.40      3614.42 o                         
   7   5   2      78985.42      80055.29       558.14 o                         
   9   5   2      74787.39      76492.69       556.62 o                         
  11   5   2      29777.95      30878.42       339.04 o                         
  13   5   2      35449.90      35610.68       391.86 o                         
  15   5   2     260829.44     262282.14      1828.05 o                         
  17   5   2     255916.24     257171.46      1921.04 o                         
  19   5   2      36148.55      37581.86       577.50 o                         
  21   5   2       1770.43       1752.91       221.97 o                         
  23   5   2        686.34        433.32       261.40 o                         
  25   5   2      43549.00      43817.81       875.00 o                         
  27   5   2      81579.38      78931.84      1297.80 o                         
  29   5   2      36866.69      36810.49       933.80 o                         
 -30   6   2       4077.77       3354.28       474.48 o                         
 -28   6   2      13923.55      13772.69       631.50 o                         
 -26   6   2       5889.69       5997.89       404.82 o                         
 -24   6   2     186055.13     186849.78      1796.17 o                         
 -22   6   2     240936.42     241207.26      1926.97 o                         
 -20   6   2      22708.93      23412.41       403.27 o                         
 -18   6   2      61936.03      62223.17       626.82 o                         
 -16   6   2      59147.12      59105.35       579.23 o                         
 -14   6   2      21849.06      22467.54       329.57 o                         
 -12   6   2     101636.58     102494.96       802.93 o                         
 -10   6   2        240.23        710.08       104.65 o                         
  -8   6   2     121263.70     123101.90       803.15 o                         
  -6   6   2      98396.85      98230.41       608.63 o                         
  -4   6   2       8880.46       9251.54       139.24 o                         
  -2   6   2       3908.36       4794.09       108.85 o                         
   0   6   2      47873.38      48213.16       348.79 o                         
   2   6   2     241216.30     237844.01      1349.20 o                         
   4   6   2       7199.52       7311.58       158.90 o                         
   6   6   2       4999.23       6049.11       166.00 o                         
   8   6   2       8788.76       8782.57       166.75 o                         
  10   6   2     133794.06     133807.59       921.44 o                         
  12   6   2      20922.29      21332.77       301.18 o                         
  14   6   2        768.02       1147.40       101.86 o                         
  16   6   2      98293.36      96994.26       933.57 o                         
  18   6   2      14264.56      14889.37       389.87 o                         
  20   6   2      21372.99      21158.72       456.40 o                         
  22   6   2      19633.59      18880.43       515.50 o                         
  24   6   2      50947.85      52001.53       947.19 o                         
  26   6   2     124614.12     123216.47      1723.12 o                         
  28   6   2      62317.22      63073.69      1254.93 o                         
 -29   7   2       9695.30       9603.86       607.20 o                         
 -27   7   2       4977.22       5354.35       428.08 o                         
 -25   7   2       2767.22       3178.50       364.65 o                         
 -23   7   2      33279.60      33632.74       646.24 o                         
 -21   7   2     150866.02     150355.72      1299.64 o                         
 -19   7   2      80605.18      80049.05       788.19 o                         
 -17   7   2       1388.09       1669.77       166.79 o                         
 -15   7   2        321.02        707.71       137.78 o                         
 -13   7   2      67865.43      68692.72       633.39 o                         
 -11   7   2     268549.16     267293.19      1683.59 o                         
  -9   7   2     146030.39     145767.19       983.05 o                         
  -7   7   2        647.68       1054.01        84.95 o                         
  -5   7   2       6681.28       7305.07       142.07 o                         
  -3   7   2      14758.18      15305.98       197.96 o                         
  -1   7   2     101714.48     100713.92       668.82 o                         
   1   7   2      24325.40      24670.09       231.35 o                         
   3   7   2     104096.49     104142.97       701.98 o                         
   5   7   2     209137.05     211345.14      1384.71 o                         
   7   7   2       4020.24       4291.02       144.79 o                         
   9   7   2       6138.01       6319.20       203.42 o                         
  11   7   2       3936.73       4085.92       144.65 o                         
  13   7   2      80754.86      79780.83       943.21 o                         
  15   7   2     167569.39     169376.74      1451.63 o                         
  17   7   2      53073.53      52588.39       646.44 o                         
  19   7   2         75.84        166.15       179.06 o                         
  21   7   2      10388.14      10958.94       363.12 o                         
  23   7   2      71741.81      72947.65      1053.23 o                         
  25   7   2      53210.85      54151.98      1227.65 o                         
  27   7   2       6950.19       6722.49       542.26 o                         
 -30   8   2       1416.54       1416.21       412.72 o                         
 -28   8   2      41451.77      42522.93      1030.34 o                         
 -26   8   2      21255.55      20967.29       651.32 o                         
 -24   8   2       1711.19       1664.39       274.21 o                         
 -22   8   2      32404.48      32144.13       631.36 o                         
 -20   8   2      35263.35      35856.15       588.12 o                         
 -18   8   2        208.77        448.17       156.46 o                         
 -16   8   2      21314.95      21346.27       386.84 o                         
 -14   8   2      21556.51      22586.42       347.65 o                         
 -12   8   2      68920.21      69335.00       619.77 o                         
 -10   8   2     270171.01     274129.28      1713.65 o                         
  -8   8   2     160291.58     158863.55      1000.87 o                         
  -6   8   2      29117.02      29607.41       300.24 o                         
  -4   8   2       9823.53      10118.54       181.51 o                         
  -2   8   2     258897.80     257690.44      1570.17 o                         
   0   8   2     180872.04     179073.07      1087.40 o                         
   2   8   2     452973.34     455440.91      2653.91 o                         
   4   8   2     243900.68     242531.66      1544.74 o                         
   6   8   2      44827.32      44425.80       448.73 o                         
   8   8   2        300.89        709.18       106.77 o                         
  10   8   2      81757.59      81351.46       628.82 o                         
  12   8   2      88396.68      89519.20       744.93 o                         
  14   8   2     224846.80     227382.84      1743.57 o                         
  16   8   2      56179.61      57811.72       871.15 o                         
  18   8   2        174.03        260.10       170.75 o                         
  20   8   2       7102.34       7305.37       316.21 o                         
  22   8   2       3934.64       4032.58       332.93 o                         
  24   8   2       8640.47       7920.29       448.27 o                         
  26   8   2      21620.55      20877.87       811.92 o                         
  28   8   2        120.88        124.13       440.08 o                         
 -29   9   2      16645.23      16030.18       764.73 o                         
 -27   9   2      45507.89      44874.06      1086.85 o                         
 -25   9   2       7004.31       7239.95       410.09 o                         
 -23   9   2      13450.46      13497.90       467.91 o                         
 -21   9   2       1052.00       1303.41       272.52 o                         
 -19   9   2     106233.83     106008.66      1099.49 o                         
 -17   9   2     310328.17     309914.91      2104.77 o                         
 -15   9   2     142281.54     141854.96      1087.55 o                         
 -13   9   2      16701.29      17562.53       316.55 o                         
 -11   9   2     103563.85     104398.69       809.87 o                         
  -9   9   2      25282.15      24993.91       301.76 o                         
  -7   9   2     602153.57     600337.19      3458.89 o                         
  -5   9   2     384504.65     379623.40      2256.93 o                         
  -3   9   2      24455.88      24540.38       293.09 o                         
  -1   9   2     566484.58     562521.13      3351.52 o                         
   1   9   2     153209.82     152199.22      1037.89 o                         
   3   9   2     194248.84     194263.01      1274.75 o                         
   5   9   2     362805.36     363707.76      2213.23 o                         
   7   9   2       7663.85       7900.68       196.22 o                         
   9   9   2     372420.60     372234.01      2487.63 o                         
  11   9   2     277045.34     278393.58      1908.47 o                         
  13   9   2        952.47       2026.70       316.51 o                         
  15   9   2     120345.73     120115.19      1122.95 o                         
  17   9   2      21174.67      21119.27       472.74 o                         
  19   9   2     107809.48     106516.52      1065.89 o                         
  21   9   2     167992.25     167262.49      1541.05 o                         
  23   9   2      20188.25      20539.47       642.62 o                         
  25   9   2       2503.40       2893.64       425.15 o                         
  27   9   2       1807.70       1597.31       506.92 o                         
 -28  10   2     160784.44     159088.25      2443.15 o                         
 -26  10   2      67121.65      67316.49      1355.88 o                         
 -24  10   2       3444.10       3625.62       341.46 o                         
 -22  10   2      42086.09      41729.84       740.35 o                         
 -20  10   2        721.84        720.69       307.26 o                         
 -18  10   2     106647.48     107090.57      1064.52 o                         
 -16  10   2     102109.27     103091.11       933.63 o                         
 -14  10   2       1409.02       1701.12       162.10 o                         
 -12  10   2      42908.70      42985.44       509.66 o                         
 -10  10   2      16901.35      17362.43       278.81 o                         
  -8  10   2       2055.15       2631.53       148.96 o                         
  -6  10   2       2107.64       2332.18       126.07 o                         
  -4  10   2       4159.00       4372.21       150.00 o                         
  -2  10   2       4779.11       4970.14       153.96 o                         
   0  10   2       2100.77       2356.80       136.54 o                         
   2  10   2       2349.21       2787.71       151.61 o                         
   4  10   2      14025.41      14056.28       303.84 o                         
   6  10   2      34735.64      34339.33       399.29 o                         
   8  10   2       9687.47      10057.79       230.62 o                         
  10  10   2      43476.34      44049.91       592.94 o                         
  12  10   2      13016.57      13445.84       357.99 o                         
  14  10   2      16746.85      17093.00       408.88 o                         
  16  10   2      32769.37      33058.19       597.85 o                         
  18  10   2       1926.40       2059.11       262.76 o                         
  20  10   2     135529.95     132750.34      1388.47 o                         
  22  10   2      77848.10      76542.06      1589.95 o                         
  24  10   2        121.45        137.65       418.71 o                         
  26  10   2      22500.91      22319.48      1085.64 o                         
 -27  11   2        291.63       1284.85       505.77 o                         
 -25  11   2        292.36       1015.61       439.61 o                         
 -23  11   2        181.03        584.59       310.65 o                         
 -21  11   2      11514.08      12118.95       521.70 o                         
 -19  11   2      39790.13      41291.45       785.67 o                         
 -17  11   2      32355.63      33144.89       620.32 o                         
 -15  11   2       1379.33       1738.96       192.15 o                         
 -13  11   2        465.41        537.14       171.80 o                         
 -11  11   2       2080.81       2640.21       198.66 o                         
  -9  11   2      48001.38      46818.18       555.17 o                         
  -7  11   2      77792.21      76584.46       677.17 o                         
  -5  11   2       9489.34       9759.85       220.14 o                         
  -3  11   2       3102.32       3269.75       161.23 o                         
  -1  11   2       1012.21       1311.89       128.78 o                         
   1  11   2       2188.77       2666.87       148.55 o                         
   3  11   2       3309.01       3481.90       162.33 o                         
   5  11   2      15809.21      15520.37       294.86 o                         
   7  11   2        166.34        487.98       128.81 o                         
   9  11   2      35223.16      34727.07       491.95 o                         
  11  11   2      26108.37      26200.20       554.48 o                         
  13  11   2       9125.46       9352.72       346.27 o                         
  15  11   2        184.59        280.10       249.65 o                         
  17  11   2          3.24        -82.97       246.81 o                         
  19  11   2       9509.29       9774.35       433.53 o                         
  21  11   2      28459.14      29062.72       811.89 o                         
  23  11   2      23254.42      22303.91       835.71 o                         
  25  11   2       6441.59       6762.57       559.21 o                         
 -26  12   2       7122.98       6698.70       565.30 o                         
 -24  12   2      10887.66      11209.95       654.14 o                         
 -22  12   2      11203.12      11804.71       602.30 o                         
 -20  12   2        259.12        346.04       274.25 o                         
 -18  12   2      97157.79      97018.08      1527.40 o                         
 -16  12   2      27135.92      28261.22       578.95 o                         
 -14  12   2       4518.31       4856.13       263.96 o                         
 -12  12   2       4138.16       4464.92       275.18 o                         
 -10  12   2      83876.58      84079.62       942.31 o                         
  -8  12   2      85313.47      83931.08       880.42 o                         
  -6  12   2     112819.18     110519.03      1047.87 o                         
  -4  12   2        757.52        933.38       131.54 o                         
  -2  12   2       1189.15       1608.76       157.57 o                         
   0  12   2      63183.53      61529.12       637.68 o                         
   2  12   2     199516.58     199489.27      1474.84 o                         
   4  12   2      20655.10      20850.47       420.59 o                         
   6  12   2       3854.27       4170.73       232.58 o                         
   8  12   2       1916.85       2495.58       194.74 o                         
  10  12   2      69709.32      69929.69       839.27 o                         
  12  12   2      94916.77      93909.41       985.87 o                         
  14  12   2      12881.96      13114.58       405.96 o                         
  16  12   2      10908.40      11012.54       419.19 o                         
  18  12   2       1834.83       1937.38       363.57 o                         
  20  12   2      33199.75      32581.34      1395.55 o                         
  22  12   2      42998.05      44857.26      1185.17 o                         
  24  12   2       2630.45       2257.14       464.79 o                         
 -25  13   2       1540.71       2125.29       503.08 o                         
 -23  13   2      48537.79      48721.78      1224.25 o                         
 -21  13   2      48695.96      50562.66      1133.87 o                         
 -19  13   2        353.46        787.83       329.99 o                         
 -17  13   2      65933.79      64592.68       933.65 o                         
 -15  13   2      11724.28      11830.71       416.92 o                         
 -13  13   2      93999.67      93423.32      1127.51 o                         
 -11  13   2     188962.43     187462.54      1778.79 o                         
  -9  13   2        142.24        947.50       245.02 o                         
  -7  13   2     148004.23     147840.70      1400.03 o                         
  -5  13   2      89659.13      90077.89      1003.49 o                         
  -3  13   2      40232.67      39633.63       548.90 o                         
  -1  13   2     270495.34     267002.14      1971.61 o                         
   1  13   2      69277.14      68642.29       718.70 o                         
   3  13   2     113789.02     114464.68      1066.87 o                         
   5  13   2     236343.14     238358.21      1900.20 o                         
   7  13   2       1782.99       2404.46       211.82 o                         
   9  13   2     139713.89     138857.24      1315.03 o                         
  11  13   2      83886.47      84287.27       984.06 o                         
  13  13   2      21328.87      20947.80       596.33 o                         
  15  13   2     159287.46     159463.72      1795.88 o                         
  17  13   2      38133.41      38758.75       824.43 o                         
  19  13   2      19212.33      18930.93       686.43 o                         
  21  13   2      33098.77      34666.53       988.02 o                         
  23  13   2         24.29        630.16       445.73 o                         
 -24  14   2      10195.13       9570.67      1237.01 o                         
 -22  14   2      48584.89      49592.42      1226.86 o                         
 -20  14   2      29969.21      30328.56       987.12 o                         
 -18  14   2       2117.25       2397.53       380.37 o                         
 -16  14   2      16888.49      15994.95       553.32 o                         
 -14  14   2       3067.70       2620.55       324.74 o                         
 -12  14   2      37179.90      37481.89       718.68 o                         
 -10  14   2      91387.10      89752.19      1158.68 o                         
  -8  14   2      51107.09      51300.12       797.13 o                         
  -6  14   2       5979.51       5991.63       302.96 o                         
  -4  14   2      30198.78      30425.15       572.61 o                         
  -2  14   2       3175.72       3355.47       248.78 o                         
   0  14   2      48561.66      48000.71       667.66 o                         
   2  14   2      93517.10      94722.61      1049.19 o                         
   4  14   2      32387.52      32486.94       624.04 o                         
   6  14   2       6425.20       7175.99       372.04 o                         
   8  14   2      23728.94      24516.56       652.52 o                         
  10  14   2        467.81        677.51       259.01 o                         
  12  14   2      54620.66      54516.10       860.96 o                         
  14  14   2      75078.30      74013.33      1085.03 o                         
  16  14   2      17411.51      17629.30       581.81 o                         
  18  14   2       3782.69       3891.68       421.60 o                         
  20  14   2      10895.19      10679.16       705.80 o                         
  22  14   2       1497.11       1919.64       543.81 o                         
 -23  15   2       4608.51       3877.39       541.07 o                         
 -21  15   2      26047.54      26373.69      1103.21 o                         
 -19  15   2      54848.10      53896.62      1219.86 o                         
 -17  15   2         20.21        466.61       306.29 o                         
 -15  15   2      64321.36      64996.78      1073.04 o                         
 -13  15   2      26620.54      26194.20       787.20 o                         
 -11  15   2       4051.64       4293.51       353.98 o                         
  -9  15   2      16785.39      16848.74       509.86 o                         
  -7  15   2       5731.80       5958.33       334.86 o                         
  -5  15   2       1255.00       1776.65       259.25 o                         
  -3  15   2       9959.96       9947.37       380.27 o                         
  -1  15   2       3475.59       4032.45       258.50 o                         
   1  15   2       1354.44       1521.13       248.53 o                         
   3  15   2       9177.20       9169.71       408.01 o                         
   5  15   2        891.10        927.84       239.48 o                         
   7  15   2       4017.89       4302.56       322.44 o                         
   9  15   2       3807.38       4645.77       376.38 o                         
  11  15   2       7541.52       7535.19       410.05 o                         
  13  15   2      18758.54      18363.93       580.28 o                         
  15  15   2        289.24         71.93       281.00 o                         
  17  15   2      27220.82      27702.91       941.48 o                         
  19  15   2      16984.93      18381.95       879.58 o                         
  21  15   2       3093.40       3118.15       598.41 o                         
 -20  16   2       1330.93       1502.98       475.52 o                         
 -18  16   2       6743.91       7248.14       544.16 o                         
 -16  16   2       2552.84       3207.20       455.92 o                         
 -14  16   2      88025.93      88348.65      1435.53 o                         
 -12  16   2      15486.17      15653.60       606.08 o                         
 -10  16   2       4833.40       5154.81       355.28 o                         
  -8  16   2      35066.28      34365.72       728.95 o                         
  -6  16   2       2553.70       3206.32       321.72 o                         
  -4  16   2      70641.87      70073.14      1023.53 o                         
  -2  16   2      89037.04      87358.03      1136.52 o                         
   0  16   2      13117.82      12630.41       497.80 o                         
   2  16   2      42925.29      42840.77       841.90 o                         
   4  16   2        163.03        633.37       312.83 o                         
   6  16   2      63848.50      64261.80      1077.54 o                         
   8  16   2      44340.65      43453.28       877.84 o                         
  10  16   2        758.22       1281.47       374.83 o                         
  12  16   2      27232.31      26704.59       734.82 o                         
  14  16   2        952.25       1378.58       366.06 o                         
  16  16   2      41361.79      40847.27       915.18 o                         
  18  16   2      42296.69      41314.55      1200.53 o                         
 -19  17   2        678.53        155.46       423.49 o                         
 -17  17   2       4516.72       4198.68       486.08 o                         
 -15  17   2       1042.38       1765.88       398.59 o                         
 -13  17   2      39237.42      37525.02       985.15 o                         
 -11  17   2      31382.62      30634.56       890.89 o                         
  -9  17   2         80.34         53.74       340.36 o                         
  -7  17   2      14782.81      15540.82       573.01 o                         
  -5  17   2       2591.17       2846.74       353.46 o                         
  -3  17   2      10998.94      11980.74       522.50 o                         
  -1  17   2      31953.37      31013.05      1045.55 o                         
   1  17   2       1919.19       1962.56       362.00 o                         
   3  17   2      26151.58      24852.02       729.81 o                         
   5  17   2      43699.46      42750.25       940.18 o                         
   7  17   2       1555.11       2318.27       431.03 o                         
   9  17   2      19466.07      19509.62       726.14 o                         
  11  17   2      14042.15      13363.42       676.33 o                         
  13  17   2       2316.94       2514.34       446.00 o                         
  15  17   2      28922.25      27597.23       861.27 o                         
  17  17   2      15845.98      14779.24       779.01 o                         
 -16  18   2      40472.93      38828.85      1627.07 o                         
 -14  18   2      80060.64      77548.22      1614.57 o                         
 -12  18   2      18905.65      17789.70       752.55 o                         
 -10  18   2      25149.14      24877.19       900.64 o                         
  -8  18   2      14549.85      16385.05       749.89 o                         
  -6  18   2      38840.18      38852.91       977.79 o                         
  -4  18   2     214066.48     213526.33      3181.34 o                         
  -2  18   2     117517.98     114018.17      1726.69 o                         
   0  18   2        504.58        308.31       329.15 o                         
   2  18   2      33928.34      34692.76      1049.13 o                         
   4  18   2       2050.67       2333.02       408.37 o                         
   6  18   2     145871.06     145184.66      2184.36 o                         
   8  18   2     142555.27     142574.92      1958.45 o                         
  10  18   2       9192.92       8878.45       580.44 o                         
  12  18   2      14783.59      13973.68       669.26 o                         
  14  18   2       4726.58       4258.86       491.96 o                         
 -15  19   2      65705.84      65298.33      1548.59 o                         
 -13  19   2      38137.73      37831.26      1327.08 o                         
 -11  19   2          0.52       -346.97       419.81 o                         
  -9  19   2       5423.88       4948.52       566.01 o                         
  -7  19   2        369.61        955.49       402.38 o                         
  -5  19   2       2306.63       2627.12       474.41 o                         
  -3  19   2       2713.65       2812.39       469.75 o                         
  -1  19   2         16.27       -378.07       406.52 o                         
   1  19   2        133.29       -131.30       413.92 o                         
   3  19   2       1362.74       1805.18       543.41 o                         
   5  19   2       1391.20       1482.90       517.91 o                         
   7  19   2      29097.58      29334.39       932.67 o                         
   9  19   2      19130.75      19799.93       789.77 o                         
  11  19   2        171.70        263.48       416.97 o                         
  13  19   2       5217.06       5040.11       491.10 o                         
 -10  20   2      33709.54      32678.77      1103.52 o                         
  -8  20   2       4656.57       5279.56       804.74 o                         
  -6  20   2       8399.13       8874.09       684.54 o                         
  -4  20   2      51225.21      51987.81      1416.79 o                         
  -2  20   2      15451.82      15377.59       894.08 o                         
   0  20   2       1481.11       1450.93       475.71 o                         
   2  20   2      21483.52      21056.49       945.21 o                         
   4  20   2         74.03        -37.22       519.58 o                         
   6  20   2      25448.65      25989.67      1036.81 o                         
   8  20   2      31700.98      31636.92      1060.42 o                         
  10  20   2        189.61        659.75      1332.83 o                         
  -5  21   2        105.89        123.96       441.31 o                         
  -3  21   2       2503.47       2044.96       615.73 o                         
  -1  21   2      10369.50      10898.47       850.52 o                         
   1  21   2       5327.76       4661.88       909.07 o                         
   3  21   2       1706.09       1569.08       548.07 o                         
 -31   1   3       4862.51       5145.27       625.92 o                         
 -29   1   3      25695.79      25859.08       763.82 o                         
 -27   1   3      13175.44      13268.67       448.33 o                         
 -25   1   3       2222.90       2373.34       236.26 o                         
 -23   1   3      28979.17      28508.09       498.90 o                         
 -21   1   3      10816.51      11457.93       305.88 o                         
 -19   1   3     207187.22     207633.09      1378.58 o                         
 -17   1   3     128257.38     127460.72       906.25 o                         
 -15   1   3      22738.05      22701.41       302.11 o                         
 -13   1   3      71175.52      71657.40       526.06 o                         
 -11   1   3       2273.48       3433.36       117.50 o                         
  -9   1   3     321494.44     314925.94      1638.61 o                         
  -7   1   3     540175.64     543279.67      2720.07 o                         
  -5   1   3      26290.59      26864.06       202.87 o                         
  -3   1   3     326502.34     339102.60      1653.99 o                         
  -1   1   3       3752.92       4523.71       103.87 o                         
   1   1   3     575190.19     571862.16      2836.02 o                         
   3   1   3     989933.11     963036.66      6108.02 o                         
   5   1   3     169198.40     169534.65       889.50 o                         
   7   1   3      52126.89      52058.59       364.42 o                         
   9   1   3     175066.32     173986.68       975.57 o                         
  11   1   3      67764.49      66131.90       481.58 o                         
  13   1   3     506054.42     509011.97      2876.41 o                         
  15   1   3     169982.85     171194.24      1141.73 o                         
  17   1   3       6020.90       6902.52       216.88 o                         
  19   1   3      26695.30      27281.59       410.77 o                         
  21   1   3       1546.03       1614.69       218.70 o                         
  23   1   3      65650.03      65560.67       895.82 o                         
  25   1   3      41156.89      41513.52       820.57 o                         
  27   1   3        226.40        169.35       412.00 o                         
  29   1   3       1997.31       1422.22       391.75 o                         
 -32   2   3      11981.19      10910.79       755.28 o                         
 -30   2   3     138663.95     138970.50      2271.05 o                         
 -28   2   3      56241.58      56813.01       921.97 o                         
 -26   2   3      27954.37      28147.61       615.27 o                         
 -24   2   3     174217.56     174025.64      1492.33 o                         
 -22   2   3      15002.73      15673.77       367.74 o                         
 -20   2   3     215125.31     212784.61      1528.53 o                         
 -18   2   3     244141.98     241294.51      1528.70 o                         
 -16   2   3         71.58        662.23       109.32 o                         
 -14   2   3      86470.00      84456.16       599.18 o                         
 -12   2   3      45792.85      45986.21       360.79 o                         
 -10   2   3      12923.28      12394.42       153.78 o                         
  -8   2   3     152416.06     150906.26       858.09 o                         
  -6   2   3      38858.98      39187.00       254.35 o                         
  -4   2   3      36133.96      37301.75       252.90 o                         
  -2   2   3      10584.98      10998.20       126.99 o                         
   0   2   3        444.89        749.64        58.36 o                         
   2   2   3        350.26        826.37        50.08 o                         
   4   2   3       5076.31       5322.29        90.72 o                         
   6   2   3       3589.99       3770.55        82.13 o                         
   8   2   3       2903.60       3381.46        92.50 o                         
  10   2   3       6642.97       6673.29       135.08 o                         
  12   2   3      57169.34      57854.48       442.23 o                         
  14   2   3     185421.98     187605.27      1212.96 o                         
  16   2   3       2392.19       2777.88       152.22 o                         
  18   2   3      67889.51      68706.76       680.47 o                         
  20   2   3      23367.14      23097.95       438.21 o                         
  22   2   3      22088.11      22802.10       561.85 o                         
  24   2   3     116089.68     114510.89      1485.44 o                         
  26   2   3      38798.65      38147.97       832.73 o                         
  28   2   3      26763.26      26408.83       827.39 o                         
 -31   3   3        492.11        141.63       444.45 o                         
 -29   3   3      18123.64      17038.44       663.44 o                         
 -27   3   3      89005.88      89653.75      1212.21 o                         
 -25   3   3     110254.33     108512.08      1217.95 o                         
 -23   3   3      12967.00      13464.88       373.13 o                         
 -21   3   3       5318.63       5504.71       225.03 o                         
 -19   3   3      25812.36      25877.83       382.19 o                         
 -17   3   3      12770.95      13841.27       286.63 o                         
 -15   3   3     150852.22     151591.25      1052.76 o                         
 -13   3   3     133285.36     132526.71       887.73 o                         
 -11   3   3       1349.24       1704.55        92.32 o                         
  -9   3   3      75592.64      73426.76       520.93 o                         
  -7   3   3      22296.63      21577.72       170.95 o                         
  -5   3   3     149154.88     149244.98       811.95 o                         
  -3   3   3     507593.28     522269.65      2685.22 o                         
  -1   3   3      89649.39      92678.98       524.48 o                         
   1   3   3     107582.68     109675.07       608.01 o                         
   3   3   3     230086.64     230707.65      1209.65 o                         
   5   3   3      46921.26      48657.58       348.79 o                         
   7   3   3     105815.59     103241.59       601.92 o                         
   9   3   3     191323.76     191326.10      1123.49 o                         
  11   3   3      11878.34      12522.21       185.20 o                         
  13   3   3      77827.29      77846.05       557.95 o                         
  15   3   3      28944.65      28999.48       346.04 o                         
  17   3   3       3287.39       3778.82       187.63 o                         
  19   3   3     102010.12     103152.68      1040.76 o                         
  21   3   3      87213.29      85694.13      1069.62 o                         
  23   3   3      10877.49      10915.63       508.38 o                         
  25   3   3       5798.26       6383.43       426.06 o                         
  27   3   3        208.65        341.87       404.95 o                         
  29   3   3      16438.48      15089.70       691.23 o                         
 -32   4   3         75.12        544.62       454.98 o                         
 -30   4   3       1030.62        991.48       394.39 o                         
 -28   4   3       1879.43       2212.01       347.40 o                         
 -26   4   3      31106.60      31514.10       916.98 o                         
 -24   4   3      29364.51      29309.54       530.14 o                         
 -22   4   3       3972.19       3972.48       211.88 o                         
 -20   4   3      17473.21      17129.40       328.87 o                         
 -18   4   3      24819.12      24729.43       367.27 o                         
 -16   4   3     178026.71     178879.56      1187.57 o                         
 -14   4   3     111943.22     113334.83       834.14 o                         
 -12   4   3       4244.75       4449.16       143.38 o                         
 -10   4   3      60324.52      59760.33       440.35 o                         
  -8   4   3       4518.96       5234.53       142.41 o                         
  -6   4   3     270496.49     266549.21      1401.16 o                         
  -4   4   3     142892.98     139308.85       756.16 o                         
  -2   4   3        280.90       1016.72        78.35 o                         
   0   4   3     175701.24     172721.52       950.46 o                         
   2   4   3      51451.07      53579.10       367.11 o                         
   4   4   3      51616.81      48730.06       384.81 o                         
   6   4   3      82140.52      80675.55       514.76 o                         
   8   4   3      17351.77      18837.04       285.59 o                         
  10   4   3     260597.58     258541.40      1442.21 o                         
  12   4   3     113913.24     114850.07       773.80 o                         
  14   4   3      11544.97      11831.31       208.81 o                         
  16   4   3      42594.24      42461.81       476.12 o                         
  18   4   3      15325.76      16132.14       357.45 o                         
  20   4   3     101879.24     101105.39      1363.05 o                         
  22   4   3      73227.40      72711.29      1004.12 o                         
  24   4   3       5096.42       5529.28       420.67 o                         
  26   4   3       1711.25       1622.11       344.00 o                         
  28   4   3         30.28         34.09       311.19 o                         
 -31   5   3        146.72        285.80       366.81 o                         
 -29   5   3      15579.88      15806.47       653.75 o                         
 -27   5   3      21057.56      20912.65       622.80 o                         
 -25   5   3        413.72        862.81       261.15 o                         
 -23   5   3      69227.14      68393.51       809.67 o                         
 -21   5   3      27430.64      27983.88       452.72 o                         
 -19   5   3      46968.37      47164.64       529.26 o                         
 -17   5   3      40637.10      40178.67       462.21 o                         
 -15   5   3      32032.84      32060.80       388.61 o                         
 -13   5   3     317682.45     315399.35      1917.54 o                         
 -11   5   3     150252.21     149375.50       993.35 o                         
  -9   5   3        592.48       1113.49       101.45 o                         
  -7   5   3      48412.20      47347.21       340.76 o                         
  -5   5   3     112905.31     111125.14       655.52 o                         
  -3   5   3     325408.13     310588.32      1621.81 o                         
  -1   5   3     288403.18     283692.10      1453.94 o                         
   1   5   3       1778.47       2218.81        77.75 o                         
   3   5   3        820.79       1381.01       102.93 o                         
   5   5   3     141212.16     142690.91       844.07 o                         
   7   5   3     855528.73     868141.58      4708.00 o                         
   9   5   3     524825.92     531735.25      2882.45 o                         
  11   5   3       4616.84       5208.72       130.48 o                         
  13   5   3      42042.05      42132.35       443.85 o                         
  15   5   3      14708.42      15231.15       280.89 o                         
  17   5   3     168584.39     167776.30      1327.10 o                         
  19   5   3      99964.02      99132.72       999.43 o                         
  21   5   3       3181.80       3580.73       340.10 o                         
  23   5   3      23745.42      24437.53       632.02 o                         
  25   5   3       2759.21       2924.07       376.43 o                         
  27   5   3      24244.87      24323.53       775.59 o                         
 -30   6   3      22465.29      23366.04       877.26 o                         
 -28   6   3       3840.32       4053.36       427.07 o                         
 -26   6   3      29200.42      29390.65       854.60 o                         
 -24   6   3     121454.90     119577.47      1333.90 o                         
 -22   6   3      61721.26      61672.30       898.94 o                         
 -20   6   3        995.22       1584.81       168.86 o                         
 -18   6   3       5050.92       5072.18       203.72 o                         
 -16   6   3       1821.62       2166.87       144.45 o                         
 -14   6   3      83359.24      84389.18       745.86 o                         
 -12   6   3     209725.63     211541.05      1372.21 o                         
 -10   6   3      71754.28      71906.28       562.83 o                         
  -8   6   3      11041.29      12314.13       184.32 o                         
  -6   6   3       3204.43       3792.96        95.23 o                         
  -4   6   3      11895.42      12679.39       159.39 o                         
  -2   6   3      21019.44      19858.95       189.37 o                         
   0   6   3      36704.50      35233.88       293.80 o                         
   2   6   3      37537.12      38802.90       418.11 o                         
   4   6   3      31854.63      31387.05       337.66 o                         
   6   6   3     160588.37     162299.64      1048.34 o                         
   8   6   3      56177.75      57140.40       459.47 o                         
  10   6   3       1102.07       1356.93        98.72 o                         
  12   6   3       2375.41       2444.18       131.01 o                         
  14   6   3       2812.89       3293.39       184.75 o                         
  16   6   3      61328.13      62030.79       799.13 o                         
  18   6   3     149315.21     150276.46      1320.83 o                         
  20   6   3      67400.72      66958.60       860.81 o                         
  22   6   3       2412.30       2254.14       282.75 o                         
  24   6   3       4336.14       4708.96       361.54 o                         
  26   6   3       2135.46       1944.46       464.61 o                         
  28   6   3      30284.18      29956.69      1014.55 o                         
 -31   7   3     127958.93     124361.75      1965.88 o                         
 -29   7   3      12175.13      12503.12       628.50 o                         
 -27   7   3      26515.85      26797.96       748.49 o                         
 -25   7   3        145.18        -34.19       242.19 o                         
 -23   7   3     146450.86     145295.81      1430.72 o                         
 -21   7   3     299205.12     299558.29      2258.43 o                         
 -19   7   3      41297.32      41551.90       541.75 o                         
 -17   7   3      23216.21      23378.98       371.09 o                         
 -15   7   3      61302.03      61255.13       598.98 o                         
 -13   7   3        340.88        579.93       108.80 o                         
 -11   7   3      84545.90      84641.41       657.77 o                         
  -9   7   3      55725.14      55563.48       462.33 o                         
  -7   7   3       7560.87       7669.05       148.97 o                         
  -5   7   3     105384.22     104270.79       700.83 o                         
  -3   7   3      74215.98      74150.50       530.14 o                         
  -1   7   3      25628.26      26503.80       275.78 o                         
   1   7   3       6279.27       6829.49       141.03 o                         
   3   7   3        422.74        944.26       128.70 o                         
   5   7   3       5946.84       6181.31       160.91 o                         
   7   7   3      26643.48      25959.24       300.03 o                         
   9   7   3      64111.18      63922.70       510.54 o                         
  11   7   3      34088.05      34603.92       408.08 o                         
  13   7   3       2905.88       3536.00       247.05 o                         
  15   7   3      74796.89      74742.84       849.49 o                         
  17   7   3      49110.69      48476.12       687.29 o                         
  19   7   3       1042.56       1454.59       204.12 o                         
  21   7   3      45746.89      45261.59       761.08 o                         
  23   7   3        219.86        489.81       250.61 o                         
  25   7   3      61692.26      60409.17      1809.71 o                         
  27   7   3     122019.77     119545.38      1960.54 o                         
 -30   8   3       8883.40       9316.12       675.49 o                         
 -28   8   3        134.93        348.21       359.47 o                         
 -26   8   3       4346.66       4520.06       436.09 o                         
 -24   8   3       7966.50       8082.18       405.62 o                         
 -22   8   3     149790.56     147877.68      1444.37 o                         
 -20   8   3     162549.91     161866.06      1420.86 o                         
 -18   8   3       3296.52       3228.99       200.80 o                         
 -16   8   3      28853.96      29616.67       450.17 o                         
 -14   8   3       3642.85       4295.23       184.53 o                         
 -12   8   3     340934.07     343206.97      2032.52 o                         
 -10   8   3     634239.51     640645.08      3691.87 o                         
  -8   8   3      41487.48      41365.22       390.36 o                         
  -6   8   3     177773.25     176365.64      1106.55 o                         
  -4   8   3     133834.32     133646.47       882.05 o                         
  -2   8   3     120371.26     118585.34       855.75 o                         
   0   8   3     595107.15     590949.59      3372.74 o                         
   2   8   3      83966.79      84798.47       716.46 o                         
   4   8   3     307865.99     308505.73      2011.71 o                         
   6   8   3     457190.81     460710.03      2801.51 o                         
   8   8   3      20745.06      21059.98       295.08 o                         
  10   8   3      89445.08      90013.64       701.59 o                         
  12   8   3      36672.39      36251.06       494.14 o                         
  14   8   3     156294.29     158461.74      1394.51 o                         
  16   8   3     382643.58     387246.60      2875.06 o                         
  18   8   3     109680.84     108554.16      1054.53 o                         
  20   8   3       2076.35       2415.24       264.12 o                         
  22   8   3       4616.40       5626.56       358.82 o                         
  24   8   3      14736.74      15436.59       583.72 o                         
  26   8   3      84962.73      83603.13      1722.22 o                         
 -29   9   3        282.08        705.57       409.34 o                         
 -27   9   3       2316.23       2824.36       474.21 o                         
 -25   9   3       2149.42       2161.37       336.35 o                         
 -23   9   3      34184.44      33103.96       662.99 o                         
 -21   9   3       8612.34       9196.67       381.41 o                         
 -19   9   3      10277.96      10233.75       354.08 o                         
 -17   9   3      31559.54      32671.46       499.78 o                         
 -15   9   3      20935.26      21380.82       361.62 o                         
 -13   9   3       8477.30       8566.75       238.12 o                         
 -11   9   3       1062.24       1372.18       123.08 o                         
  -9   9   3      70209.15      71993.66       630.47 o                         
  -7   9   3     185596.37     184166.46      1172.51 o                         
  -5   9   3     187540.91     186424.65      1187.52 o                         
  -3   9   3      78274.26      77615.95       612.60 o                         
  -1   9   3     205582.04     208187.15      1433.51 o                         
   1   9   3     223581.10     225192.93      1539.08 o                         
   3   9   3     240964.35     241755.15      1755.67 o                         
   5   9   3      92108.98      93262.73       725.02 o                         
   7   9   3      68601.81      68914.22       597.56 o                         
   9   9   3      81423.52      81192.45       685.53 o                         
  11   9   3     139209.27     140316.83      1271.68 o                         
  13   9   3     127020.26     126061.80      1095.95 o                         
  15   9   3      38021.31      38043.85       620.85 o                         
  17   9   3       4597.57       4698.16       272.07 o                         
  19   9   3       4846.34       5637.50       304.90 o                         
  21   9   3      20529.76      20022.78       556.53 o                         
  23   9   3      11404.91      11757.46       548.07 o                         
  25   9   3         88.88         -1.39       383.34 o                         
 -28  10   3       9949.60      10779.09       673.16 o                         
 -26  10   3      33898.51      32300.39      1073.94 o                         
 -24  10   3      28926.68      28937.70       741.90 o                         
 -22  10   3       1943.06       2001.59       264.18 o                         
 -20  10   3       8972.69       8600.64       384.86 o                         
 -18  10   3     101111.60     100947.75      1012.78 o                         
 -16  10   3     210764.06     209107.70      1545.11 o                         
 -14  10   3      98749.58      97940.09       877.45 o                         
 -12  10   3       9439.88       9583.06       243.05 o                         
 -10  10   3         26.51        520.12        93.92 o                         
  -8  10   3      23474.75      23876.27       293.42 o                         
  -6  10   3     222255.08     220158.62      1477.34 o                         
  -4  10   3     171005.90     171511.42      1193.02 o                         
  -2  10   3      11729.87      11814.32       252.13 o                         
   0  10   3     120738.24     120812.69       906.36 o                         
   2  10   3       7972.95       8289.29       223.27 o                         
   4  10   3      27753.55      27670.17       376.17 o                         
   6  10   3      21561.09      21722.80       316.95 o                         
   8  10   3      11915.82      12436.49       265.14 o                         
  10  10   3     230365.44     227162.32      1706.47 o                         
  12  10   3     206083.18     204242.87      1759.62 o                         
  14  10   3      19016.70      18706.68       447.40 o                         
  16  10   3        436.38        467.64       238.61 o                         
  18  10   3      20783.42      20623.88       521.00 o                         
  20  10   3      73139.50      72602.85      1037.21 o                         
  22  10   3      69978.34      72064.50      1701.45 o                         
  24  10   3      13895.76      15110.27       767.45 o                         
  26  10   3       1655.01       1582.27       445.77 o                         
 -27  11   3     237737.46     239205.25      3361.29 o                         
 -25  11   3     112293.14     111839.49      1752.99 o                         
 -23  11   3       6562.98       6350.93       498.18 o                         
 -21  11   3      38721.31      37932.28       748.67 o                         
 -19  11   3      15618.60      16614.13       546.84 o                         
 -17  11   3     232651.85     229450.07      1769.66 o                         
 -15  11   3     125345.11     125018.90      1076.58 o                         
 -13  11   3       3922.03       4356.95       224.58 o                         
 -11  11   3     103241.83     102463.35       991.52 o                         
  -9  11   3      67167.10      65522.71       735.25 o                         
  -7  11   3       3392.55       3548.97       155.41 o                         
  -5  11   3       2029.98       2341.57       159.17 o                         
  -3  11   3      55800.28      55473.50       577.41 o                         
  -1  11   3     103677.76     104086.28       877.63 o                         
   1  11   3      48825.22      50064.52       566.93 o                         
   3  11   3      36023.51      35935.47       470.52 o                         
   5  11   3      67311.10      68044.24       720.29 o                         
   7  11   3      43347.02      43392.69       551.96 o                         
   9  11   3       7310.64       8258.32       314.58 o                         
  11  11   3      13672.97      14043.91       403.38 o                         
  13  11   3        164.98        412.77       190.31 o                         
  15  11   3      45220.64      45079.40       910.26 o                         
  17  11   3      50612.77      51021.23       858.94 o                         
  19  11   3      11804.96      13106.92       577.52 o                         
  21  11   3      72632.25      72746.25      1352.19 o                         
  23  11   3      56352.94      56093.81      1546.33 o                         
  25  11   3        427.34        355.41       425.46 o                         
 -26  12   3      31571.50      31509.39      1019.10 o                         
 -24  12   3       3321.21       2993.44       434.93 o                         
 -22  12   3       1148.11       1468.78       363.22 o                         
 -20  12   3      19948.93      19141.14       610.87 o                         
 -18  12   3     178501.23     176111.30      1732.95 o                         
 -16  12   3     249270.21     245184.81      2035.85 o                         
 -14  12   3      74963.23      75771.56       932.04 o                         
 -12  12   3       4397.65       4679.03       307.14 o                         
 -10  12   3       8145.60       8189.26       308.11 o                         
  -8  12   3     107544.15     106230.47      1079.43 o                         
  -6  12   3     424694.89     423616.06      2780.33 o                         
  -4  12   3     198369.05     197068.16      1455.33 o                         
  -2  12   3      12537.96      12484.54       298.32 o                         
   0  12   3     204510.79     203729.40      1499.49 o                         
   2  12   3      29947.53      29641.80       474.28 o                         
   4  12   3      87673.02      87400.42       901.30 o                         
   6  12   3      80379.00      80756.55       843.80 o                         
   8  12   3       9450.43       9451.09       302.36 o                         
  10  12   3     248427.75     250835.72      2008.95 o                         
  12  12   3     249048.71     246543.78      2027.05 o                         
  14  12   3      21865.72      21773.07       709.42 o                         
  16  12   3      10292.46      10385.53       498.81 o                         
  18  12   3       3910.05       4475.31       445.79 o                         
  20  12   3      75748.47      72801.98      1307.81 o                         
  22  12   3     137509.06     141643.85      3982.85 o                         
  24  12   3      58286.75      59853.85      1537.34 o                         
 -25  13   3      13697.14      13025.92       792.08 o                         
 -23  13   3       7950.59       8143.72       630.55 o                         
 -21  13   3          8.22         52.88       385.32 o                         
 -19  13   3       9878.79       9696.75       526.59 o                         
 -17  13   3      13239.39      13218.74       513.59 o                         
 -15  13   3       2023.56       2249.12       276.00 o                         
 -13  13   3        903.80       1740.30       254.52 o                         
 -11  13   3      32665.16      32259.23       733.85 o                         
  -9  13   3     195846.74     197073.19      1824.20 o                         
  -7  13   3     223021.86     222880.58      1891.68 o                         
  -5  13   3     109962.83     109040.85      1123.25 o                         
  -3  13   3       7077.75       7641.53       276.53 o                         
  -1  13   3      57602.52      57780.99       672.83 o                         
   1  13   3     255976.13     255082.96      2083.42 o                         
   3  13   3     370934.21     374377.51      2993.08 o                         
   5  13   3     172168.77     172711.85      1568.49 o                         
   7  13   3      36525.02      37066.33       574.37 o                         
   9  13   3      10445.56      10695.63       414.09 o                         
  11  13   3      83336.37      85498.20       997.00 o                         
  13  13   3     163087.76     164830.85      1551.94 o                         
  15  13   3      68641.88      65924.12       931.27 o                         
  17  13   3       2475.77       2689.99       386.54 o                         
  19  13   3       1158.09       1050.71       334.25 o                         
  21  13   3        728.10       1364.43       437.86 o                         
  23  13   3       7179.33       7382.33       680.20 o                         
 -24  14   3        128.82        189.17       437.48 o                         
 -22  14   3      48840.45      48695.69      1230.67 o                         
 -20  14   3     175326.63     178089.45      2678.41 o                         
 -18  14   3      79032.70      78386.65      1378.82 o                         
 -16  14   3       1699.09       1511.47       299.45 o                         
 -14  14   3       4153.52       4334.80       348.19 o                         
 -12  14   3     120059.91     120936.75      1399.76 o                         
 -10  14   3     235392.25     232714.51      2127.55 o                         
  -8  14   3     107609.36     107270.35      1224.48 o                         
  -6  14   3        553.11        732.65       191.91 o                         
  -4  14   3       7706.40       7928.21       326.11 o                         
  -2  14   3      28645.52      28322.96       554.97 o                         
   0  14   3      88813.24      89206.70       948.16 o                         
   2  14   3        286.84        497.15       210.07 o                         
   4  14   3      82072.74      85264.74      1051.29 o                         
   6  14   3     113474.41     112578.16      1157.87 o                         
   8  14   3       4361.19       4749.11       318.01 o                         
  10  14   3      13087.87      12829.46       437.21 o                         
  12  14   3       7093.37       7244.78       356.29 o                         
  14  14   3     169606.84     168752.54      1829.51 o                         
  16  14   3     130319.49     128970.63      1609.17 o                         
  18  14   3      20216.69      19842.48       684.12 o                         
  20  14   3          9.88         72.94       429.40 o                         
  22  14   3       3177.71       2693.98       549.02 o                         
 -23  15   3      81974.92      81539.77      1986.09 o                         
 -21  15   3      92631.01      92018.45      1810.61 o                         
 -19  15   3      12534.90      13121.91       620.31 o                         
 -17  15   3       6447.62       6254.99       484.63 o                         
 -15  15   3      10960.41      10613.31       504.34 o                         
 -13  15   3        433.99        545.37       305.44 o                         
 -11  15   3      10401.80       9742.20       417.83 o                         
  -9  15   3        250.63        706.56       254.20 o                         
  -7  15   3      35458.62      33728.07       687.14 o                         
  -5  15   3      61267.63      60702.94       855.21 o                         
  -3  15   3      28932.72      29063.08       581.65 o                         
  -1  15   3      37720.71      37279.85       651.12 o                         
   1  15   3      79566.79      78925.83      1029.94 o                         
   3  15   3      29942.88      30388.98       631.21 o                         
   5  15   3       8468.67       8659.43       389.77 o                         
   7  15   3      15360.69      16030.56       717.17 o                         
   9  15   3      30530.98      31265.29       671.29 o                         
  11  15   3      31124.19      32296.97       716.38 o                         
  13  15   3      18359.92      18645.47       585.07 o                         
  15  15   3       4357.02       4168.03       396.14 o                         
  17  15   3      16095.41      16327.01       632.72 o                         
  19  15   3        654.59       1200.80       555.56 o                         
 -22  16   3      66931.55      65418.43      1684.59 o                         
 -20  16   3       4811.02       4261.05       530.11 o                         
 -18  16   3        129.28       -358.03       358.03 o                         
 -16  16   3      15328.09      16097.33       686.55 o                         
 -14  16   3     105480.71     105174.29      2433.91 o                         
 -12  16   3     187194.56     182004.98      2072.42 o                         
 -10  16   3      72179.81      70470.84      1056.27 o                         
  -8  16   3        804.19        883.96       312.79 o                         
  -6  16   3        313.74        610.24       258.90 o                         
  -4  16   3       9824.12      10711.99       421.59 o                         
  -2  16   3      36856.59      35493.37       713.23 o                         
   0  16   3      60924.51      61313.40       991.65 o                         
   2  16   3       7046.54       6811.22       406.13 o                         
   4  16   3      18189.57      18607.69       587.96 o                         
   6  16   3      46797.83      46502.90       943.88 o                         
   8  16   3      22988.59      24348.94       684.31 o                         
  10  16   3       2627.86       3225.22       365.39 o                         
  12  16   3        529.09        575.28       306.47 o                         
  14  16   3      12464.81      12474.78       540.77 o                         
  16  16   3      80322.34      82301.10      1301.07 o                         
  18  16   3     105873.97     105200.06      2046.16 o                         
 -19  17   3      31229.15      31710.39      1000.92 o                         
 -17  17   3       3174.75       2503.30       438.88 o                         
 -15  17   3      64517.43      63188.44      1295.70 o                         
 -13  17   3     167671.09     166582.30      2413.05 o                         
 -11  17   3      38760.09      37680.44      1182.76 o                         
  -9  17   3       9829.50      10052.42       471.13 o                         
  -7  17   3       8739.51       9103.32       445.39 o                         
  -5  17   3     116270.46     117138.10      1593.70 o                         
  -3  17   3     496674.48     490267.56      4234.48 o                         
  -1  17   3     276859.05     270768.27      2789.00 o                         
   1  17   3       2138.11       3000.11       431.11 o                         
   3  17   3       6655.30       6851.86       452.75 o                         
   5  17   3      51174.41      50322.58      1310.44 o                         
   7  17   3     335102.77     339620.10      3513.30 o                         
   9  17   3     289416.77     292579.45      3177.20 o                         
  11  17   3      26469.92      24740.76       795.31 o                         
  13  17   3      15510.35      16798.75       692.70 o                         
  15  17   3        533.29        201.27       458.68 o                         
  17  17   3      52316.43      49620.63      1332.25 o                         
 -18  18   3       7565.60       6784.89       584.84 o                         
 -16  18   3      78330.63      74931.52      1472.28 o                         
 -14  18   3     111598.57     109482.24      1871.53 o                         
 -12  18   3      52616.10      54489.56      1287.29 o                         
 -10  18   3       3835.24       4749.85       502.03 o                         
  -8  18   3       4385.47       3878.72       422.25 o                         
  -6  18   3      32837.39      33270.66       912.83 o                         
  -4  18   3      49715.40      49843.78      1422.66 o                         
  -2  18   3       2966.32       2792.58       402.29 o                         
   0  18   3       1483.78       1602.72       406.22 o                         
   2  18   3        333.96        779.84       444.25 o                         
   4  18   3        670.49        970.78       363.54 o                         
   6  18   3       2325.18       2847.21       465.79 o                         
   8  18   3      23749.72      23788.46       823.22 o                         
  10  18   3      52598.76      51739.88      1169.82 o                         
  12  18   3      14113.74      13690.24       635.00 o                         
  14  18   3        157.45       -132.75       410.77 o                         
 -15  19   3       3494.97       4290.19       565.06 o                         
 -13  19   3        775.39       1242.20       433.32 o                         
 -11  19   3        704.42        786.52       379.98 o                         
  -9  19   3      10404.64      10211.23       657.61 o                         
  -7  19   3      20788.86      20961.63       847.94 o                         
  -5  19   3       2017.92       2427.39       495.01 o                         
  -3  19   3        269.65        355.40       452.14 o                         
  -1  19   3       4757.58       5689.88       568.99 o                         
   1  19   3      33914.79      35371.01      1123.38 o                         
   3  19   3      44426.98      44924.96      1114.68 o                         
   5  19   3      26584.59      26699.37      1013.02 o                         
   7  19   3       4073.35       4204.46       502.77 o                         
   9  19   3       2904.35       2889.22       519.02 o                         
  11  19   3       6734.82       5818.91       544.10 o                         
 -12  20   3        553.29        783.36       473.03 o                         
 -10  20   3      36194.21      35761.02      1394.99 o                         
  -8  20   3      77257.59      79009.05      2255.39 o                         
  -6  20   3      20293.12      19138.43      1063.10 o                         
  -4  20   3       2160.26       2263.14       510.01 o                         
  -2  20   3       1419.00       1496.32       516.83 o                         
   0  20   3       2116.15       2516.10       567.84 o                         
   2  20   3         71.80        232.43       495.73 o                         
   4  20   3        166.60        -41.27       458.87 o                         
   6  20   3        659.12        893.72       476.25 o                         
   8  20   3        496.27        407.83       486.36 o                         
  -5  21   3       6167.40       6260.38       648.39 o                         
  -3  21   3      10378.80      11234.12       820.18 o                         
  -1  21   3       3074.92       3545.55       669.52 o                         
   1  21   3     160149.14     165778.22      2684.64 o                         
   3  21   3     263806.97     265148.43      4087.02 o                         
 -32   0   4      16621.64      15591.03      1043.84 o                         
 -30   0   4      11588.79      13271.53      1144.88 o                         
 -28   0   4       3122.06       3299.98       512.30 o                         
 -26   0   4      24144.99      24448.83       680.15 o                         
 -24   0   4      99397.03      96745.80      1307.39 o                         
 -22   0   4      60006.16      59865.88      1020.19 o                         
 -20   0   4      24115.09      25004.33       580.33 o                         
 -18   0   4     155611.69     156894.05      1530.72 o                         
 -16   0   4     149032.02     146606.83      1408.57 o                         
 -14   0   4      55102.29      54813.19       661.00 o                         
 -12   0   4     149270.21     147769.03      1251.28 o                         
 -10   0   4      20820.02      19978.32       250.95 o                         
  -8   0   4     597870.29     560095.60      3730.42 o                         
  -6   0   4    1615919.55    1615289.84     11766.81 o                         
  -4   0   4      92637.34      93863.25       663.04 o                         
  -2   0   4     185295.65     186464.56      1276.16 o                         
   0   0   4      97434.47      99166.78       651.94 o                         
   2   0   4    1846692.23    1745784.62     29605.15 o                         
   6   0   4     241295.47     243022.29      1858.44 o                         
   8   0   4      28926.08      28338.41       380.02 o                         
  10   0   4      14321.83      14099.38       305.11 o                         
  12   0   4     487112.42     490551.94      3712.51 o                         
  14   0   4     966727.27     972325.72      7536.12 o                         
  16   0   4     268668.83     268991.35      2397.07 o                         
  18   0   4       5345.41       5971.12       296.87 o                         
  20   0   4      64616.35      65298.81      1025.61 o                         
  22   0   4        639.45        910.41       371.66 o                         
  24   0   4      89493.29      87709.06      1724.23 o                         
  26   0   4      20795.27      20948.57      1027.09 o                         
  28   0   4       3818.57       3103.73       654.67 o                         
 -33   1   4      21137.54      20154.48      1225.80 o                         
 -31   1   4      12718.87      12431.18       740.93 o                         
 -29   1   4     122862.83     118780.40      1598.81 o                         
 -27   1   4      71997.97      72573.47      1003.79 o                         
 -25   1   4        101.49        167.05       187.00 o                         
 -23   1   4       6292.09       7081.25       283.45 o                         
 -21   1   4      33619.35      33464.17       479.32 o                         
 -19   1   4     344529.86     341759.56      2227.60 o                         
 -17   1   4     535302.25     531181.36      3034.78 o                         
 -15   1   4     104016.87     102184.66       712.02 o                         
 -13   1   4        125.02        416.94        64.79 o                         
 -11   1   4       5228.43       5031.26       113.05 o                         
  -9   1   4     114145.88     109081.86       668.66 o                         
  -7   1   4     278231.10     277187.57      1517.02 o                         
  -5   1   4     343018.29     350218.31      1781.11 o                         
  -3   1   4      60907.35      61846.01       335.10 o                         
  -1   1   4         86.71        355.64        31.23 o                         
   1   1   4       4006.17       4468.67        79.38 o                         
   3   1   4       2337.48       2527.68        73.86 o                         
   5   1   4       8491.81       8891.18       116.58 o                         
   7   1   4       1984.06       2220.46        76.80 o                         
   9   1   4       1873.01       2196.77        90.35 o                         
  11   1   4      87179.18      85580.48       609.38 o                         
  13   1   4     322800.41     323826.27      1978.04 o                         
  15   1   4     185123.35     184749.23      1227.12 o                         
  17   1   4      44831.97      44925.69       517.92 o                         
  19   1   4       5979.01       6595.69       251.27 o                         
  21   1   4      12619.81      13379.97       449.51 o                         
  23   1   4      89751.92      89669.32      1330.37 o                         
  25   1   4     179416.16     181049.70      2623.96 o                         
  27   1   4      46646.53      46204.68      1221.95 o                         
  29   1   4        514.57        243.58       373.30 o                         
 -32   2   4       9369.95       8948.79       824.89 o                         
 -30   2   4      30023.54      30834.73      1152.35 o                         
 -28   2   4      73288.35      72923.47      1063.90 o                         
 -26   2   4     173847.24     172605.02      1672.18 o                         
 -24   2   4      52365.13      52747.18       684.86 o                         
 -22   2   4      31659.44      31147.51       472.40 o                         
 -20   2   4       4428.20       4622.05       213.03 o                         
 -18   2   4      55489.72      54655.32       487.58 o                         
 -16   2   4      45160.78      43938.26       391.06 o                         
 -14   2   4      67677.65      67406.14       563.16 o                         
 -12   2   4      32842.79      32691.69       284.30 o                         
 -10   2   4      18557.17      18300.43       180.69 o                         
  -8   2   4      18957.81      20038.05       171.68 o                         
  -6   2   4       7241.44       7569.58       125.81 o                         
  -4   2   4     147066.33     150306.25       814.37 o                         
  -2   2   4     152984.30     151449.29       840.50 o                         
   0   2   4     178675.51     180054.81       998.28 o                         
   2   2   4      33502.44      31826.91       215.58 o                         
   4   2   4      43656.83      43640.43       301.25 o                         
   6   2   4     125997.15     125019.59       739.38 o                         
   8   2   4     145442.39     146388.70       845.05 o                         
  10   2   4       9945.47      10122.02       166.50 o                         
  12   2   4       4866.63       5391.80       143.29 o                         
  14   2   4        118.25        400.24        99.10 o                         
  16   2   4       9168.62       9931.40       258.63 o                         
  18   2   4       5718.80       6009.91       218.43 o                         
  20   2   4        381.55        933.46       191.73 o                         
  22   2   4      53616.40      54028.35       820.82 o                         
  24   2   4      39619.87      40975.40       834.16 o                         
  26   2   4      14351.24      13663.38       567.97 o                         
  28   2   4       1152.16       1130.26       359.94 o                         
 -31   3   4       1074.44        655.71       426.99 o                         
 -29   3   4      46411.37      45475.72       943.52 o                         
 -27   3   4        650.27        834.66       244.39 o                         
 -25   3   4     202702.44     203278.14      1870.19 o                         
 -23   3   4     252112.27     252696.15      1890.95 o                         
 -21   3   4      46026.87      45121.88       532.59 o                         
 -19   3   4        629.19       1062.16       128.38 o                         
 -17   3   4        800.45        961.63       121.33 o                         
 -15   3   4     257683.85     258448.81      1621.66 o                         
 -13   3   4     628707.13     626303.49      3368.95 o                         
 -11   3   4     147271.74     148155.87       855.65 o                         
  -9   3   4       3801.02       4262.03        88.37 o                         
  -7   3   4      33595.53      32855.76       249.13 o                         
  -5   3   4     239285.08     235963.05      1311.64 o                         
  -3   3   4     280361.95     285118.03      1546.70 o                         
  -1   3   4       5143.81       4793.50        84.95 o                         
   1   3   4      35965.94      34883.89       259.54 o                         
   3   3   4      12015.62      11990.43       143.10 o                         
   5   3   4      44131.51      44656.41       358.82 o                         
   7   3   4       3300.93       3715.39       108.35 o                         
   9   3   4      98560.85      95046.52       636.35 o                         
  11   3   4     176602.48     176824.63      1061.29 o                         
  13   3   4      30092.20      29382.42       315.76 o                         
  15   3   4       2994.38       3274.59       156.25 o                         
  17   3   4      23144.40      23558.14       367.08 o                         
  19   3   4     160683.96     160549.16      1490.43 o                         
  21   3   4     225550.12     228601.12      2104.75 o                         
  23   3   4      37762.64      38349.45       814.74 o                         
  25   3   4       3643.53       3902.69       373.07 o                         
  27   3   4        419.54        191.07       311.01 o                         
 -32   4   4       7607.56       7158.97       666.49 o                         
 -30   4   4      36339.25      38073.34      1031.04 o                         
 -28   4   4      24539.13      24921.72       682.79 o                         
 -26   4   4        244.52        354.76       239.30 o                         
 -24   4   4      25661.94      25873.68       574.34 o                         
 -22   4   4        209.38        951.15       217.07 o                         
 -20   4   4      12663.27      12653.43       290.36 o                         
 -18   4   4     134673.94     135325.60      1051.15 o                         
 -16   4   4       8971.92       8812.07       216.60 o                         
 -14   4   4     332035.21     333522.79      2034.04 o                         
 -12   4   4     600016.17     603437.13      3443.94 o                         
 -10   4   4      34097.45      34469.01       269.77 o                         
  -8   4   4      17651.94      17443.70       171.83 o                         
  -6   4   4      12399.50      13174.58       149.28 o                         
  -4   4   4     160910.93     148615.10       810.21 o                         
  -2   4   4    1599976.08    1608277.02      9483.08 o                         
   0   4   4     628888.44     619376.05      3179.59 o                         
   2   4   4      13785.84      14520.74       146.08 o                         
   4   4   4       2076.14       2516.98        85.33 o                         
   6   4   4     163321.65     162909.08       978.06 o                         
   8   4   4     951471.57     952487.76      5008.35 o                         
  10   4   4     821812.19     828645.61      4526.02 o                         
  12   4   4      30267.85      31106.76       298.19 o                         
  14   4   4      29909.62      30437.68       340.24 o                         
  16   4   4       1211.86       1431.74       167.44 o                         
  18   4   4      62844.58      62664.40       729.39 o                         
  20   4   4     194265.32     195110.53      1953.05 o                         
  22   4   4      44398.96      45175.26       970.81 o                         
  24   4   4      12878.17      12397.02       572.20 o                         
  26   4   4      29213.18      29324.10       744.00 o                         
  28   4   4        209.33         31.66       312.05 o                         
 -31   5   4       2008.55       1835.91       444.11 o                         
 -29   5   4       4107.97       3646.07       415.43 o                         
 -27   5   4       1785.09       2285.39       334.09 o                         
 -25   5   4      20430.80      19886.88       501.79 o                         
 -23   5   4     104793.04     106286.05      1123.32 o                         
 -21   5   4     163506.80     164418.70      1282.86 o                         
 -19   5   4      49165.87      47608.61       534.27 o                         
 -17   5   4        702.85        865.74       118.88 o                         
 -15   5   4         38.85        328.70        91.81 o                         
 -13   5   4     152503.72     149106.18      1021.00 o                         
 -11   5   4     584652.59     581846.00      3231.08 o                         
  -9   5   4     547609.43     552922.17      2963.44 o                         
  -7   5   4       7623.61       8763.03       174.58 o                         
  -5   5   4      44445.45      43386.00       316.82 o                         
  -3   5   4      32323.61      32663.64       268.39 o                         
  -1   5   4      79914.07      77273.88       533.46 o                         
   1   5   4     257424.48     250098.99      1333.43 o                         
   3   5   4      27445.90      27453.80       250.34 o                         
   5   5   4     341364.93     344875.66      2027.34 o                         
   7   5   4     368003.32     365352.29      2161.22 o                         
   9   5   4      58054.20      59396.14       467.86 o                         
  11   5   4       8412.69       8832.60       192.36 o                         
  13   5   4       1993.71       2575.50       139.70 o                         
  15   5   4      52182.74      52915.40       563.41 o                         
  17   5   4     254201.92     254149.14      1925.40 o                         
  19   5   4     167429.61     168906.16      1596.16 o                         
  21   5   4      25846.30      26760.59       947.24 o                         
  23   5   4        500.71        571.88       251.47 o                         
  25   5   4       1897.46       2269.70       374.51 o                         
  27   5   4      36817.88      38017.92      1053.09 o                         
 -30   6   4     160156.18     159166.81      2342.90 o                         
 -28   6   4       1451.62       1513.43       342.72 o                         
 -26   6   4      11312.46      10928.42       469.87 o                         
 -24   6   4      17954.47      18603.98       540.21 o                         
 -22   6   4     268611.26     267155.27      2066.11 o                         
 -20   6   4     160370.91     159754.23      1264.96 o                         
 -18   6   4      21538.72      21072.88       360.57 o                         
 -16   6   4      83428.22      84759.22       740.77 o                         
 -14   6   4      19030.27      18563.42       289.74 o                         
 -12   6   4      82157.05      82894.24       658.04 o                         
 -10   6   4     172205.99     170646.35       998.35 o                         
  -8   6   4      51680.29      50864.42       409.64 o                         
  -6   6   4     110717.44     110169.93       706.83 o                         
  -4   6   4     109929.74     110035.75       672.62 o                         
  -2   6   4      15298.77      16211.28       185.55 o                         
   0   6   4      10828.76      10830.64       172.42 o                         
   2   6   4      56598.70      56050.97       416.08 o                         
   4   6   4     185149.15     184881.60      1108.07 o                         
   6   6   4       5972.53       6236.60       152.21 o                         
   8   6   4         55.21        355.15        81.30 o                         
  10   6   4      25965.75      26341.58       322.49 o                         
  12   6   4      90374.31      91803.19       871.27 o                         
  14   6   4       8187.45       8965.75       307.01 o                         
  16   6   4      11866.31      12783.26       394.85 o                         
  18   6   4      91108.42      91341.73       965.51 o                         
  20   6   4       7554.42       7840.81       379.66 o                         
  22   6   4      16393.56      17014.48       557.78 o                         
  24   6   4       6370.02       7183.79       445.29 o                         
  26   6   4      50745.93      50478.32      1117.91 o                         
 -31   7   4       7245.14       8933.93       666.47 o                         
 -29   7   4      46284.67      47814.00      1071.14 o                         
 -27   7   4      12502.06      12723.44       604.95 o                         
 -25   7   4      11180.20      11985.53       474.15 o                         
 -23   7   4          1.46        -13.71       210.24 o                         
 -21   7   4      55956.93      56666.83       739.97 o                         
 -19   7   4     148488.78     149501.44      1239.12 o                         
 -17   7   4     102610.27     105911.03       890.19 o                         
 -15   7   4      18483.71      18177.46       319.25 o                         
 -13   7   4       2301.37       2717.92       177.30 o                         
 -11   7   4     178952.46     177096.52      1133.70 o                         
  -9   7   4     254613.87     252970.72      1465.37 o                         
  -7   7   4      55231.13      55470.70       450.06 o                         
  -5   7   4       6817.44       7729.22       146.66 o                         
  -3   7   4        119.97        317.02        63.16 o                         
  -1   7   4      28569.20      28680.76       302.74 o                         
   1   7   4     171527.17     172558.83      1067.12 o                         
   3   7   4       7346.85       7896.80       187.42 o                         
   5   7   4      73680.70      72317.63       615.80 o                         
   7   7   4      94540.65      94370.92       755.76 o                         
   9   7   4        816.67        891.77       112.23 o                         
  11   7   4       3450.24       3587.82       157.79 o                         
  13   7   4       7810.99       7617.43       265.79 o                         
  15   7   4     101427.00     103743.10      1043.68 o                         
  17   7   4      94957.56      97772.21      1006.55 o                         
  19   7   4      11234.86      11333.06       440.48 o                         
  21   7   4       3732.30       3550.75       338.92 o                         
  23   7   4      10609.47      10519.97       451.00 o                         
  25   7   4      65333.38      63753.93      1269.83 o                         
  27   7   4      42261.35      41211.51      1087.77 o                         
 -30   8   4       3980.35       3908.91       506.65 o                         
 -28   8   4       1181.01       1262.95       419.21 o                         
 -26   8   4      43177.85      43103.49       883.90 o                         
 -24   8   4      15191.89      16054.52       525.38 o                         
 -22   8   4       7183.49       7319.20       361.29 o                         
 -20   8   4      64336.20      63816.12       788.43 o                         
 -18   8   4      27419.31      27993.91       457.50 o                         
 -16   8   4        188.36        357.73       129.30 o                         
 -14   8   4      45218.06      44987.56       490.43 o                         
 -12   8   4       8332.36       9164.62       211.06 o                         
 -10   8   4     152564.04     150759.95      1042.43 o                         
  -8   8   4     221780.70     223080.80      1419.09 o                         
  -6   8   4     149265.26     147978.75       966.40 o                         
  -4   8   4      75650.79      74551.84       567.31 o                         
  -2   8   4       3840.23       4290.28       138.24 o                         
   0   8   4     155924.66     154369.53      1067.52 o                         
   2   8   4     352765.50     354477.80      2425.15 o                         
   4   8   4     331115.89     330574.08      2159.47 o                         
   6   8   4     199765.90     200341.48      1420.62 o                         
   8   8   4      50283.80      51927.58       537.60 o                         
  10   8   4        349.61        586.65       111.79 o                         
  12   8   4      47782.62      48663.79       784.55 o                         
  14   8   4     111623.32     111963.34      1107.78 o                         
  16   8   4      86030.37      87821.30       986.24 o                         
  18   8   4      17113.64      17567.55       519.87 o                         
  20   8   4        365.61        555.56       245.06 o                         
  22   8   4       8427.58       7843.43       389.43 o                         
  24   8   4       4361.95       4463.14       453.12 o                         
  26   8   4      19430.68      18810.52      1501.20 o                         
 -29   9   4        582.47        274.57       398.87 o                         
 -27   9   4      23616.71      23479.09       797.56 o                         
 -25   9   4      48222.01      47929.99       914.21 o                         
 -23   9   4        539.86        930.00       251.67 o                         
 -21   9   4      19832.95      19307.63       497.28 o                         
 -19   9   4        175.44        170.43       198.56 o                         
 -17   9   4     121068.50     121100.76      1062.68 o                         
 -15   9   4     287434.66     290076.53      1967.00 o                         
 -13   9   4     145943.97     144267.79      1104.25 o                         
 -11   9   4      24157.84      25537.08       383.63 o                         
  -9   9   4      60652.06      60372.48       525.89 o                         
  -7   9   4      53783.25      53917.14       469.26 o                         
  -5   9   4     549580.33     546474.43      3082.11 o                         
  -3   9   4     156333.29     154992.95      1130.38 o                         
  -1   9   4      69926.36      70434.35       627.64 o                         
   1   9   4     421070.18     423904.93      2773.42 o                         
   3   9   4      18738.64      18710.46       267.37 o                         
   5   9   4     162347.93     164945.78      1280.03 o                         
   7   9   4     150342.25     156244.71      1565.93 o                         
   9   9   4      51383.72      50917.72       574.90 o                         
  11   9   4     348661.30     350763.31      2552.37 o                         
  13   9   4     202449.33     203078.05      1926.00 o                         
  15   9   4       3651.92       4031.52       288.19 o                         
  17   9   4      64511.63      62310.86       843.70 o                         
  19   9   4         54.16        238.81       222.07 o                         
  21   9   4     114532.61     113707.27      1784.64 o                         
  23   9   4      95409.37      96007.33      1414.99 o                         
  25   9   4       7233.72       7460.52       727.15 o                         
 -28  10   4      66677.72      68251.56      1430.66 o                         
 -26  10   4     224853.70     230610.10      2968.23 o                         
 -24  10   4      43117.72      43386.10       983.85 o                         
 -22  10   4      13301.16      13848.11       466.54 o                         
 -20  10   4      24415.77      25196.54       581.45 o                         
 -18  10   4      20127.03      20827.64       485.83 o                         
 -16  10   4     153723.74     150924.82      1217.86 o                         
 -14  10   4     115342.12     114204.00       971.88 o                         
 -12  10   4      24358.40      24841.23       430.70 o                         
 -10  10   4      75505.91      74204.26       670.29 o                         
  -8  10   4      17172.40      16967.91       279.87 o                         
  -6  10   4       6722.66       7228.11       184.54 o                         
  -4  10   4       6834.93       7610.54       229.49 o                         
  -2  10   4      12500.20      12491.76       263.57 o                         
   0  10   4      24843.72      24993.82       370.18 o                         
   2  10   4      12767.33      12796.12       270.96 o                         
   4  10   4      14701.28      14451.55       320.02 o                         
   6  10   4      30443.68      31047.61       456.71 o                         
   8  10   4      34889.08      34216.36       501.30 o                         
  10  10   4      17682.04      17294.61       390.71 o                         
  12  10   4      36730.33      36028.69       572.55 o                         
  14  10   4       5469.37       5839.49       311.03 o                         
  16  10   4      22308.43      22269.79       575.48 o                         
  18  10   4      20909.42      21119.57       616.74 o                         
  20  10   4       4312.50       5472.27       477.49 o                         
  22  10   4      93913.62      93639.74      1460.24 o                         
  24  10   4      40145.51      38774.71      1147.29 o                         
 -27  11   4      12928.33      13156.44       754.37 o                         
 -25  11   4       3754.88       4849.59       558.64 o                         
 -23  11   4         18.85        -64.75       344.88 o                         
 -21  11   4        616.98        858.19       266.31 o                         
 -19  11   4      10194.31      11022.92       453.96 o                         
 -17  11   4      24687.85      25610.71       639.33 o                         
 -15  11   4      40747.51      40361.18       580.53 o                         
 -13  11   4       3841.40       4580.07       281.35 o                         
 -11  11   4        104.50        428.92       140.34 o                         
  -9  11   4       2939.64       3125.53       174.96 o                         
  -7  11   4      56836.77      56297.24       607.91 o                         
  -5  11   4      28021.19      28365.20       388.95 o                         
  -3  11   4      19984.25      19830.25       339.17 o                         
  -1  11   4        160.58        367.05       117.73 o                         
   1  11   4       6720.08       6967.97       232.29 o                         
   3  11   4       9135.90       8822.09       277.29 o                         
   5  11   4      10359.88      10575.82       294.85 o                         
   7  11   4       9146.26       9193.47       298.12 o                         
   9  11   4        234.92        341.19       153.17 o                         
  11  11   4      18152.60      18093.18       477.99 o                         
  13  11   4      15779.70      16793.15       470.86 o                         
  15  11   4       7996.86       7831.27       397.88 o                         
  17  11   4        277.84        625.18       272.59 o                         
  19  11   4         34.66        328.83       280.80 o                         
  21  11   4       2947.35       4470.88       473.45 o                         
  23  11   4      17387.08      17564.52       873.39 o                         
 -26  12   4      47596.04      47227.74      1256.54 o                         
 -24  12   4       6694.97       6923.44       517.31 o                         
 -22  12   4      19229.00      19773.20       685.99 o                         
 -20  12   4       5584.09       5123.31       372.72 o                         
 -18  12   4      19561.39      18624.96       544.50 o                         
 -16  12   4     101375.30     100029.25      1128.11 o                         
 -14  12   4      26035.60      26642.36       549.24 o                         
 -12  12   4       2850.11       3243.69       309.79 o                         
 -10  12   4       2411.88       3106.15       208.65 o                         
  -8  12   4     107749.08     107070.37      1029.06 o                         
  -6  12   4     110544.06     110959.07       992.95 o                         
  -4  12   4      63899.14      62644.91       689.39 o                         
  -2  12   4       3153.91       3214.77       192.51 o                         
   0  12   4      12009.81      11703.58       350.18 o                         
   2  12   4      53752.69      53455.63       703.20 o                         
   4  12   4     195059.85     194633.17      1603.09 o                         
   6  12   4      13407.35      14014.01       349.82 o                         
   8  12   4         83.86         51.32       189.16 o                         
  10  12   4       9519.94       9858.03       414.66 o                         
  12  12   4      81262.91      83350.96      1070.01 o                         
  14  12   4      39884.58      40257.98       731.02 o                         
  16  12   4       6381.24       7126.84       416.03 o                         
  18  12   4       5864.01       5760.03       428.57 o                         
  20  12   4        741.43        153.69       362.02 o                         
  22  12   4      32353.43      31131.31       997.07 o                         
 -25  13   4      11382.06      11535.50       784.71 o                         
 -23  13   4       4257.73       5898.69       535.90 o                         
 -21  13   4      78680.63      79750.52      1552.88 o                         
 -19  13   4      49389.06      49567.82      1304.63 o                         
 -17  13   4       5858.06       5574.86       387.07 o                         
 -15  13   4      90723.81      88137.48      1079.70 o                         
 -13  13   4       2995.57       3179.09       287.64 o                         
 -11  13   4     123796.61     122634.39      1433.24 o                         
  -9  13   4     175768.09     171009.35      1565.44 o                         
  -7  13   4       2155.81       2739.59       259.91 o                         
  -5  13   4     142559.11     141432.59      1380.20 o                         
  -3  13   4      73672.61      74376.14       787.73 o                         
  -1  13   4      76915.95      76605.15       888.77 o                         
   1  13   4     238880.08     236950.95      2051.90 o                         
   3  13   4      33073.05      32589.00       624.21 o                         
   5  13   4     154962.49     155576.83      1349.16 o                         
   7  13   4     180147.78     178332.68      1500.33 o                         
   9  13   4         28.65        375.50       246.80 o                         
  11  13   4     145322.07     144443.24      1484.02 o                         
  13  13   4      35016.69      35542.50       698.90 o                         
  15  13   4      36126.34      37492.23       872.52 o                         
  17  13   4     110867.98     108484.53      1548.21 o                         
  19  13   4      14453.18      14422.95       660.17 o                         
  21  13   4      16807.01      16255.50       761.35 o                         
 -24  14   4        646.18        664.18       481.79 o                         
 -22  14   4      24382.95      23683.01       920.74 o                         
 -20  14   4      55096.34      54590.61      1269.32 o                         
 -18  14   4      22694.81      22450.00       828.42 o                         
 -16  14   4       3552.88       3925.19       365.77 o                         
 -14  14   4      22475.53      22247.28       675.53 o                         
 -12  14   4        631.56        552.46       237.45 o                         
 -10  14   4      49779.76      50562.72       976.70 o                         
  -8  14   4      72725.38      73117.56       979.14 o                         
  -6  14   4      25542.02      25985.95       546.35 o                         
  -4  14   4      16910.99      17100.49       476.33 o                         
  -2  14   4      31859.92      31105.78       529.83 o                         
   0  14   4       2094.96       2601.56       300.73 o                         
   2  14   4      61035.47      61066.18       860.45 o                         
   4  14   4      80951.80      81435.22       985.36 o                         
   6  14   4      34496.47      33943.13       580.84 o                         
   8  14   4       6021.96       6345.32       342.19 o                         
  10  14   4      17712.24      17749.79       509.49 o                         
  12  14   4       1470.55       2064.48       281.24 o                         
  14  14   4      22208.19      21084.19       630.51 o                         
  16  14   4      31690.53      31428.60      1019.10 o                         
  18  14   4       8659.34       9469.97       564.81 o                         
  20  14   4       2567.98       2990.17       579.35 o                         
 -23  15   4      56330.90      57338.75      1375.43 o                         
 -21  15   4       1364.82       1921.57       477.49 o                         
 -19  15   4      39783.24      38252.13      1037.10 o                         
 -17  15   4      51379.40      50350.57      1063.59 o                         
 -15  15   4       1133.50       1508.21       322.57 o                         
 -13  15   4      28667.95      29266.09       689.00 o                         
 -11  15   4       7402.72       8185.49       431.72 o                         
  -9  15   4      17624.18      17689.38       526.54 o                         
  -7  15   4      20240.70      21417.80       554.59 o                         
  -5  15   4       2994.62       3853.09       290.13 o                         
  -3  15   4       6610.65       6850.51       344.55 o                         
  -1  15   4       8111.79       7887.33       366.18 o                         
   1  15   4       2167.08       2399.61       319.03 o                         
   3  15   4          9.56        315.35       223.74 o                         
   5  15   4       3994.27       4256.15       292.78 o                         
   7  15   4        137.91        495.06       241.41 o                         
   9  15   4       7651.46       7115.10       385.65 o                         
  11  15   4        863.21        948.72       286.14 o                         
  13  15   4      19948.22      20027.28       628.77 o                         
  15  15   4      15138.17      14580.17       592.45 o                         
  17  15   4         79.37         63.80       364.41 o                         
  19  15   4      17918.51      17120.70       815.89 o                         
 -22  16   4      58491.77      60103.73      1551.94 o                         
 -20  16   4      17842.84      17467.52       874.58 o                         
 -18  16   4       1978.49       2118.41       448.08 o                         
 -16  16   4       1980.45       1839.99       403.46 o                         
 -14  16   4      10815.07      10804.25       540.00 o                         
 -12  16   4      99468.16      98795.74      1334.44 o                         
 -10  16   4      28374.19      27723.62       683.56 o                         
  -8  16   4       8109.01       9036.05       438.64 o                         
  -6  16   4      30647.33      30931.81       891.24 o                         
  -4  16   4      20613.01      20770.10       582.21 o                         
  -2  16   4      67138.30      66090.84      1106.66 o                         
   0  16   4      43492.17      43757.13       806.52 o                         
   2  16   4      16992.89      18226.96       577.65 o                         
   4  16   4      26849.31      28263.33       738.11 o                         
   6  16   4        142.67        187.95       282.78 o                         
   8  16   4      80819.47      81820.40      1355.60 o                         
  10  16   4      24749.54      25521.08       719.51 o                         
  12  16   4        878.48       1437.43       342.43 o                         
  14  16   4      19020.30      18524.91       891.27 o                         
  16  16   4       2613.64       2448.63       412.83 o                         
  18  16   4      48063.13      46891.83      1212.67 o                         
 -19  17   4       3903.99       4076.04       544.42 o                         
 -17  17   4       4291.69       4507.10       572.08 o                         
 -15  17   4       8042.19       8795.28       572.65 o                         
 -13  17   4       3718.77       3475.88       406.30 o                         
 -11  17   4      51164.55      49848.99      1014.64 o                         
  -9  17   4      22917.95      22277.21       731.32 o                         
  -7  17   4         80.94        393.00       307.03 o                         
  -5  17   4      23380.00      23265.71       704.52 o                         
  -3  17   4       4732.01       5503.27       426.37 o                         
  -1  17   4      11882.68      11511.64       550.95 o                         
   1  17   4      42344.56      43197.08       981.80 o                         
   3  17   4        492.37        680.97       373.63 o                         
   5  17   4      25865.08      25225.57       812.87 o                         
   7  17   4      49233.79      48700.77      1186.27 o                         
   9  17   4       1592.91       1244.96       415.01 o                         
  11  17   4      10710.28      11224.34       606.55 o                         
  13  17   4       5292.06       4404.50       475.16 o                         
  15  17   4       6909.54       6881.03       522.38 o                         
 -18  18   4      13951.11      12984.19       724.23 o                         
 -16  18   4         91.08        423.18       404.07 o                         
 -14  18   4      41935.96      40391.71      1147.71 o                         
 -12  18   4      74631.94      72595.19      1360.23 o                         
 -10  18   4       6830.45       7097.03       484.98 o                         
  -8  18   4      23910.26      24624.68       805.07 o                         
  -6  18   4       3334.94       3756.13       448.04 o                         
  -4  18   4      57291.65      56950.96      1263.05 o                         
  -2  18   4     197352.04     194167.19      3163.30 o                         
   0  18   4      71955.28      70593.30      1300.48 o                         
   2  18   4       2039.53       2282.55       453.78 o                         
   4  18   4      28809.92      29381.57       970.02 o                         
   6  18   4      13401.33      13079.48       639.27 o                         
   8  18   4     124303.22     123042.38      1823.17 o                         
  10  18   4      93499.19      93737.19      1567.89 o                         
  12  18   4       1460.31       1868.99       513.73 o                         
  14  18   4      13848.44      13302.68       753.10 o                         
 -15  19   4      17702.79      17317.37       842.56 o                         
 -13  19   4      97555.47      97592.03      1761.01 o                         
 -11  19   4      35280.54      36971.08      1166.49 o                         
  -9  19   4        195.60        433.86       401.58 o                         
  -7  19   4       4349.22       3782.12       477.39 o                         
  -5  19   4       1392.50       2150.34       434.91 o                         
  -3  19   4       8237.50       8331.06       610.73 o                         
  -1  19   4       7821.13       7684.49       566.56 o                         
   1  19   4        393.73        752.32       393.78 o                         
   3  19   4         59.28        297.11       402.76 o                         
   5  19   4        135.81        136.25       425.21 o                         
   7  19   4       2694.24       2600.83       484.29 o                         
   9  19   4      26867.15      27086.74       982.38 o                         
  11  19   4      12427.00      12337.73       734.80 o                         
 -12  20   4       6528.51       5540.55      1353.54 o                         
 -10  20   4        834.13       1617.62       482.95 o                         
  -8  20   4      28621.12      30745.47      1142.46 o                         
  -6  20   4       3888.62       4140.35       599.06 o                         
  -4  20   4       4661.50       4692.92       547.85 o                         
  -2  20   4      40696.98      39246.18      1309.78 o                         
   0  20   4      12244.56      11851.66       716.72 o                         
   2  20   4       1008.61        969.01       490.90 o                         
   4  20   4      23013.82      22470.62       999.06 o                         
   6  20   4        957.92        935.64       468.01 o                         
   8  20   4      22328.53      21246.78       883.84 o                         
  -5  21   4        357.05        544.81       443.27 o                         
  -3  21   4        121.73        190.42       549.91 o                         
  -1  21   4       1029.02       1002.71       586.47 o                         
   1  21   4       8555.47       8204.02       736.69 o                         
 -33   1   5        506.95        997.98       464.60 o                         
 -31   1   5       1352.88       1296.08       390.23 o                         
 -29   1   5       8937.13       9138.78       485.53 o                         
 -27   1   5      43338.25      42321.61       793.10 o                         
 -25   1   5       7379.23       7086.81       324.21 o                         
 -23   1   5       3382.10       3470.71       225.18 o                         
 -21   1   5       7104.65       7332.17       250.85 o                         
 -19   1   5      36808.44      36140.10       476.82 o                         
 -17   1   5     273400.82     272811.68      1741.02 o                         
 -15   1   5     107303.16     106015.34       714.45 o                         
 -13   1   5      76517.82      75267.30       551.70 o                         
 -11   1   5      82025.22      83461.07       574.42 o                         
  -9   1   5        623.39       1038.78        83.33 o                         
  -7   1   5     386623.39     378907.65      1893.60 o                         
  -5   1   5     551326.23     551986.09      2583.95 o                         
  -3   1   5       4967.87       5171.23       101.12 o                         
  -1   1   5     440270.18     438904.19      2154.02 o                         
   1   1   5        407.08        984.37        67.37 o                         
   3   1   5     213611.90     204744.79      1184.79 o                         
   5   1   5     413234.29     404539.26      2077.05 o                         
   7   1   5      26060.24      26301.41       251.61 o                         
   9   1   5      68707.43      67154.56       499.14 o                         
  11   1   5      89743.56      89039.53       660.21 o                         
  13   1   5     110904.87     112422.93       840.19 o                         
  15   1   5     228950.11     231800.25      1591.63 o                         
  17   1   5      34652.50      35743.12       534.02 o                         
  19   1   5      32869.71      33024.03       490.43 o                         
  21   1   5      13309.02      13207.51       404.41 o                         
  23   1   5       5362.20       6610.53       373.83 o                         
  25   1   5      50514.27      50887.00      1026.88 o                         
  27   1   5      18679.64      21177.37       808.40 o                         
 -32   2   5      58721.02      59882.16      1856.23 o                         
 -30   2   5      17830.81      18496.57       876.74 o                         
 -28   2   5     144185.35     144753.73      1698.29 o                         
 -26   2   5      37305.81      36525.45       707.02 o                         
 -24   2   5      46735.15      46321.58       677.93 o                         
 -22   2   5     137987.81     138720.40      1147.31 o                         
 -20   2   5        977.36       1516.64       162.41 o                         
 -18   2   5     337972.51     334502.89      1957.46 o                         
 -16   2   5     188485.69     186524.88      1103.04 o                         
 -14   2   5       3027.21       3368.96       139.60 o                         
 -12   2   5      49522.49      48440.95       377.58 o                         
 -10   2   5      13235.64      13449.65       177.00 o                         
  -8   2   5      22668.68      22630.25       217.00 o                         
  -6   2   5     205202.09     198942.94      1070.15 o                         
  -4   2   5      11568.76      11509.11       168.46 o                         
  -2   2   5      42541.43      43537.30       310.44 o                         
   0   2   5       5466.16       5668.10        98.06 o                         
   2   2   5          9.38        340.58        45.10 o                         
   4   2   5       1553.81       1702.83        59.23 o                         
   6   2   5        351.83        743.75        58.82 o                         
   8   2   5      10973.95      11292.78       166.32 o                         
  10   2   5      32041.38      32759.53       325.30 o                         
  12   2   5       1792.29       2142.66       117.65 o                         
  14   2   5      74523.18      73216.08       596.83 o                         
  16   2   5     107060.97     106315.39       920.08 o                         
  18   2   5         54.39         13.16       153.69 o                         
  20   2   5      53367.07      54390.41       732.91 o                         
  22   2   5      14710.55      15805.55       488.31 o                         
  24   2   5      32791.02      33114.79       802.83 o                         
  26   2   5      99928.97      98928.37      1485.60 o                         
  28   2   5      18325.94      17765.72       750.77 o                         
 -33   3   5       9928.61       9036.48       810.55 o                         
 -31   3   5        500.77        615.45       405.59 o                         
 -29   3   5        579.69        879.03       377.59 o                         
 -27   3   5      44545.27      45376.38       848.41 o                         
 -25   3   5     133586.63     133642.92      1549.53 o                         
 -23   3   5      88077.93      88736.30       989.00 o                         
 -21   3   5       1725.70       2102.12       180.29 o                         
 -19   3   5       9337.20      10078.23       256.11 o                         
 -17   3   5      17955.04      17568.95       241.83 o                         
 -15   3   5      88391.13      88070.00       639.08 o                         
 -13   3   5     280720.72     278950.37      1518.29 o                         
 -11   3   5      99374.71      97127.34       609.21 o                         
  -9   3   5      48305.29      48792.75       338.93 o                         
  -7   3   5     101801.40     100049.15       608.31 o                         
  -5   3   5      69339.19      69573.93       452.56 o                         
  -3   3   5     175199.42     177406.34       965.19 o                         
  -1   3   5     276653.02     282211.11      1549.14 o                         
   1   3   5       8863.21       8116.48       146.77 o                         
   3   3   5     152881.47     150710.45       801.93 o                         
   5   3   5     110658.98     108259.95       698.56 o                         
   7   3   5       5876.07       6049.12       141.20 o                         
   9   3   5     147772.74     145696.43       898.56 o                         
  11   3   5      83137.07      83160.62       595.68 o                         
  13   3   5       2808.40       3225.55       137.52 o                         
  15   3   5      71375.12      71995.74       625.47 o                         
  17   3   5      14187.68      14454.82       322.16 o                         
  19   3   5       8531.21       9754.98       420.00 o                         
  21   3   5      95465.43      95954.15      1190.41 o                         
  23   3   5      37542.80      36595.53       771.59 o                         
  25   3   5         15.44       -258.77       316.68 o                         
  27   3   5       9457.06       8910.16       537.10 o                         
 -32   4   5       1608.70       1208.38       499.62 o                         
 -30   4   5        531.89        379.46       381.90 o                         
 -28   4   5        826.03        744.78       308.19 o                         
 -26   4   5      12555.97      12826.47       455.55 o                         
 -24   4   5      43687.51      42977.54       731.12 o                         
 -22   4   5      20745.08      21246.12       457.92 o                         
 -20   4   5      11389.31      11136.93       281.41 o                         
 -18   4   5       7141.98       6955.50       226.96 o                         
 -16   4   5      61185.75      60517.68       525.25 o                         
 -14   4   5     259578.36     257973.04      1520.17 o                         
 -12   4   5      63705.74      62490.19       452.75 o                         
 -10   4   5       6418.15       6970.25       121.77 o                         
  -8   4   5      31950.37      32523.32       266.63 o                         
  -6   4   5      11367.43      11946.24       143.02 o                         
  -4   4   5     150674.19     142630.28       849.77 o                         
  -2   4   5      46028.20      42409.27       332.78 o                         
   0   4   5      62082.66      60074.14       422.81 o                         
   2   4   5     195096.85     189640.09      1015.74 o                         
   4   4   5       3048.67       2988.20        90.64 o                         
   6   4   5     133258.03     130422.49       854.39 o                         
   8   4   5      89249.45      86403.68       629.53 o                         
  10   4   5      43345.42      43437.24       392.62 o                         
  12   4   5     203223.88     201694.05      1216.67 o                         
  14   4   5      61290.00      61642.95       555.46 o                         
  16   4   5      13740.96      13588.91       314.55 o                         
  18   4   5      12412.44      12670.86       393.34 o                         
  20   4   5      16222.43      16477.06       536.82 o                         
  22   4   5      68599.84      69124.91      1017.21 o                         
  24   4   5      31104.72      30262.00       874.61 o                         
  26   4   5        719.14        790.71       330.77 o                         
 -31   5   5      13716.10      13547.79       695.73 o                         
 -29   5   5        281.85        481.36       382.29 o                         
 -27   5   5      30401.51      30304.74       725.27 o                         
 -25   5   5      16708.44      16248.07       446.19 o                         
 -23   5   5       6023.79       6915.92       392.85 o                         
 -21   5   5      85347.68      85340.43       865.19 o                         
 -19   5   5      26413.07      25393.11       389.30 o                         
 -17   5   5      58974.43      59369.42       566.60 o                         
 -15   5   5      26076.88      25639.61       316.86 o                         
 -13   5   5     160252.57     158910.37      1106.11 o                         
 -11   5   5     295632.50     294795.44      1680.67 o                         
  -9   5   5      63619.79      62971.06       462.21 o                         
  -7   5   5        709.16       1350.48       109.90 o                         
  -5   5   5      39404.27      39830.73       309.67 o                         
  -3   5   5      92033.33      86083.45       588.01 o                         
  -1   5   5     518711.73     507945.27      2735.44 o                         
   1   5   5     277882.52     275592.68      1513.25 o                         
   3   5   5      21959.65      22701.93       218.98 o                         
   5   5   5        966.95       1337.52        84.08 o                         
   7   5   5     104601.09     105835.31       893.85 o                         
   9   5   5     477508.73     478945.99      2799.93 o                         
  11   5   5     139254.63     142090.13       998.52 o                         
  13   5   5        206.36        454.86       113.25 o                         
  15   5   5      42514.73      41704.29       501.02 o                         
  17   5   5      22249.71      23522.84       511.29 o                         
  19   5   5     120544.38     120731.10      1381.40 o                         
  21   5   5      63538.71      63842.49      1021.22 o                         
  23   5   5       1416.97       1764.19       307.43 o                         
  25   5   5      15429.50      15575.77       631.04 o                         
  27   5   5        270.34        715.74       405.89 o                         
 -32   6   5      19588.31      20928.50       896.87 o                         
 -30   6   5       2148.72       2735.12       488.29 o                         
 -28   6   5      27932.46      27821.01       838.97 o                         
 -26   6   5        312.23        149.76       273.44 o                         
 -24   6   5      73566.05      74304.44       905.84 o                         
 -22   6   5     154391.24     153441.59      1371.30 o                         
 -20   6   5      63999.04      62541.26       720.17 o                         
 -18   6   5        339.12        543.07       127.07 o                         
 -16   6   5       7585.69       7988.75       204.39 o                         
 -14   6   5      56950.65      57542.01       545.21 o                         
 -12   6   5     328817.13     330047.00      1881.87 o                         
 -10   6   5     360898.67     364580.03      2167.68 o                         
  -8   6   5      26044.20      26360.02       277.61 o                         
  -6   6   5       9605.88      10313.18       148.07 o                         
  -4   6   5       4516.97       4491.78       108.02 o                         
  -2   6   5       8883.60       8497.61       163.15 o                         
   0   6   5      36112.92      35172.57       303.99 o                         
   2   6   5      76701.94      77558.88       573.75 o                         
   4   6   5       4985.79       5249.93       121.04 o                         
   6   6   5      49821.95      50788.40       457.65 o                         
   8   6   5      55019.17      55218.23       501.24 o                         
  10   6   5       4341.17       4791.43       165.90 o                         
  12   6   5        422.05        517.91       115.55 o                         
  14   6   5        474.71        716.76       141.57 o                         
  16   6   5      10303.17       9860.17       318.14 o                         
  18   6   5      77993.16      78801.86       979.58 o                         
  20   6   5     114844.15     115442.09      1295.68 o                         
  22   6   5      27493.73      26636.21       724.47 o                         
  24   6   5         29.44        215.64       322.75 o                         
  26   6   5       1034.55       1094.54       400.70 o                         
 -31   7   5     186988.46     185949.51      2637.72 o                         
 -29   7   5     142529.16     143612.87      2480.71 o                         
 -27   7   5       5292.81       4840.95       444.07 o                         
 -25   7   5      24114.42      23487.61       610.76 o                         
 -23   7   5       7150.19       7681.65       379.87 o                         
 -21   7   5     177802.37     180011.97      1607.48 o                         
 -19   7   5     288864.39     288064.90      2150.00 o                         
 -17   7   5      26877.93      26746.34       397.61 o                         
 -15   7   5      16661.83      17352.53       309.27 o                         
 -13   7   5      54485.69      53798.00       484.37 o                         
 -11   7   5      17293.95      17411.63       225.84 o                         
  -9   7   5      61467.03      61601.38       495.30 o                         
  -7   7   5      43265.20      43531.72       400.94 o                         
  -5   7   5      14717.13      14390.53       215.65 o                         
  -3   7   5      59500.77      59029.94       511.07 o                         
  -1   7   5      81390.66      80592.90       660.35 o                         
   1   7   5      11731.90      12216.72       204.17 o                         
   3   7   5       4407.72       4463.14       149.02 o                         
   5   7   5        135.36        562.90        82.07 o                         
   7   7   5        852.89       1287.19       104.71 o                         
   9   7   5      17874.67      18103.99       292.50 o                         
  11   7   5      63149.23      63109.31       689.35 o                         
  13   7   5      35192.71      35413.80       602.92 o                         
  15   7   5        796.78       1123.11       194.65 o                         
  17   7   5      82970.55      84034.09      1027.70 o                         
  19   7   5      39502.62      38566.51       720.72 o                         
  21   7   5       5678.01       6019.19       389.61 o                         
  23   7   5      31639.02      31404.60       850.61 o                         
  25   7   5       1876.75       2117.96       460.40 o                         
 -30   8   5      15429.20      14246.12       955.30 o                         
 -28   8   5       7221.53       7525.10       525.15 o                         
 -26   8   5        145.19        690.51       334.14 o                         
 -24   8   5       2025.14       2258.30       325.66 o                         
 -22   8   5      32118.56      31197.00       581.49 o                         
 -20   8   5     193386.08     192180.39      1608.67 o                         
 -18   8   5     196215.88     195160.78      1586.77 o                         
 -16   8   5        493.99        637.30       147.15 o                         
 -14   8   5      42702.63      43869.76       483.74 o                         
 -12   8   5       8613.82       9248.61       212.48 o                         
 -10   8   5     387098.53     386437.70      2249.47 o                         
  -8   8   5     475534.66     479463.68      2725.08 o                         
  -6   8   5      30532.68      31500.94       356.49 o                         
  -4   8   5     192186.50     188520.97      1231.89 o                         
  -2   8   5      58230.22      58124.51       544.93 o                         
   0   8   5     195453.78     192524.16      1297.69 o                         
   2   8   5     379575.61     379052.50      2416.73 o                         
   4   8   5       4545.08       4766.62       187.41 o                         
   6   8   5     317959.73     314878.22      2088.08 o                         
   8   8   5     279370.97     281135.79      1916.19 o                         
  10   8   5       3645.15       4022.56       217.55 o                         
  12   8   5      84485.83      84512.96       922.33 o                         
  14   8   5       4421.39       4826.25       304.04 o                         
  16   8   5     147234.91     147026.59      1449.09 o                         
  18   8   5     267058.67     269593.37      2319.29 o                         
  20   8   5      33474.07      32457.04       732.59 o                         
  22   8   5       5085.41       5047.56       373.61 o                         
  24   8   5        726.07        438.12       377.36 o                         
  26   8   5      22978.78      23438.43      1159.11 o                         
 -29   9   5       9401.02       9298.61       654.71 o                         
 -27   9   5       1561.06       1813.36       396.40 o                         
 -25   9   5       1112.54       1392.18       370.40 o                         
 -23   9   5       5542.07       6135.93       362.75 o                         
 -21   9   5      18247.01      18618.71       478.83 o                         
 -19   9   5       9140.07       9835.84       357.27 o                         
 -17   9   5      13849.36      14327.49       373.48 o                         
 -15   9   5      56813.33      56112.12       612.21 o                         
 -13   9   5      22460.98      22193.49       399.00 o                         
 -11   9   5       1791.39       2231.72       121.26 o                         
  -9   9   5      15770.35      15612.23       242.42 o                         
  -7   9   5     141210.83     141776.71       992.44 o                         
  -5   9   5     230288.13     231134.07      1535.35 o                         
  -3   9   5     164239.10     162086.38      1212.90 o                         
  -1   9   5      48574.42      48827.84       474.45 o                         
   1   9   5     137994.22     137845.28      1077.81 o                         
   3   9   5     161062.22     163176.73      1260.50 o                         
   5   9   5     173270.94     175112.44      1383.19 o                         
   7   9   5      62269.93      63483.17       646.89 o                         
   9   9   5      76284.49      75798.95       743.11 o                         
  11   9   5      48989.75      48296.56       663.77 o                         
  13   9   5     117549.37     120279.54      1274.74 o                         
  15   9   5      83713.96      84927.15      1066.39 o                         
  17   9   5      22499.71      22959.69       590.16 o                         
  19   9   5         49.23        300.33       261.32 o                         
  21   9   5       4927.51       4726.42       389.21 o                         
  23   9   5      11569.76      11464.26       617.43 o                         
  25   9   5       6566.38       6704.73       742.86 o                         
 -28  10   5       1602.35       1579.41       416.43 o                         
 -26  10   5      28040.26      27397.68       960.36 o                         
 -24  10   5      40299.39      40541.51      1072.63 o                         
 -22  10   5      27325.28      27757.85       623.17 o                         
 -20  10   5       4327.31       4178.41       278.41 o                         
 -18  10   5      25682.34      26521.98       549.09 o                         
 -16  10   5     144969.92     143434.35      1224.66 o                         
 -14  10   5     267211.21     266499.33      1991.61 o                         
 -12  10   5     101394.10     101924.74       869.23 o                         
 -10  10   5      11147.31      11074.13       255.95 o                         
  -8  10   5         91.43        340.00        98.58 o                         
  -6  10   5      79195.60      78547.53       656.37 o                         
  -4  10   5     331572.28     335211.41      2296.40 o                         
  -2  10   5     170666.23     169258.52      1392.88 o                         
   0  10   5       4141.98       4273.64       176.63 o                         
   2  10   5      37269.79      37940.74       453.37 o                         
   4  10   5       5384.98       5388.38       240.40 o                         
   6  10   5       9410.52      10200.00       294.33 o                         
   8  10   5       7589.97       7668.85       254.64 o                         
  10  10   5      34459.21      36206.23       574.76 o                         
  12  10   5     203202.74     203089.55      1773.01 o                         
  14  10   5      96729.29      96021.35      1210.66 o                         
  16  10   5       2811.26       2354.55       287.77 o                         
  18  10   5        287.40        462.00       262.74 o                         
  20  10   5      31275.77      31154.14       834.65 o                         
  22  10   5      62838.23      62880.07      1259.57 o                         
  24  10   5      47417.17      47668.65      1267.25 o                         
 -27  11   5     122478.65     122575.39      2256.67 o                         
 -25  11   5     263428.69     263397.54      3002.79 o                         
 -23  11   5     108630.93     107667.23      1615.91 o                         
 -21  11   5      15688.25      15987.73       527.36 o                         
 -19  11   5      17615.32      16959.14       492.29 o                         
 -17  11   5      47852.66      47602.34       686.67 o                         
 -15  11   5     237185.92     234715.21      1778.10 o                         
 -13  11   5      49194.70      50149.01       626.72 o                         
 -11  11   5       6475.89       6903.58       235.27 o                         
  -9  11   5      98554.76      96846.51       864.93 o                         
  -7  11   5      17719.89      17960.30       318.62 o                         
  -5  11   5       2094.93       2152.30       153.86 o                         
  -3  11   5        253.00        494.35       138.81 o                         
  -1  11   5      65316.19      65937.20       777.47 o                         
   1  11   5      77925.30      78899.59       851.83 o                         
   3  11   5      37855.57      37915.52       536.53 o                         
   5  11   5      33462.95      33375.94       496.32 o                         
   7  11   5      66363.72      66899.62       754.18 o                         
   9  11   5      34035.20      34104.52       572.54 o                         
  11  11   5        341.61        389.41       220.34 o                         
  13  11   5      11620.92      11557.68       436.87 o                         
  15  11   5        341.77        439.84       266.28 o                         
  17  11   5      36365.81      36065.60       803.13 o                         
  19  11   5      24952.83      23800.97       736.46 o                         
  21  11   5      16036.03      17336.69       821.36 o                         
  23  11   5     100803.29      98549.26      1681.78 o                         
 -26  12   5      56395.77      54711.12      1369.96 o                         
 -24  12   5      22637.31      22063.15       817.38 o                         
 -22  12   5       1714.29       1635.68       361.29 o                         
 -20  12   5       1208.18       1269.12       290.07 o                         
 -18  12   5      33868.81      33743.46       647.56 o                         
 -16  12   5     226292.86     223647.38      1902.74 o                         
 -14  12   5     277906.63     273447.94      2272.31 o                         
 -12  12   5      39056.66      38224.83       627.06 o                         
 -10  12   5       5923.87       5962.17       330.22 o                         
  -8  12   5       5024.05       5396.02       252.86 o                         
  -6  12   5     147079.24     146218.20      1264.54 o                         
  -4  12   5     450755.54     446108.09      3021.56 o                         
  -2  12   5     122811.78     125119.03      1128.05 o                         
   0  12   5      40898.22      42057.53       588.06 o                         
   2  12   5     139042.32     138981.02      1429.13 o                         
   4  12   5      10118.18      10529.34       333.21 o                         
   6  12   5      67337.47      68657.82       821.52 o                         
   8  12   5      53370.96      54070.49       798.90 o                         
  10  12   5      44433.96      44454.92       751.37 o                         
  12  12   5     246867.22     248610.32      2572.48 o                         
  14  12   5     153116.16     153854.19      1646.42 o                         
  16  12   5       3818.98       3893.22       389.79 o                         
  18  12   5       8235.66       9391.58       534.08 o                         
  20  12   5       2853.47       3073.79       479.97 o                         
  22  12   5      82129.30      82809.09      1669.01 o                         
 -25  13   5       8868.43       8686.40       659.53 o                         
 -23  13   5      17746.09      17559.72       764.12 o                         
 -21  13   5       9141.71       9640.70       671.35 o                         
 -19  13   5       1735.54       2147.27       352.25 o                         
 -17  13   5      22963.27      23092.08       628.62 o                         
 -15  13   5       8366.52       8658.31       387.46 o                         
 -13  13   5        223.98        477.77       277.47 o                         
 -11  13   5       2431.23       3209.16       317.51 o                         
  -9  13   5      67489.38      67829.56       860.36 o                         
  -7  13   5     233501.50     230776.71      1945.60 o                         
  -5  13   5     189864.68     189459.70      1516.52 o                         
  -3  13   5      48915.88      47911.69       633.46 o                         
  -1  13   5      10183.44      10349.53       459.79 o                         
   1  13   5     109023.97     109453.14      1177.15 o                         
   3  13   5     293309.77     294565.33      2336.61 o                         
   5  13   5     367670.40     374220.83      2684.05 o                         
   7  13   5     119069.96     118771.58      1140.63 o                         
   9  13   5      12466.40      12629.18       473.61 o                         
  11  13   5       8221.24       8762.40       413.66 o                         
  13  13   5     100149.14      99612.59      1267.89 o                         
  15  13   5     113393.57     113912.33      1567.87 o                         
  17  13   5      44996.04      46009.10      1099.28 o                         
  19  13   5       2100.45       2075.70       434.24 o                         
  21  13   5        335.71        571.78       422.42 o                         
 -24  14   5        472.07        349.99       454.93 o                         
 -22  14   5        810.40        878.80       435.98 o                         
 -20  14   5      79460.75      81303.28      1673.99 o                         
 -18  14   5     220543.13     219199.98      2571.64 o                         
 -16  14   5      45950.63      46475.40       861.42 o                         
 -14  14   5         44.99        -43.18       217.23 o                         
 -12  14   5      12168.03      11685.26       449.34 o                         
 -10  14   5     155335.86     153332.43      1734.43 o                         
  -8  14   5     239943.15     236576.20      2133.65 o                         
  -6  14   5     111126.24     108680.05      1167.71 o                         
  -4  14   5       1536.20       1699.27       231.28 o                         
  -2  14   5       2484.06       3023.00       251.05 o                         
   0  14   5      50562.59      51460.24       768.54 o                         
   2  14   5      84922.27      84858.03      1000.65 o                         
   4  14   5        930.48        944.04       239.22 o                         
   6  14   5      83777.53      83536.91       986.19 o                         
   8  14   5      77527.50      79000.92      1013.54 o                         
  10  14   5        509.78        518.17       243.15 o                         
  12  14   5       3332.77       3561.09       326.47 o                         
  14  14   5      20511.93      20637.80       641.45 o                         
  16  14   5     139671.35     141662.07      2001.23 o                         
  18  14   5     103241.26     102260.37      1566.22 o                         
  20  14   5      13992.67      13933.75       765.36 o                         
 -23  15   5      18201.18      15991.66       938.59 o                         
 -21  15   5     102172.35     102570.96      1859.16 o                         
 -19  15   5     110731.00     108657.97      1593.19 o                         
 -17  15   5       4187.09       3848.61       413.41 o                         
 -15  15   5       9742.58       9929.61       512.58 o                         
 -13  15   5       9864.64       9586.45       548.25 o                         
 -11  15   5       9792.21       9784.06       427.19 o                         
  -9  15   5      25458.44      25393.26       598.41 o                         
  -7  15   5        603.09        943.41       262.90 o                         
  -5  15   5      66779.39      63359.05       863.91 o                         
  -3  15   5      44168.47      45225.50       815.63 o                         
  -1  15   5      29999.20      28903.55       644.02 o                         
   1  15   5      31132.48      30183.87       613.22 o                         
   3  15   5      25731.03      25913.78       560.54 o                         
   5  15   5      19008.45      19483.16       518.64 o                         
   7  15   5      23510.91      23022.80       681.81 o                         
   9  15   5      19329.72      19890.19       584.62 o                         
  11  15   5      24729.17      25259.91       642.56 o                         
  13  15   5      22104.40      22587.12       753.40 o                         
  15  15   5       1578.96       1758.99       412.05 o                         
  17  15   5      11166.84      11547.25       610.78 o                         
  19  15   5      16023.52      16098.37       773.01 o                         
 -22  16   5     111072.70     106995.26      1916.79 o                         
 -20  16   5      81514.66      80845.43      1700.91 o                         
 -18  16   5      12065.66      12078.12       609.58 o                         
 -16  16   5        115.40         55.57       315.25 o                         
 -14  16   5      27022.64      27032.53       748.65 o                         
 -12  16   5     128997.42     128954.55      1562.49 o                         
 -10  16   5     154233.03     152700.54      2050.43 o                         
  -8  16   5      60778.62      60503.99       957.27 o                         
  -6  16   5       1938.81       1984.25       318.78 o                         
  -4  16   5       3598.44       3740.38       347.08 o                         
  -2  16   5       5994.86       7048.44       429.73 o                         
   0  16   5      32903.06      33872.58       744.97 o                         
   2  16   5      32444.79      33404.13       686.29 o                         
   4  16   5       4146.87       3998.11       339.03 o                         
   6  16   5      19093.38      18850.56       627.43 o                         
   8  16   5      57100.76      58132.62      1008.19 o                         
  10  16   5      17188.16      17907.96       668.57 o                         
  12  16   5        352.66        401.73       338.06 o                         
  14  16   5         98.96         -6.42       375.50 o                         
  16  16   5       6828.35       6395.09       523.82 o                         
 -19  17   5       3614.01       2809.49       502.71 o                         
 -17  17   5      31468.90      32186.01      1068.09 o                         
 -15  17   5        374.85        150.93       410.70 o                         
 -13  17   5      83829.88      83489.67      1326.83 o                         
 -11  17   5     164340.51     162558.09      1844.56 o                         
  -9  17   5      27781.69      28299.96       738.25 o                         
  -7  17   5      10835.53      12552.73       538.69 o                         
  -5  17   5        262.22        414.29       306.05 o                         
  -3  17   5     202145.43     198286.37      2185.24 o                         
  -1  17   5     487062.48     485631.17      5510.15 o                         
   1  17   5     190979.01     189259.57      2337.59 o                         
   3  17   5        333.91        434.61       281.69 o                         
   5  17   5       1022.80       1615.75       387.08 o                         
   7  17   5      73463.44      75880.74      1670.85 o                         
   9  17   5     307091.99     309140.36      3331.41 o                         
  11  17   5     206733.04     203880.41      3818.56 o                         
  13  17   5       9681.65       9933.02       589.52 o                         
  15  17   5      11530.03      12080.41       647.64 o                         
 -18  18   5        218.72        349.00       414.99 o                         
 -16  18   5      13263.10      12975.95       933.08 o                         
 -14  18   5     108075.67     106214.77      1812.42 o                         
 -12  18   5     107000.67     108480.53      1681.04 o                         
 -10  18   5      36843.63      37237.95       960.03 o                         
  -8  18   5       1343.17       1368.85       367.44 o                         
  -6  18   5       3998.30       3909.81       510.36 o                         
  -4  18   5      34052.81      35090.18      1410.83 o                         
  -2  18   5      36021.58      34604.95      1029.15 o                         
   0  18   5        253.70         42.68       400.03 o                         
   2  18   5       1537.19       1292.50       433.13 o                         
   4  18   5         11.12        232.06       344.71 o                         
   6  18   5       2056.23       2073.31       451.94 o                         
   8  18   5       1525.96       1809.01       435.91 o                         
  10  18   5      26883.59      24972.51       951.63 o                         
  12  18   5      51262.68      52695.15      1362.80 o                         
 -15  19   5       1256.74       1806.07       491.64 o                         
 -13  19   5       2301.65       2326.68       541.39 o                         
 -11  19   5       3014.07       3867.83       546.64 o                         
  -9  19   5       2593.56       2612.53       445.88 o                         
  -7  19   5      16243.81      16160.57       748.92 o                         
  -5  19   5      16823.79      16849.73       759.90 o                         
  -3  19   5       3761.88       4245.67       493.33 o                         
  -1  19   5        875.60       1087.80       423.43 o                         
   1  19   5       7518.87       8463.04       556.72 o                         
   3  19   5      36948.83      37544.91      1119.58 o                         
   5  19   5      27903.99      28395.80       971.34 o                         
   7  19   5      13001.47      12593.11       667.08 o                         
   9  19   5       3098.43       2614.93       569.36 o                         
 -10  20   5       7981.60       8505.05       735.04 o                         
  -8  20   5      43011.33      42705.06      1361.75 o                         
  -6  20   5      52608.05      49540.04      1764.38 o                         
  -4  20   5      10980.95      10659.21       690.96 o                         
  -2  20   5        287.00        415.61       395.49 o                         
   0  20   5         44.11        411.60       420.17 o                         
   2  20   5       2106.65       2631.80       572.23 o                         
   4  20   5        520.64        289.90       466.78 o                         
   6  20   5        648.78        839.17       451.83 o                         
 -32   0   6      16582.49      17419.38      1073.12 o                         
 -30   0   6       6438.22       7890.89       747.08 o                         
 -28   0   6       2525.44       2687.23       480.16 o                         
 -26   0   6       2293.95       3280.51       429.42 o                         
 -24   0   6      41178.53      41650.26       881.36 o                         
 -22   0   6     126745.37     125147.48      1623.77 o                         
 -20   0   6      58199.04      57193.13       809.98 o                         
 -18   0   6     164229.67     163517.82      1602.63 o                         
 -16   0   6     114991.81     115268.11      1119.78 o                         
 -14   0   6     204845.95     207442.68      1745.17 o                         
 -12   0   6      72214.79      71214.98       769.23 o                         
 -10   0   6      61598.50      59465.54       568.70 o                         
  -8   0   6     192129.54     192467.18      1451.23 o                         
  -6   0   6    3567835.16    3521593.96     38805.20 o                         
  -4   0   6     530455.25     523069.83      3631.41 o                         
  -2   0   6      30345.68      30568.26       315.04 o                         
   0   0   6     154245.46     153670.69      1099.26 o                         
   2   0   6     144370.89     140743.96      1136.91 o                         
   4   0   6     974949.18     949396.51      7206.81 o                         
   6   0   6    1537843.15    1478638.02     11130.37 o                         
   8   0   6      54588.66      51652.26       535.46 o                         
  10   0   6      38318.82      37849.42       550.92 o                         
  12   0   6       5044.60       5219.08       234.71 o                         
  14   0   6     321312.63     315887.50      2727.92 o                         
  16   0   6     577064.43     583265.83      5093.59 o                         
  18   0   6     133988.62     133302.77      1586.41 o                         
  20   0   6      32376.18      31064.77       812.65 o                         
  22   0   6      33941.72      35389.89      1016.37 o                         
  24   0   6       2082.10       2527.20       595.94 o                         
  26   0   6      46121.26      44819.06      1560.81 o                         
 -33   1   6      48757.20      49259.53      1367.96 o                         
 -31   1   6      13075.69      12975.20       852.46 o                         
 -29   1   6      31876.97      29489.27       843.04 o                         
 -27   1   6     143786.93     143430.34      1570.12 o                         
 -25   1   6      93813.56      94138.39      1067.35 o                         
 -23   1   6       1739.08       1923.03       215.09 o                         
 -21   1   6       7376.42       7474.46       238.18 o                         
 -19   1   6     116515.18     113918.60       893.92 o                         
 -17   1   6     487297.43     485343.21      2796.83 o                         
 -15   1   6     425827.62     419397.90      2287.66 o                         
 -13   1   6     143280.31     142319.50       884.29 o                         
 -11   1   6       5045.82       5529.95       115.13 o                         
  -9   1   6      27625.95      27176.10       217.06 o                         
  -7   1   6     350434.82     354846.43      1886.16 o                         
  -5   1   6     416873.96     424641.78      2162.62 o                         
  -3   1   6     135868.31     134289.88       732.21 o                         
  -1   1   6      28985.40      29691.09       205.54 o                         
   1   1   6         68.25        360.78        44.97 o                         
   3   1   6         62.24        356.31        55.31 o                         
   5   1   6        297.47        668.89        83.77 o                         
   7   1   6       1750.33       2105.85        85.59 o                         
   9   1   6       3263.97       3560.53       116.56 o                         
  11   1   6       8457.03       8530.89       188.07 o                         
  13   1   6      94835.22      94977.27       752.49 o                         
  15   1   6     158303.47     159901.74      1214.54 o                         
  17   1   6      83963.16      85126.85       810.30 o                         
  19   1   6      11011.98      11522.16       337.92 o                         
  21   1   6        883.97       1310.52       252.80 o                         
  23   1   6      11560.80      12332.90       486.88 o                         
  25   1   6      94410.86      93598.60      1429.43 o                         
  27   1   6     129445.15     133240.10      2340.70 o                         
 -32   2   6      41303.33      40359.39      1148.12 o                         
 -30   2   6      18780.20      18521.38       677.47 o                         
 -28   2   6      40944.74      39560.99       809.63 o                         
 -26   2   6     112736.34     111390.36      1266.11 o                         
 -24   2   6     174878.56     172514.20      1621.39 o                         
 -22   2   6      68735.14      68459.18       762.41 o                         
 -20   2   6      36395.70      35490.28       439.37 o                         
 -18   2   6      20114.88      19842.38       278.65 o                         
 -16   2   6      92898.48      92025.33       783.23 o                         
 -14   2   6      53054.28      52977.16       429.61 o                         
 -12   2   6      27488.13      27750.25       272.66 o                         
 -10   2   6      47441.84      47354.36       364.56 o                         
  -8   2   6       4682.83       5128.55        99.01 o                         
  -6   2   6        859.61       1155.92        93.33 o                         
  -4   2   6       1595.31       2091.03        74.21 o                         
  -2   2   6      79653.18      79261.11       529.53 o                         
   0   2   6      70015.46      69345.99       446.85 o                         
   2   2   6      43711.34      40507.22       309.66 o                         
   4   2   6      15059.19      14647.23       167.58 o                         
   6   2   6      45791.85      45022.83       363.54 o                         
   8   2   6     123747.66     121429.27       820.48 o                         
  10   2   6      63860.95      63144.98       516.15 o                         
  12   2   6      19985.47      20401.94       292.03 o                         
  14   2   6       1349.65       1582.14       133.81 o                         
  16   2   6        203.20        423.43       156.57 o                         
  18   2   6       3099.96       3619.91       219.00 o                         
  20   2   6      11934.30      12603.66       394.66 o                         
  22   2   6       3971.44       3988.68       354.34 o                         
  24   2   6      36165.17      37163.55      1027.64 o                         
  26   2   6      35666.68      35646.94       948.38 o                         
 -33   3   6      53029.37      50915.00      1521.85 o                         
 -31   3   6      34091.14      33795.80      1066.26 o                         
 -29   3   6       2918.88       2501.98       336.23 o                         
 -27   3   6      37453.85      36953.89       841.35 o                         
 -25   3   6       4937.89       5192.52       300.49 o                         
 -23   3   6     254329.24     255131.30      2072.13 o                         
 -21   3   6     279949.43     281570.19      2187.95 o                         
 -19   3   6      26810.18      26086.84       400.29 o                         
 -17   3   6        172.53        414.43        73.75 o                         
 -15   3   6      38021.15      37843.84       341.44 o                         
 -13   3   6     413878.08     413331.76      2362.56 o                         
 -11   3   6     751708.03     759690.82      3930.78 o                         
  -9   3   6     103295.88     102570.30       614.78 o                         
  -7   3   6      10331.98       9953.20       142.10 o                         
  -5   3   6      66423.83      66909.02       448.18 o                         
  -3   3   6     248874.06     247722.93      1347.10 o                         
  -1   3   6      76134.48      74827.79       518.10 o                         
   1   3   6       3638.47       3933.98       106.66 o                         
   3   3   6      20376.36      20161.57       199.34 o                         
   5   3   6       5597.04       5842.98       118.12 o                         
   7   3   6      14204.10      14026.18       208.69 o                         
   9   3   6       4653.15       4861.71       134.70 o                         
  11   3   6     135824.18     134255.66       867.94 o                         
  13   3   6     113117.90     112768.52       889.75 o                         
  15   3   6       4924.11       5379.22       199.74 o                         
  17   3   6         50.39        149.37       166.14 o                         
  19   3   6      29694.34      30035.91       574.40 o                         
  21   3   6     159450.63     161156.84      1685.96 o                         
  23   3   6     150180.25     149312.34      1657.06 o                         
  25   3   6      16178.96      15571.69       778.23 o                         
  27   3   6       5926.80       6318.79       602.36 o                         
 -32   4   6       6198.93       6108.00       594.84 o                         
 -30   4   6      18583.21      19221.47       767.69 o                         
 -28   4   6      33522.39      34297.66       723.15 o                         
 -26   4   6      13400.64      13807.32       470.31 o                         
 -24   4   6       3101.23       3243.45       258.24 o                         
 -22   4   6      59411.13      61051.95       753.94 o                         
 -20   4   6        955.76        981.91       155.86 o                         
 -18   4   6      30752.04      31295.46       439.01 o                         
 -16   4   6     103879.11     103915.60       838.89 o                         
 -14   4   6      51225.67      50619.98       461.84 o                         
 -12   4   6     261224.05     260583.03      1519.32 o                         
 -10   4   6     912396.50     919778.94      4983.15 o                         
  -8   4   6       3055.29       3817.69       107.30 o                         
  -6   4   6       3901.38       4081.36       108.51 o                         
  -4   4   6       1231.32       1915.71        67.19 o                         
  -2   4   6     741169.59     723253.70      3929.29 o                         
   0   4   6     868551.18     868670.49      4442.60 o                         
   2   4   6     889069.66     901604.98      4297.54 o                         
   4   4   6      15955.31      16893.73       208.47 o                         
   6   4   6        650.27       1162.79        89.58 o                         
   8   4   6     244725.80     244211.12      1543.69 o                         
  10   4   6     701159.88     697900.24      3774.31 o                         
  12   4   6     273625.97     275812.47      1696.98 o                         
  14   4   6      26610.64      26222.63       357.66 o                         
  16   4   6      38839.03      39454.12       554.52 o                         
  18   4   6        300.82        572.39       201.65 o                         
  20   4   6      94218.35      94459.22      1231.05 o                         
  22   4   6     114368.89     117744.94      1670.30 o                         
  24   4   6       4869.88       4599.74       403.36 o                         
  26   4   6      12497.79      12275.41       661.26 o                         
 -31   5   6      12959.87      13807.67       702.56 o                         
 -29   5   6        186.46        184.43       339.11 o                         
 -27   5   6       3031.33       3139.56       306.42 o                         
 -25   5   6         66.89        -68.90       197.09 o                         
 -23   5   6      30791.98      31588.18       569.25 o                         
 -21   5   6     170553.14     171755.49      1400.56 o                         
 -19   5   6     173628.79     173494.34      1425.38 o                         
 -17   5   6      43582.87      44687.47       522.95 o                         
 -15   5   6        160.40        510.72        85.43 o                         
 -13   5   6       2230.06       2730.23       160.10 o                         
 -11   5   6     217730.08     214952.36      1362.99 o                         
  -9   5   6     674411.73     671925.65      3586.61 o                         
  -7   5   6     302198.94     299756.39      1779.67 o                         
  -5   5   6       4802.24       5620.66       155.06 o                         
  -3   5   6      33298.52      30700.87       279.36 o                         
  -1   5   6        200.73        569.04        65.37 o                         
   1   5   6     188061.31     184147.94      1124.49 o                         
   3   5   6     320439.26     318448.31      1644.67 o                         
   5   5   6         63.95        395.69        71.98 o                         
   7   5   6     190970.86     190262.92      1190.42 o                         
   9   5   6     140736.87     139878.61       948.88 o                         
  11   5   6       6872.29       7087.12       198.47 o                         
  13   5   6       6149.21       6847.27       215.82 o                         
  15   5   6        346.87        500.90       143.57 o                         
  17   5   6      81139.20      81307.34       887.06 o                         
  19   5   6     208252.75     207522.13      1971.48 o                         
  21   5   6      92907.40      91687.29      1428.07 o                         
  23   5   6       2822.79       3415.82       401.93 o                         
  25   5   6        569.80        452.71       351.10 o                         
 -32   6   6      64712.74      64116.26      1764.88 o                         
 -30   6   6     217780.81     216658.50      2661.12 o                         
 -28   6   6     133845.57     135876.91      2106.76 o                         
 -26   6   6        139.65        485.58       238.04 o                         
 -24   6   6      10492.60      11003.62       406.05 o                         
 -22   6   6      44054.46      44091.23       691.70 o                         
 -20   6   6     307912.78     309641.70      2202.22 o                         
 -18   6   6     154542.97     155992.50      1435.67 o                         
 -16   6   6       1688.49       1895.83       124.59 o                         
 -14   6   6      84894.98      84981.35       709.65 o                         
 -12   6   6        642.13       1325.64       120.00 o                         
 -10   6   6     186959.38     190453.45      1191.88 o                         
  -8   6   6     150413.15     151964.17       982.35 o                         
  -6   6   6      42247.19      42493.54       359.15 o                         
  -4   6   6     113522.39     112950.99       793.71 o                         
  -2   6   6      82238.67      85286.95       614.56 o                         
   0   6   6      15809.67      16583.55       216.26 o                         
   2   6   6      18545.95      18467.48       330.06 o                         
   4   6   6      83131.57      80815.15       603.67 o                         
   6   6   6      79966.34      78601.50       606.23 o                         
   8   6   6       3129.75       3311.38       145.79 o                         
  10   6   6        113.81        502.03       108.26 o                         
  12   6   6      37028.78      37610.36       533.97 o                         
  14   6   6      67963.11      68750.64       737.93 o                         
  16   6   6       9142.83      10383.43       371.40 o                         
  18   6   6      34594.00      36115.36       677.27 o                         
  20   6   6      50264.85      50431.32       864.42 o                         
  22   6   6       1919.70       2034.33       358.80 o                         
  24   6   6      17787.99      17280.18       749.52 o                         
  26   6   6       1202.67       1136.29       376.55 o                         
 -31   7   6       2756.45       3173.91       534.68 o                         
 -29   7   6      11373.68      11221.33       629.79 o                         
 -27   7   6      46516.81      47539.83      1069.43 o                         
 -25   7   6      10351.19      10630.86       416.66 o                         
 -23   7   6       2571.82       2645.89       367.72 o                         
 -21   7   6       8279.63       8090.79       317.98 o                         
 -19   7   6     128856.45     129838.81      1188.04 o                         
 -17   7   6     150149.98     150556.93      1278.62 o                         
 -15   7   6      66819.59      66973.31       676.94 o                         
 -13   7   6       3232.42       3779.37       151.24 o                         
 -11   7   6       5990.71       6409.05       165.92 o                         
  -9   7   6     204191.41     204364.23      1234.83 o                         
  -7   7   6     311296.99     310367.89      1779.86 o                         
  -5   7   6      15094.10      14866.48       248.97 o                         
  -3   7   6      14036.91      14495.08       241.85 o                         
  -1   7   6       2009.83       2100.99       113.91 o                         
   1   7   6      39417.15      38698.53       372.65 o                         
   3   7   6      86315.18      85453.83       683.54 o                         
   5   7   6        303.77        651.82        88.99 o                         
   7   7   6      96511.29      94253.21       739.26 o                         
   9   7   6      50251.73      50370.46       539.42 o                         
  11   7   6         48.88        322.99       122.28 o                         
  13   7   6       3339.61       3760.79       240.58 o                         
  15   7   6      22182.09      22448.79       534.67 o                         
  17   7   6     126236.57     127159.80      1337.63 o                         
  19   7   6      80421.31      80945.11      1118.32 o                         
  21   7   6       2886.66       3339.34       373.48 o                         
  23   7   6        466.24        168.60       364.74 o                         
  25   7   6       8727.14       8982.84       567.34 o                         
 -30   8   6       8303.21       7374.08       586.55 o                         
 -28   8   6        473.98        420.70       366.38 o                         
 -26   8   6       3583.71       3120.91       372.78 o                         
 -24   8   6      41611.69      42795.31       765.58 o                         
 -22   8   6       5655.54       6613.96       442.87 o                         
 -20   8   6      20453.00      20632.69       464.80 o                         
 -18   8   6     117603.38     116480.59      1098.89 o                         
 -16   8   6       5216.23       5458.15       231.24 o                         
 -14   8   6        498.09        790.79       147.84 o                         
 -12   8   6      24980.78      24309.41       320.82 o                         
 -10   8   6      11807.76      12570.24       219.53 o                         
  -8   8   6     112670.19     111678.38       764.28 o                         
  -6   8   6     293999.11     291696.77      1752.10 o                         
  -4   8   6      39900.17      38651.60       396.68 o                         
  -2   8   6     134048.76     134336.17      1032.37 o                         
   0   8   6      26677.17      26212.37       317.75 o                         
   2   8   6     123508.57     123961.90       948.55 o                         
   4   8   6     229772.75     227496.05      1566.57 o                         
   6   8   6     306622.06     304491.68      1962.53 o                         
   8   8   6      50945.52      50760.03       564.91 o                         
  10   8   6      42266.02      42673.37       549.87 o                         
  12   8   6       2599.53       3010.97       236.40 o                         
  14   8   6      40513.36      41462.59       718.40 o                         
  16   8   6      86927.06      87348.54      1051.85 o                         
  18   8   6      59599.80      58869.66       942.07 o                         
  20   8   6        687.60        110.39       311.81 o                         
  22   8   6       1042.90        882.11       367.68 o                         
  24   8   6       6842.83       6304.79       619.77 o                         
 -29   9   6        639.55        589.88       364.49 o                         
 -27   9   6       2834.50       2998.39       388.13 o                         
 -25   9   6      42348.01      43442.84       972.75 o                         
 -23   9   6      39823.77      38507.10       709.90 o                         
 -21   9   6       1766.83       1958.86       232.14 o                         
 -19   9   6      26363.88      26768.17       522.21 o                         
 -17   9   6       6650.10       6732.09       306.80 o                         
 -15   9   6     178715.32     179721.12      1411.38 o                         
 -13   9   6     329553.80     325584.54      2212.83 o                         
 -11   9   6      47748.41      47352.91       510.41 o                         
  -9   9   6     126342.12     127223.73       965.79 o                         
  -7   9   6      98116.48      97163.69       765.54 o                         
  -5   9   6     233548.82     231994.89      1548.32 o                         
  -3   9   6     670111.69     671110.16      4411.87 o                         
  -1   9   6     134422.76     134903.25      1059.06 o                         
   1   9   6     111419.31     110085.89       837.45 o                         
   3   9   6     294939.49     300988.19      2103.48 o                         
   5   9   6       7290.72       7892.87       279.28 o                         
   7   9   6     231231.31     230498.41      1654.13 o                         
   9   9   6     126411.19     125695.76      1053.74 o                         
  11   9   6      53207.94      53266.36       903.06 o                         
  13   9   6     308947.79     313842.50      2765.58 o                         
  15   9   6     114448.00     114046.23      1356.22 o                         
  17   9   6       6603.78       7102.96       403.05 o                         
  19   9   6      38203.43      36269.16      1478.66 o                         
  21   9   6       5315.75       6007.87       490.43 o                         
  23   9   6      87513.02      89520.30      1574.91 o                         
 -28  10   6        188.91        177.34       421.65 o                         
 -26  10   6     112694.80     113874.24      1755.52 o                         
 -24  10   6     238392.91     238568.37      2455.12 o                         
 -22  10   6      23699.86      23237.51       544.51 o                         
 -20  10   6      33424.17      33497.73       604.12 o                         
 -18  10   6      21448.10      21303.39       515.85 o                         
 -16  10   6      43461.93      43181.81       594.57 o                         
 -14  10   6     183174.24     183324.85      1489.30 o                         
 -12  10   6      80506.42      80808.79       743.72 o                         
 -10  10   6      23716.19      24201.68       370.46 o                         
  -8  10   6      79371.45      79653.14       703.18 o                         
  -6  10   6       5444.87       5655.31       210.16 o                         
  -4  10   6      15030.11      15891.21       338.28 o                         
  -2  10   6      10459.41      11319.93       288.17 o                         
   0  10   6       2143.14       2321.04       147.09 o                         
   2  10   6      38943.05      38107.85       499.42 o                         
   4  10   6      18447.39      18878.78       416.41 o                         
   6  10   6      11087.27      10569.50       307.14 o                         
   8  10   6      22503.06      22848.07       432.56 o                         
  10  10   6       8634.90       8530.20       314.49 o                         
  12  10   6      10061.84      11401.60       439.29 o                         
  14  10   6      17356.24      17710.66       554.87 o                         
  16  10   6        380.99        651.04       234.95 o                         
  18  10   6      29659.31      30135.09      1234.95 o                         
  20  10   6      10134.41      10107.69       561.25 o                         
  22  10   6      14010.48      14486.25       691.54 o                         
 -27  11   6      11904.82      12958.31       797.28 o                         
 -25  11   6      11920.26      13178.35       705.42 o                         
 -23  11   6       5745.32       7240.57       599.15 o                         
 -21  11   6        158.35         52.94       248.08 o                         
 -19  11   6        142.19        701.33       208.82 o                         
 -17  11   6      13100.77      13303.39       394.84 o                         
 -15  11   6      40227.72      39831.85       569.73 o                         
 -13  11   6      26405.00      25692.96       508.60 o                         
 -11  11   6       3252.43       3386.91       197.07 o                         
  -9  11   6        195.66        433.32       143.31 o                         
  -7  11   6       3824.21       4189.35       187.80 o                         
  -5  11   6      18210.96      19231.38       375.61 o                         
  -3  11   6      17376.06      17485.37       371.91 o                         
  -1  11   6      13323.81      13078.05       318.32 o                         
   1  11   6         92.72        445.84       160.09 o                         
   3  11   6      27178.00      26801.78       476.45 o                         
   5  11   6       4587.24       4703.38       243.89 o                         
   7  11   6       2901.47       3155.52       226.53 o                         
   9  11   6       3034.95       3258.73       239.82 o                         
  11  11   6        649.79        809.27       237.84 o                         
  13  11   6      13776.68      14690.04       632.94 o                         
  15  11   6      27956.27      28883.79       680.59 o                         
  17  11   6       6666.88       7447.03       534.74 o                         
  19  11   6        132.33        308.48       346.75 o                         
  21  11   6          6.65        556.83       356.42 o                         
  23  11   6       2581.02       2814.60       608.39 o                         
 -26  12   6      18224.79      17632.74       809.20 o                         
 -24  12   6      39605.52      37201.63      1186.27 o                         
 -22  12   6       3684.96       4269.55       421.54 o                         
 -20  12   6      39404.65      38137.36       783.05 o                         
 -18  12   6       2844.25       3361.58       294.96 o                         
 -16  12   6      40433.25      39862.95       695.63 o                         
 -14  12   6      90537.99      92525.43      1061.69 o                         
 -12  12   6      15143.59      15358.64       426.18 o                         
 -10  12   6        468.45        386.65       168.17 o                         
  -8  12   6       2458.87       2788.82       203.95 o                         
  -6  12   6      70776.07      70870.36       746.62 o                         
  -4  12   6      90812.38      89116.67       922.08 o                         
  -2  12   6      20125.68      20006.60       410.62 o                         
   0  12   6        196.75        338.39       175.78 o                         
   2  12   6      40567.91      40640.01       577.53 o                         
   4  12   6      57079.58      58769.23       748.00 o                         
   6  12   6     112985.22     113138.46      1122.29 o                         
   8  12   6       5055.73       5431.12       292.56 o                         
  10  12   6        131.13        295.84       214.23 o                         
  12  12   6      15390.79      15895.53       549.65 o                         
  14  12   6      94088.45      93563.79      1441.78 o                         
  16  12   6      14210.52      14943.86       624.58 o                         
  18  12   6        602.57       1169.16       380.58 o                         
  20  12   6       4912.31       5347.93       524.17 o                         
  22  12   6       2017.04       2251.56       475.85 o                         
 -25  13   6       7623.69       7495.79       608.27 o                         
 -23  13   6      14381.31      13723.03       672.93 o                         
 -21  13   6       7462.84       7450.03       542.36 o                         
 -19  13   6      78592.97      79240.24      1352.69 o                         
 -17  13   6      19674.97      18300.90       554.70 o                         
 -15  13   6      31667.24      30971.24       703.54 o                         
 -13  13   6      66373.62      65516.97       977.49 o                         
 -11  13   6         21.34        621.47       222.84 o                         
  -9  13   6     178549.72     176593.84      1752.45 o                         
  -7  13   6     153365.47     151927.55      1639.56 o                         
  -5  13   6      10351.58      10819.54       333.01 o                         
  -3  13   6     180666.41     178678.51      1557.42 o                         
  -1  13   6      31659.64      32586.41       605.48 o                         
   1  13   6      71052.56      69703.55       798.97 o                         
   3  13   6     207387.99     207993.95      1683.77 o                         
   5  13   6       7580.44       7734.90       327.13 o                         
   7  13   6     165634.37     165286.78      1570.11 o                         
   9  13   6     120869.88     119162.37      1371.77 o                         
  11  13   6      10216.20      10791.29       473.73 o                         
  13  13   6      92603.91      90904.98      1428.81 o                         
  15  13   6      10895.37      11354.79       602.68 o                         
  17  13   6      35345.09      36361.93       952.20 o                         
  19  13   6      69487.70      70241.70      1430.88 o                         
  21  13   6       3186.76       2665.80      1499.51 o                         
 -24  14   6      10975.55       9756.64       749.93 o                         
 -22  14   6        246.01       -258.10       381.35 o                         
 -20  14   6      41899.17      41092.67      1085.97 o                         
 -18  14   6      71078.64      72425.07      1315.75 o                         
 -16  14   6      17344.06      17311.64       581.09 o                         
 -14  14   6       6108.48       6045.73       340.54 o                         
 -12  14   6      31448.68      32736.49       843.58 o                         
 -10  14   6        451.49        352.99       253.85 o                         
  -8  14   6      41804.77      42025.95       700.11 o                         
  -6  14   6      55366.60      55309.91       828.72 o                         
  -4  14   6       3515.04       3962.79       252.12 o                         
  -2  14   6      15794.97      16157.73       458.65 o                         
   0  14   6      20555.23      20724.38       493.13 o                         
   2  14   6       1062.33       1552.36       229.39 o                         
   4  14   6      55602.25      57747.44       758.30 o                         
   6  14   6      47886.32      48277.80      1037.61 o                         
   8  14   6       3809.71       4151.04       307.38 o                         
  10  14   6      13090.35      13744.02       505.27 o                         
  12  14   6      10683.95      10646.24       590.64 o                         
  14  14   6          1.98         -2.64       332.32 o                         
  16  14   6      22029.10      21871.94       928.24 o                         
  18  14   6      21221.36      22864.79       880.72 o                         
 -23  15   6      31331.48      29703.01      1198.40 o                         
 -21  15   6      50871.33      52500.35      1282.17 o                         
 -19  15   6        286.97        417.11       367.87 o                         
 -17  15   6      56056.44      55803.26      1098.78 o                         
 -15  15   6      28374.45      28394.89       772.57 o                         
 -13  15   6       4819.99       5179.90       350.86 o                         
 -11  15   6      26837.66      26499.32       645.69 o                         
  -9  15   6       1364.29       1875.65       273.34 o                         
  -7  15   6      27420.31      28342.68       646.91 o                         
  -5  15   6      30717.07      31587.55       746.78 o                         
  -3  15   6        386.40        790.96       257.48 o                         
  -1  15   6       6900.13       7003.01       346.52 o                         
   1  15   6       2883.62       2752.42       272.08 o                         
   3  15   6         74.99        442.98       233.91 o                         
   5  15   6         58.80        234.00       218.43 o                         
   7  15   6         22.05        122.53       272.72 o                         
   9  15   6       3423.13       3922.05       355.16 o                         
  11  15   6      12994.79      13157.43       601.86 o                         
  13  15   6        134.38       -234.21       337.20 o                         
  15  15   6      20632.43      21735.98       872.33 o                         
  17  15   6      17655.71      17379.21       731.58 o                         
 -22  16   6      23666.02      23750.26       849.57 o                         
 -20  16   6      45962.84      46023.20      1612.64 o                         
 -18  16   6       5495.53       5677.83       483.26 o                         
 -16  16   6      11409.91      11740.63       613.59 o                         
 -14  16   6       2353.27       2722.30       379.78 o                         
 -12  16   6      24709.24      25378.11       699.78 o                         
 -10  16   6     105281.90     105220.84      1331.65 o                         
  -8  16   6      25854.43      25509.08       652.85 o                         
  -6  16   6      21679.84      22636.84       725.33 o                         
  -4  16   6      24111.32      24335.19       675.00 o                         
  -2  16   6      29247.90      29861.80       738.11 o                         
   0  16   6      57841.58      57623.11       987.25 o                         
   2  16   6      12352.21      12003.35       463.79 o                         
   4  16   6      18522.04      18778.48       540.69 o                         
   6  16   6      27481.28      28670.82       780.12 o                         
   8  16   6       1235.56       1756.25       332.39 o                         
  10  16   6      97913.91     101129.92      1586.16 o                         
  12  16   6      16838.13      18375.39       718.05 o                         
  14  16   6       5891.05       6646.13       519.46 o                         
  16  16   6      13353.75      12933.01       713.92 o                         
 -19  17   6      22218.96      22010.99       793.70 o                         
 -17  17   6       2072.15       1958.92       421.78 o                         
 -15  17   6       6920.65       7376.76       516.72 o                         
 -13  17   6       4768.37       4403.49       398.95 o                         
 -11  17   6       5628.64       6605.71       443.45 o                         
  -9  17   6      35565.80      34144.80       867.64 o                         
  -7  17   6      29061.01      29592.68       840.46 o                         
  -5  17   6        302.98        418.09       361.81 o                         
  -3  17   6      15391.87      16359.11       612.53 o                         
  -1  17   6       1864.65       1928.43       381.57 o                         
   1  17   6      14480.20      14303.06       557.72 o                         
   3  17   6      29830.53      29265.61       924.41 o                         
   5  17   6       1410.64       2270.40       373.30 o                         
   7  17   6      20353.38      20678.85       780.41 o                         
   9  17   6      20617.26      20370.44       858.97 o                         
  11  17   6          1.79        537.27       415.06 o                         
  13  17   6       6118.69       5467.35       510.23 o                         
 -18  18   6       8390.66       7986.01       623.53 o                         
 -16  18   6      16904.41      15855.64       804.22 o                         
 -14  18   6        645.90       1118.06       433.08 o                         
 -12  18   6      62337.25      60371.28      1148.23 o                         
 -10  18   6      78640.93      78939.03      1320.62 o                         
  -8  18   6        147.86        554.09       363.78 o                         
  -6  18   6      32734.68      33892.02       941.56 o                         
  -4  18   6       1669.71       2557.76       377.15 o                         
  -2  18   6      84991.95      84244.54      1604.97 o                         
   0  18   6     193455.34     190645.96      3152.79 o                         
   2  18   6      44498.09      44852.80      1064.33 o                         
   4  18   6      13757.18      14221.74       680.57 o                         
   6  18   6      23702.02      24037.46       882.40 o                         
   8  18   6      19285.42      20250.80       943.47 o                         
  10  18   6     115336.44     115115.35      3075.49 o                         
  12  18   6      75790.05      74479.72      1704.94 o                         
 -15  19   6       4822.28       5996.07       641.69 o                         
 -13  19   6      33541.48      31170.65      1195.45 o                         
 -11  19   6      96627.53      97530.15      1860.23 o                         
  -9  19   6      21662.41      21935.30       873.46 o                         
  -7  19   6       1457.68       1010.83       434.66 o                         
  -5  19   6       2564.61       2500.58       481.01 o                         
  -3  19   6       4553.88       3410.88       553.19 o                         
  -1  19   6      19641.86      20228.39       765.23 o                         
   1  19   6      11253.81      11251.06       652.48 o                         
   3  19   6        197.06        775.74       382.64 o                         
   5  19   6        431.02        293.04       402.93 o                         
   7  19   6        317.24        325.47       438.77 o                         
   9  19   6       6758.70       7039.79       813.85 o                         
 -10  20   6       6169.45       6856.64       664.99 o                         
  -8  20   6        871.51       1717.02       504.32 o                         
  -6  20   6      19574.54      18331.96       858.49 o                         
  -4  20   6       7512.18       6893.85       575.65 o                         
  -2  20   6       6443.18       6735.66       552.21 o                         
   0  20   6      36119.11      35494.56      1016.69 o                         
   2  20   6       7393.95       8209.12       666.96 o                         
   4  20   6       4175.50       4357.62       666.72 o                         
 -33   1   7       5830.42       5202.74       547.82 o                         
 -31   1   7        758.46        745.35       455.49 o                         
 -29   1   7        997.19        636.47       360.08 o                         
 -27   1   7       7825.29       8344.65       474.61 o                         
 -25   1   7      41712.80      42558.56       764.12 o                         
 -23   1   7       1007.05       1010.75       205.77 o                         
 -21   1   7      10089.12      10089.00       264.99 o                         
 -19   1   7       1922.58       2267.03       138.42 o                         
 -17   1   7      83974.70      82561.46       672.71 o                         
 -15   1   7     207651.60     205705.85      1232.63 o                         
 -13   1   7      75067.43      75252.79       536.01 o                         
 -11   1   7     112446.77     112292.08       712.24 o                         
  -9   1   7      88813.96      87819.05       558.08 o                         
  -7   1   7     111513.28     112373.81       637.11 o                         
  -5   1   7     683992.43     685245.37      3437.95 o                         
  -3   1   7     291804.19     289326.24      1448.87 o                         
  -1   1   7       3429.66       3712.55        82.11 o                         
   1   1   7     244610.25     238678.08      1299.31 o                         
   3   1   7       1738.90       2196.59        91.35 o                         
   5   1   7     372015.48     364693.46      2071.45 o                         
   7   1   7     324819.55     316037.00      1954.02 o                         
   9   1   7         34.63        500.04        72.72 o                         
  11   1   7      93492.13      94188.97       787.63 o                         
  13   1   7      17363.86      17544.35       340.94 o                         
  15   1   7     130320.59     131574.49      1030.73 o                         
  17   1   7     169409.72     168060.92      1319.33 o                         
  19   1   7       6313.45       6864.06       319.31 o                         
  21   1   7      34304.13      35135.31       685.87 o                         
  23   1   7       8535.33       9310.61       456.97 o                         
  25   1   7       9373.80       9022.87       553.90 o                         
 -32   2   7     122514.45     118719.91      1799.66 o                         
 -30   2   7      49544.84      49019.88      1032.64 o                         
 -28   2   7      35324.11      36048.36       770.37 o                         
 -26   2   7     163537.25     164565.57      1716.80 o                         
 -24   2   7      19495.91      19448.32       502.25 o                         
 -22   2   7     115043.40     115175.23      1096.69 o                         
 -20   2   7     128806.91     126782.56      1067.28 o                         
 -18   2   7      41634.47      40067.23       413.72 o                         
 -16   2   7     392911.59     388602.63      2213.61 o                         
 -14   2   7     150684.42     151242.41       939.61 o                         
 -12   2   7       9972.48      10417.25       199.59 o                         
 -10   2   7     136087.49     137400.90       816.54 o                         
  -8   2   7      20621.31      21561.13       229.54 o                         
  -6   2   7      70748.22      71219.26       472.77 o                         
  -4   2   7     184100.21     184646.45       973.20 o                         
  -2   2   7       5668.58       5811.70       105.60 o                         
   0   2   7      22799.08      22808.06       196.24 o                         
   2   2   7       4843.35       4983.52       101.88 o                         
   4   2   7        191.12        385.56        41.85 o                         
   6   2   7       9268.29       9280.00       161.34 o                         
   8   2   7       3490.05       3405.96       116.45 o                         
  10   2   7       8184.17       8133.58       198.15 o                         
  12   2   7      18070.36      17838.80       287.63 o                         
  14   2   7       1349.62       1318.53       161.48 o                         
  16   2   7      57723.54      58087.23       649.27 o                         
  18   2   7      46328.51      46523.23       661.01 o                         
  20   2   7       1677.56       1735.23       256.69 o                         
  22   2   7      48444.87      49146.15       855.46 o                         
  24   2   7       5170.12       5695.57       451.12 o                         
  26   2   7      43797.41      42113.37      1134.79 o                         
 -33   3   7      36294.57      38926.55      2559.33 o                         
 -31   3   7       3931.89       4111.35       479.66 o                         
 -29   3   7       2884.97       2443.55       356.50 o                         
 -27   3   7        157.36        687.72       241.95 o                         
 -25   3   7      44036.89      43802.63       715.11 o                         
 -23   3   7     118371.27     116644.76      1175.34 o                         
 -21   3   7     103508.25     103315.14      1036.92 o                         
 -19   3   7       1200.08       1501.24       129.95 o                         
 -17   3   7      20458.29      20463.73       277.31 o                         
 -15   3   7       2322.55       2636.99        98.31 o                         
 -13   3   7     133529.68     135555.87       938.68 o                         
 -11   3   7     244349.01     244913.61      1401.37 o                         
  -9   3   7     127862.47     129146.14       821.14 o                         
  -7   3   7      70185.51      70478.19       491.50 o                         
  -5   3   7     139173.53     140648.08       897.07 o                         
  -3   3   7      28659.76      28763.30       247.88 o                         
  -1   3   7     104766.79     103592.81       708.64 o                         
   1   3   7     103282.42      99698.31       625.20 o                         
   3   3   7       8477.36       8601.03       148.76 o                         
   5   3   7     138332.93     135385.17       825.47 o                         
   7   3   7      69805.07      68314.79       518.71 o                         
   9   3   7       8990.53       9462.21       198.34 o                         
  11   3   7     128956.09     128465.38       938.09 o                         
  13   3   7      56955.04      56962.18       574.03 o                         
  15   3   7        856.55       1131.38       161.84 o                         
  17   3   7      48572.73      48811.35       721.90 o                         
  19   3   7      15190.50      14461.44       424.89 o                         
  21   3   7      17707.51      18549.61       525.12 o                         
  23   3   7      61203.06      62052.51      1036.08 o                         
  25   3   7      20334.62      20525.87       803.87 o                         
 -32   4   7       2200.32       2412.79       465.92 o                         
 -30   4   7       1178.33       1382.67       408.85 o                         
 -28   4   7       4853.28       5683.15       459.96 o                         
 -26   4   7        134.51        496.05       230.10 o                         
 -24   4   7      39386.84      38688.94       645.15 o                         
 -22   4   7      54187.72      53996.42       711.23 o                         
 -20   4   7       9693.72       9882.03       318.38 o                         
 -18   4   7       3805.30       3983.38       186.24 o                         
 -16   4   7        854.77        968.38        74.41 o                         
 -14   4   7     186892.72     184909.14      1266.36 o                         
 -12   4   7     422041.03     425068.61      2415.44 o                         
 -10   4   7       8392.90       8843.95       163.80 o                         
  -8   4   7      61410.26      60964.40       498.97 o                         
  -6   4   7      24609.63      23968.86       237.55 o                         
  -4   4   7      61225.03      60119.52       437.05 o                         
  -2   4   7     338053.36     333631.56      1901.17 o                         
   0   4   7     219552.93     219783.61      1237.93 o                         
   2   4   7     129844.08     128083.98       761.03 o                         
   4   4   7     222157.13     213935.40      1225.86 o                         
   6   4   7        996.29       1594.69       119.17 o                         
   8   4   7     156496.27     154372.34       994.22 o                         
  10   4   7      63917.03      63843.16       550.25 o                         
  12   4   7      21176.68      20918.46       367.41 o                         
  14   4   7     155888.80     155989.11      1279.33 o                         
  16   4   7      26224.36      26292.79       484.54 o                         
  18   4   7      11576.49      11456.43       404.47 o                         
  20   4   7       5070.88       6024.40       381.86 o                         
  22   4   7      11007.99      10557.29       527.23 o                         
  24   4   7      36605.62      34204.59       924.78 o                         
  26   4   7      14847.41      13421.66       799.29 o                         
 -31   5   7        657.82        701.86       427.90 o                         
 -29   5   7      18431.70      20058.24       780.63 o                         
 -27   5   7       1017.82       1306.81       272.55 o                         
 -25   5   7      40047.30      39996.96       699.18 o                         
 -23   5   7      19457.64      19471.01       461.93 o                         
 -21   5   7      34482.54      34452.94       566.12 o                         
 -19   5   7      54880.42      54407.15       669.03 o                         
 -17   5   7       1737.70       2025.96       176.72 o                         
 -15   5   7      71499.47      71636.30       566.32 o                         
 -13   5   7        837.62       1205.71        99.84 o                         
 -11   5   7     322511.75     323622.28      1984.49 o                         
  -9   5   7     433808.01     434477.36      2444.92 o                         
  -7   5   7      33976.07      33636.94       317.06 o                         
  -5   5   7      21109.88      21845.64       228.83 o                         
  -3   5   7      16327.47      16905.82       211.35 o                         
  -1   5   7     216145.81     215147.34      1224.94 o                         
   1   5   7     994071.49    1002935.81      5410.17 o                         
   3   5   7     286891.47     287290.31      1816.29 o                         
   5   5   7      23619.47      23275.00       271.24 o                         
   7   5   7       2475.64       2843.02       125.93 o                         
   9   5   7      80999.47      80384.63       614.42 o                         
  11   5   7     235378.03     234215.70      1606.86 o                         
  13   5   7      77893.76      76302.17       742.62 o                         
  15   5   7       2724.14       3200.14       214.98 o                         
  17   5   7      23420.83      22452.58       524.60 o                         
  19   5   7      28201.64      28181.06       645.16 o                         
  21   5   7      94115.79      95986.63      1394.92 o                         
  23   5   7      31113.01      30727.76       882.19 o                         
  25   5   7       5895.65       5071.18       526.30 o                         
 -32   6   7      36190.63      36859.02      1199.59 o                         
 -30   6   7      14933.53      14632.91       756.64 o                         
 -28   6   7       7393.10       8247.26       529.16 o                         
 -26   6   7      28384.88      28757.09       607.47 o                         
 -24   6   7        636.03        703.85       217.18 o                         
 -22   6   7      63518.54      63819.02       805.55 o                         
 -20   6   7     166767.26     165848.02      1476.22 o                         
 -18   6   7      61665.92      60145.72       704.10 o                         
 -16   6   7        546.14        890.68       158.30 o                         
 -14   6   7       4767.83       5118.53       145.34 o                         
 -12   6   7      92516.01      92471.45       685.22 o                         
 -10   6   7     308142.98     310394.86      1817.71 o                         
  -8   6   7     222367.24     223309.66      1390.59 o                         
  -6   6   7      17730.29      17709.98       244.00 o                         
  -4   6   7         32.14        440.03        70.49 o                         
  -2   6   7       9481.38       9781.51       176.92 o                         
   0   6   7       5025.99       4662.99       127.95 o                         
   2   6   7      47291.00      46371.18       398.38 o                         
   4   6   7      46690.04      46119.10       387.19 o                         
   6   6   7       2931.68       2986.79        93.38 o                         
   8   6   7      39490.04      39421.04       422.94 o                         
  10   6   7      36044.65      36574.87       441.25 o                         
  12   6   7       6690.57       7430.79       260.70 o                         
  14   6   7        178.11        609.71       155.72 o                         
  16   6   7        629.64        816.16       242.80 o                         
  18   6   7      10326.00       9594.43       448.63 o                         
  20   6   7      68854.61      68387.42      1666.00 o                         
  22   6   7      65457.68      65640.04      1383.89 o                         
  24   6   7      10927.41      10917.06       648.55 o                         
 -31   7   7      58934.83      59490.22      1489.20 o                         
 -29   7   7     255814.35     259224.34      2981.58 o                         
 -27   7   7     123563.95     121302.04      1649.24 o                         
 -25   7   7        276.75        237.48       214.22 o                         
 -23   7   7      20765.61      21133.31       517.08 o                         
 -21   7   7      11009.43      10971.25       377.64 o                         
 -19   7   7     226704.88     226587.31      1789.30 o                         
 -17   7   7     300220.94     301961.60      2206.40 o                         
 -15   7   7       3761.99       4229.15       204.10 o                         
 -13   7   7      50330.57      50808.03       511.40 o                         
 -11   7   7      34831.32      34831.25       411.83 o                         
  -9   7   7      24286.18      23696.13       271.70 o                         
  -7   7   7      61335.53      61433.93       511.24 o                         
  -5   7   7      65580.03      65013.92       552.14 o                         
  -3   7   7      48867.54      48783.59       444.53 o                         
  -1   7   7      74398.61      72096.52       577.37 o                         
   1   7   7      62108.01      62401.27       559.10 o                         
   3   7   7       7886.70       8486.38       197.71 o                         
   5   7   7       3650.38       3971.03       147.98 o                         
   7   7   7       4811.55       5076.44       172.78 o                         
   9   7   7        441.65        641.90       127.34 o                         
  11   7   7      14342.53      14656.85       364.77 o                         
  13   7   7      62556.65      62949.04       760.62 o                         
  15   7   7      33459.69      33681.08       655.27 o                         
  17   7   7      10058.16      10338.45       439.36 o                         
  19   7   7      67376.61      69263.23      1140.62 o                         
  21   7   7      16912.89      16666.06       720.60 o                         
  23   7   7       9560.44       9799.01       763.78 o                         
  25   7   7      16210.83      16345.94       851.36 o                         
 -30   8   7        248.88        338.94       410.52 o                         
 -28   8   7      22988.10      22825.46       808.60 o                         
 -26   8   7      12752.20      11721.78       544.72 o                         
 -24   8   7        658.76        857.19       252.86 o                         
 -22   8   7       1306.87       1596.25       232.40 o                         
 -20   8   7      79032.74      79368.12       917.09 o                         
 -18   8   7     211851.45     211308.76      1697.04 o                         
 -16   8   7     201495.27     198970.19      1591.75 o                         
 -14   8   7        341.99        677.69       120.45 o                         
 -12   8   7      30358.84      30338.23       391.29 o                         
 -10   8   7      89541.07      88626.43       690.27 o                         
  -8   8   7     628160.51     626626.70      3611.84 o                         
  -6   8   7     288760.11     287436.57      1950.00 o                         
  -4   8   7      11716.52      12750.70       325.15 o                         
  -2   8   7     190752.32     187453.35      1324.80 o                         
   0   8   7      10919.18      11642.62       258.03 o                         
   2   8   7     340869.74     340813.59      2223.89 o                         
   4   8   7     360195.99     360397.73      2349.95 o                         
   6   8   7      12382.08      12769.71       261.38 o                         
   8   8   7     220329.22     219584.47      1587.26 o                         
  10   8   7     191146.22     191669.72      1507.57 o                         
  12   8   7        608.19        789.43       221.46 o                         
  14   8   7      99468.48      99106.75      1217.50 o                         
  16   8   7        410.08       1000.88       244.71 o                         
  18   8   7     164507.96     164130.36      2082.18 o                         
  20   8   7     132121.33     133295.71      1776.25 o                         
  22   8   7       8066.83       7915.71       584.78 o                         
  24   8   7       5119.44       4863.33       604.70 o                         
 -29   9   7      32541.23      30276.09       973.17 o                         
 -27   9   7      12088.04      12548.42       687.90 o                         
 -25   9   7       5849.99       6160.88       471.45 o                         
 -23   9   7       1094.55       1929.53       264.80 o                         
 -21   9   7       2205.26       1955.02       234.78 o                         
 -19   9   7      14077.63      14469.08       410.85 o                         
 -17   9   7       3824.92       4271.23       248.82 o                         
 -15   9   7      19857.31      21159.29       419.87 o                         
 -13   9   7      96886.75      95490.09       857.35 o                         
 -11   9   7      14575.58      14542.88       271.64 o                         
  -9   9   7       2145.38       2333.66       133.48 o                         
  -7   9   7      77870.18      77682.16       739.69 o                         
  -5   9   7     179443.80     180824.22      1343.04 o                         
  -3   9   7     238650.09     241290.57      1727.64 o                         
  -1   9   7     162919.39     162481.95      1259.11 o                         
   1   9   7      56083.35      56811.35       589.53 o                         
   3   9   7      69604.37      69250.91       740.78 o                         
   5   9   7     137782.10     138158.38      1149.16 o                         
   7   9   7     132684.37     133348.79      1135.73 o                         
   9   9   7      86406.20      83695.32       847.55 o                         
  11   9   7      64602.44      64539.98       874.93 o                         
  13   9   7      44309.75      45407.49      1007.02 o                         
  15   9   7      74460.37      73454.54      1406.78 o                         
  17   9   7      30580.97      29648.17       782.85 o                         
  19   9   7       3041.89       2538.95       394.56 o                         
  21   9   7        290.48       1058.88       598.92 o                         
  23   9   7       2383.80       1815.98       458.03 o                         
 -28  10   7        266.49        153.78       385.00 o                         
 -26  10   7       5807.61       5815.92       719.43 o                         
 -24  10   7      42863.67      43593.12      1001.16 o                         
 -22  10   7      40400.54      40634.40       695.09 o                         
 -20  10   7      13701.57      13844.27       425.12 o                         
 -18  10   7       3503.72       3485.98       271.44 o                         
 -16  10   7      22919.54      23163.35       497.06 o                         
 -14  10   7     137312.87     139305.58      1223.32 o                         
 -12  10   7     267203.01     267819.23      1976.14 o                         
 -10  10   7      74148.17      73073.72       675.36 o                         
  -8  10   7        227.03        344.04       112.53 o                         
  -6  10   7       2411.30       2790.53       165.71 o                         
  -4  10   7     161557.60     161438.11      1353.84 o                         
  -2  10   7     247914.15     249348.64      1746.88 o                         
   0  10   7      77045.56      77902.87       804.70 o                         
   2  10   7      14042.20      15250.48       362.23 o                         
   4  10   7      45569.65      45497.53       610.51 o                         
   6  10   7       1294.80       1614.66       173.54 o                         
   8  10   7      37664.12      38595.55       552.95 o                         
  10  10   7       6371.16       6824.96       319.11 o                         
  12  10   7      61876.93      61893.92       930.13 o                         
  14  10   7     148016.45     148085.26      1751.37 o                         
  16  10   7      40985.32      38736.37      1132.99 o                         
  18  10   7         51.49         99.54       328.49 o                         
  20  10   7        843.64       1046.46       377.32 o                         
  22  10   7      26768.50      24526.08       952.95 o                         
 -29  11   7      13992.66      14121.77      1052.55 o                         
 -27  11   7       4475.45       4679.78       684.69 o                         
 -25  11   7     192394.63     193487.40      2602.96 o                         
 -23  11   7     295236.35     293064.99      3173.59 o                         
 -21  11   7      55265.87      54742.66       812.19 o                         
 -19  11   7      33762.37      35122.95       642.33 o                         
 -17  11   7      13104.43      13888.92       405.81 o                         
 -15  11   7      79237.91      79377.51       831.03 o                         
 -13  11   7     217209.89     216136.77      1764.09 o                         
 -11  11   7      14620.10      14920.58       339.52 o                         
  -9  11   7      24025.52      24672.03       422.43 o                         
  -7  11   7     117793.42     117924.57      1050.91 o                         
  -5  11   7       4909.53       5549.95       236.56 o                         
  -3  11   7      17208.15      16986.28       411.01 o                         
  -1  11   7       3814.18       3888.24       197.96 o                         
   1  11   7      71664.81      71546.84       865.35 o                         
   3  11   7      34339.40      35023.32       545.72 o                         
   5  11   7      34148.33      34553.33       601.12 o                         
   7  11   7      47803.94      48093.62       636.25 o                         
   9  11   7      70574.30      70107.35       883.54 o                         
  11  11   7      26247.76      26371.68       606.08 o                         
  13  11   7        333.61        902.24       298.00 o                         
  15  11   7       6440.30       6874.92       483.26 o                         
  17  11   7       1043.38        922.15       372.75 o                         
  19  11   7      31744.68      30869.09      1079.20 o                         
  21  11   7      10707.83      11039.37       687.91 o                         
 -28  12   7       4514.37       2892.14       628.87 o                         
 -26  12   7      42341.01      41828.91      1422.64 o                         
 -24  12   7      84580.78      81734.14      1441.92 o                         
 -22  12   7      24106.51      24449.21       764.84 o                         
 -20  12   7        424.04        401.03       275.88 o                         
 -18  12   7         32.91        119.92       233.69 o                         
 -16  12   7      45767.46      46050.26       752.76 o                         
 -14  12   7     256129.39     252369.02      2143.11 o                         
 -12  12   7     354817.57     353157.73      2770.76 o                         
 -10  12   7      23636.19      23198.80       440.34 o                         
  -8  12   7       6060.96       6145.48       263.13 o                         
  -6  12   7       2246.07       2619.88       226.90 o                         
  -4  12   7     186347.87     188678.73      1594.60 o                         
  -2  12   7     321589.73     322375.16      2404.21 o                         
   0  12   7      92381.03      91340.76       913.69 o                         
   2  12   7      85742.28      86003.72       924.94 o                         
   4  12   7     109825.83     111646.98      1109.07 o                         
   6  12   7        465.01       1361.07       230.43 o                         
   8  12   7      72521.18      72415.91       916.93 o                         
  10  12   7      29817.42      30418.92       693.43 o                         
  12  12   7      33600.77      34360.41       806.04 o                         
  14  12   7     227166.76     228033.13      2606.43 o                         
  16  12   7      97086.85      99009.07      1478.99 o                         
  18  12   7       1270.33       1171.53       388.60 o                         
  20  12   7       4163.03       5231.44       510.06 o                         
 -25  13   7       4811.92       3820.84       522.15 o                         
 -23  13   7      19504.15      20219.79       833.25 o                         
 -21  13   7      16047.84      16843.05       755.48 o                         
 -19  13   7       3795.40       3419.19       366.30 o                         
 -17  13   7      20078.07      19801.51       585.69 o                         
 -15  13   7      53149.00      52597.39       916.96 o                         
 -13  13   7       7038.90       7696.94       384.87 o                         
 -11  13   7       2922.72       3870.80       294.15 o                         
  -9  13   7       2649.56       3333.80       238.93 o                         
  -7  13   7     104957.75     105770.33      1134.29 o                         
  -5  13   7     290167.18     289157.32      2292.80 o                         
  -3  13   7     199625.61     199826.19      1794.80 o                         
  -1  13   7      23609.22      23447.11       515.55 o                         
   1  13   7       4897.60       5495.23       284.90 o                         
   3  13   7      90066.35      91799.88       971.34 o                         
   5  13   7     327841.03     325194.03      2628.02 o                         
   7  13   7     329889.72     337755.94      2612.04 o                         
   9  13   7      75024.47      75976.10      1123.50 o                         
  11  13   7       2968.93       3618.05       597.16 o                         
  13  13   7       7276.53       7246.01       545.74 o                         
  15  13   7      65061.53      64687.55      1210.03 o                         
  17  13   7      78737.83      75830.99      1347.92 o                         
  19  13   7      28472.75      28823.90      1039.37 o                         
 -24  14   7       6331.38       6571.97       672.53 o                         
 -22  14   7       2226.02       2149.25       432.95 o                         
 -20  14   7       6025.20       5968.66       542.40 o                         
 -18  14   7     120689.51     120257.32      1617.87 o                         
 -16  14   7     180860.49     179518.80      2161.90 o                         
 -14  14   7      26745.43      26488.34       664.48 o                         
 -12  14   7        146.98        548.71       245.15 o                         
 -10  14   7      20221.07      20240.79       554.49 o                         
  -8  14   7     197558.98     192397.14      1832.03 o                         
  -6  14   7     229442.42     224523.45      2007.24 o                         
  -4  14   7      44919.88      44825.16       712.80 o                         
  -2  14   7      13421.91      14199.74       420.96 o                         
   0  14   7       1145.26       1156.11       238.12 o                         
   2  14   7      73108.00      73581.68       868.49 o                         
   4  14   7      98729.67      98243.74      1083.48 o                         
   6  14   7        224.90         98.47       236.08 o                         
   8  14   7      66854.58      66267.36      1000.29 o                         
  10  14   7      44118.06      43671.00      1020.21 o                         
  12  14   7        250.08         20.26       355.10 o                         
  14  14   7        816.64        835.66       381.50 o                         
  16  14   7      20700.00      18943.45       762.53 o                         
  18  14   7     102095.01     100302.65      1810.88 o                         
 -23  15   7         95.02        -66.74       390.56 o                         
 -21  15   7      18650.96      19051.68       866.18 o                         
 -19  15   7      99380.56      99901.78      1636.32 o                         
 -17  15   7     104410.95     104329.79      1411.06 o                         
 -15  15   7       1361.96       1232.94       342.96 o                         
 -13  15   7      11865.10      11706.66       486.56 o                         
 -11  15   7       2268.54       2339.94       319.21 o                         
  -9  15   7      18815.52      20265.38       595.12 o                         
  -7  15   7       8009.18       8360.54       426.74 o                         
  -5  15   7       3093.67       3920.14       343.61 o                         
  -3  15   7      57682.42      56053.26       951.75 o                         
  -1  15   7      36146.16      36302.49       632.40 o                         
   1  15   7      31633.11      31273.77       597.28 o                         
   3  15   7      17967.15      17390.14       479.73 o                         
   5  15   7      18547.59      18586.03       510.08 o                         
   7  15   7      15248.21      16328.08       599.36 o                         
   9  15   7      24298.79      25989.26       731.59 o                         
  11  15   7      13995.08      14436.85       614.29 o                         
  13  15   7      25713.07      25915.88       772.18 o                         
  15  15   7      20807.52      19004.19       733.09 o                         
  17  15   7        312.70        687.26       420.20 o                         
 -22  16   7      54387.22      57113.13      1618.11 o                         
 -20  16   7     158817.13     158336.15      2941.71 o                         
 -18  16   7      76717.31      75103.53      1294.00 o                         
 -16  16   7       7198.71       7421.21       487.52 o                         
 -14  16   7         29.86        402.99       306.13 o                         
 -12  16   7      33209.48      33016.19       819.10 o                         
 -10  16   7     136880.89     132685.91      1746.28 o                         
  -8  16   7     158095.41     159103.53      1966.09 o                         
  -6  16   7      37276.48      37631.85       873.95 o                         
  -4  16   7       1171.64       1406.74       322.87 o                         
  -2  16   7       4585.75       4207.49       336.36 o                         
   0  16   7       4288.33       4538.51       346.38 o                         
   2  16   7      29795.03      30414.92       869.63 o                         
   4  16   7      25711.15      25534.75       661.48 o                         
   6  16   7        217.82        297.53       271.36 o                         
   8  16   7      25954.94      27332.86       810.69 o                         
  10  16   7      72402.56      71685.43      1223.61 o                         
  12  16   7      22640.28      21930.10       771.46 o                         
  14  16   7        134.14       -261.56       394.18 o                         
 -19  17   7       3771.95       3085.33       443.23 o                         
 -17  17   7       7570.81       7911.69       539.10 o                         
 -15  17   7      34878.39      35831.98      1024.70 o                         
 -13  17   7       1231.28       1413.07       380.38 o                         
 -11  17   7     129364.05     124715.88      1734.28 o                         
  -9  17   7     156194.29     154786.19      2302.36 o                         
  -7  17   7      11571.51      11485.91       561.43 o                         
  -5  17   7      11087.84      10994.21       563.25 o                         
  -3  17   7       3786.86       3880.35       375.64 o                         
  -1  17   7     250988.02     251429.40      2385.02 o                         
   1  17   7     425240.97     425115.88      4619.47 o                         
   3  17   7     115672.14     115965.99      1582.30 o                         
   5  17   7        638.28        370.55       361.66 o                         
   7  17   7        215.89        587.03       404.37 o                         
   9  17   7      84135.19      86029.57      1482.99 o                         
  11  17   7     248283.71     247781.88      2741.58 o                         
  13  17   7     127365.89     127852.15      1848.18 o                         
 -18  18   7       8772.05       8449.78       648.22 o                         
 -16  18   7         77.00        283.72       399.49 o                         
 -14  18   7      18078.28      19110.49       830.82 o                         
 -12  18   7     107355.02     106396.01      1738.62 o                         
 -10  18   7      91717.49      92091.94      1506.27 o                         
  -8  18   7      18201.70      17538.59       707.44 o                         
  -6  18   7        801.90       1142.26       362.21 o                         
  -4  18   7       9016.65       9327.09       553.91 o                         
  -2  18   7      41742.62      41376.99       984.08 o                         
   0  18   7      35797.92      35191.09       925.44 o                         
   2  18   7       1258.85       1637.25       399.22 o                         
   4  18   7       2194.18       2244.83       424.72 o                         
   6  18   7        133.36       -403.74       403.74 o                         
   8  18   7        836.32        799.42       534.16 o                         
  10  18   7       1104.30       1145.30       488.03 o                         
 -13  19   7       1672.81       1621.89       527.76 o                         
 -11  19   7       3442.09       3624.67       547.83 o                         
  -9  19   7       3681.93       4745.87       549.81 o                         
  -7  19   7       5409.61       5430.75       763.73 o                         
  -5  19   7      17966.22      17820.21       805.38 o                         
  -3  19   7      12386.54      12428.87       757.38 o                         
  -1  19   7       2752.12       4341.00       501.79 o                         
   1  19   7       5417.37       5658.84       511.21 o                         
   3  19   7      15055.99      14814.58       797.19 o                         
   5  19   7      38694.99      37583.05      1629.14 o                         
   7  19   7      21885.36      21023.82       957.61 o                         
 -10  20   7        713.17       1141.15       505.89 o                         
  -8  20   7      10680.29       9760.91       650.88 o                         
  -6  20   7      43296.19      43250.39      1228.82 o                         
  -4  20   7      37127.04      37148.96      1063.19 o                         
  -2  20   7       2033.13       2072.57       488.04 o                         
   0  20   7       1330.86       1909.04       460.75 o                         
   2  20   7        454.31        373.43       518.47 o                         
 -32   0   8      11191.45      11412.05       940.40 o                         
 -30   0   8      39178.63      37457.41      1579.60 o                         
 -28   0   8       4362.16       4218.03       525.23 o                         
 -26   0   8        223.00        334.07       385.87 o                         
 -24   0   8        533.27        668.35       412.99 o                         
 -22   0   8      42246.80      42957.75       917.34 o                         
 -20   0   8     120442.47     117264.10      1364.85 o                         
 -18   0   8      71237.66      71822.73       980.30 o                         
 -16   0   8     246338.94     244233.49      2162.90 o                         
 -14   0   8     252980.95     252354.21      2193.43 o                         
 -12   0   8      45473.02      45581.12       475.99 o                         
 -10   0   8     189710.67     188691.57      1754.29 o                         
  -8   0   8      26057.51      25758.78       367.94 o                         
  -6   0   8     380643.01     389387.99      2796.76 o                         
  -4   0   8    3648047.56    3619627.58     47514.97 o                         
  -2   0   8     501601.93     491699.59      3636.67 o                         
   0   0   8        460.98       1227.38       175.63 o                         
   2   0   8      95448.04      93904.09      1048.51 o                         
   4   0   8     182654.60     178786.34      1540.47 o                         
   6   0   8     728620.48     702068.30      5438.31 o                         
   8   0   8    1739318.29    1695262.34     13600.52 o                         
  10   0   8      25437.20      24405.60       508.79 o                         
  12   0   8      61944.22      60721.79       991.12 o                         
  14   0   8        506.72        793.00       284.94 o                         
  16   0   8     242391.77     241753.69      2463.25 o                         
  18   0   8     208514.27     205173.27      2378.39 o                         
  20   0   8      54683.73      55679.12      1233.92 o                         
  22   0   8      48454.14      48667.13      1339.71 o                         
  24   0   8      31132.59      33759.91      1400.45 o                         
 -33   1   8       7611.25       7260.95       533.97 o                         
 -31   1   8      64095.74      64580.74      1274.73 o                         
 -29   1   8      17455.04      17624.04       988.96 o                         
 -27   1   8      45394.54      44523.87       825.43 o                         
 -25   1   8     191884.19     191810.45      1860.39 o                         
 -23   1   8      79176.72      80686.64      1017.13 o                         
 -21   1   8       4697.93       5098.95       228.09 o                         
 -19   1   8        465.73        817.70       113.42 o                         
 -17   1   8     147674.03     145689.34      1083.17 o                         
 -15   1   8     436474.87     433543.27      2498.95 o                         
 -13   1   8     355776.15     351281.81      1936.33 o                         
 -11   1   8     126954.26     127102.93       786.32 o                         
  -9   1   8      14013.51      14856.97       191.89 o                         
  -7   1   8     129982.19     133814.37       789.72 o                         
  -5   1   8     497067.63     509501.70      2601.58 o                         
  -3   1   8     314291.62     314743.28      1694.21 o                         
  -1   1   8      68038.37      66367.13       419.64 o                         
   1   1   8      11126.66      10590.98       137.76 o                         
   3   1   8       1936.88       2382.64        99.76 o                         
   5   1   8       3310.77       3643.53       146.04 o                         
   7   1   8       1404.23       1761.36        95.91 o                         
   9   1   8        943.16       1266.02       123.48 o                         
  11   1   8         16.02         32.35       122.89 o                         
  13   1   8       3783.86       4004.53       198.04 o                         
  15   1   8      59057.46      58993.36       624.52 o                         
  17   1   8      89798.58      90183.46       886.71 o                         
  19   1   8      67774.12      69370.49       864.98 o                         
  21   1   8       8598.08       8998.64       435.64 o                         
  23   1   8         62.47         32.68       315.34 o                         
  25   1   8       9372.77       9371.66       672.50 o                         
 -32   2   8      81659.57      81671.13      1361.25 o                         
 -30   2   8      25083.44      25152.77       730.89 o                         
 -28   2   8      15450.04      15413.47       623.99 o                         
 -26   2   8      47143.28      45680.47       813.71 o                         
 -24   2   8     193460.53     193014.83      1850.44 o                         
 -22   2   8     174373.62     169841.51      1501.96 o                         
 -20   2   8      65016.86      64033.32       760.65 o                         
 -18   2   8        328.66        553.86       117.84 o                         
 -16   2   8       7582.05       8105.77       159.50 o                         
 -14   2   8      56908.75      57382.34       498.65 o                         
 -12   2   8     100997.86      99764.93       712.95 o                         
 -10   2   8       2437.54       2881.26       139.44 o                         
  -8   2   8      46986.98      48264.37       363.27 o                         
  -6   2   8      44947.40      44800.52       337.93 o                         
  -4   2   8       5967.35       5866.08       108.62 o                         
  -2   2   8       2538.29       2819.11        87.14 o                         
   0   2   8      84558.51      83629.21       562.92 o                         
   2   2   8      53759.71      53383.96       424.81 o                         
   4   2   8      70247.46      69490.62       554.22 o                         
   6   2   8      39313.39      38274.95       371.53 o                         
   8   2   8      58748.09      58036.31       564.53 o                         
  10   2   8      44169.83      43758.56       484.82 o                         
  12   2   8      63983.50      62799.46       634.68 o                         
  14   2   8      11697.04      12041.72       308.86 o                         
  16   2   8         46.74        178.14       147.40 o                         
  18   2   8        530.35        730.84       221.83 o                         
  20   2   8       9172.11       9422.02       399.06 o                         
  22   2   8       2574.76       2354.17       340.99 o                         
  24   2   8       8409.35       7717.58       552.51 o                         
 -33   3   8       1417.21        936.62       458.05 o                         
 -31   3   8      81510.82      81783.21      1303.19 o                         
 -29   3   8      37261.62      38140.39       852.62 o                         
 -27   3   8      14032.63      14222.60       481.06 o                         
 -25   3   8      45451.71      45360.79       741.55 o                         
 -23   3   8      11105.20      12026.99       363.50 o                         
 -21   3   8     284112.69     286293.81      2133.63 o                         
 -19   3   8     267814.00     268233.05      1844.04 o                         
 -17   3   8       7958.86       7874.74       191.36 o                         
 -15   3   8       4049.29       4219.82       138.97 o                         
 -13   3   8     112834.59     111756.52       794.35 o                         
 -11   3   8     588313.21     589459.87      3184.05 o                         
  -9   3   8     580302.67     585469.77      3340.67 o                         
  -7   3   8      59322.72      58755.85       411.49 o                         
  -5   3   8       1445.46       1577.36        75.03 o                         
  -3   3   8      62709.21      61847.59       493.02 o                         
  -1   3   8     226759.78     227849.35      1380.27 o                         
   1   3   8      44638.29      42578.57       372.20 o                         
   3   3   8        222.50        567.52        64.50 o                         
   5   3   8      24691.31      24150.14       249.03 o                         
   7   3   8        850.05        968.29        92.03 o                         
   9   3   8      15991.35      15956.58       246.12 o                         
  11   3   8       7310.76       7825.13       214.42 o                         
  13   3   8     137744.75     138592.69      1171.30 o                         
  15   3   8      81781.61      82143.37       895.74 o                         
  17   3   8       3481.84       3382.01       266.17 o                         
  19   3   8         45.68         88.84       213.79 o                         
  21   3   8      16778.28      17445.35       676.04 o                         
  23   3   8     108519.30     108267.91      1571.41 o                         
  25   3   8      81835.74      79924.51      1504.61 o                         
 -32   4   8        758.34        883.75       408.96 o                         
 -30   4   8       8402.69       8879.91       491.25 o                         
 -28   4   8      28021.00      27756.40       776.06 o                         
 -26   4   8      50003.55      49914.04       813.09 o                         
 -24   4   8      14822.10      14854.31       434.56 o                         
 -22   4   8       1511.24       1941.42       223.27 o                         
 -20   4   8      63439.69      64310.48       776.55 o                         
 -18   4   8       1522.10       2116.66       165.36 o                         
 -16   4   8      85621.36      85485.01       696.97 o                         
 -14   4   8      77376.14      78450.62       647.54 o                         
 -12   4   8     217640.93     217227.20      1396.72 o                         
 -10   4   8     267571.95     266408.37      1594.40 o                         
  -8   4   8     584029.08     586340.06      3067.64 o                         
  -6   4   8       6381.15       6849.59       205.63 o                         
  -4   4   8      57413.63      56842.65       442.28 o                         
  -2   4   8       2436.58       3383.77       176.98 o                         
   0   4   8    1446344.28    1453908.93      7567.36 o                         
   2   4   8     844202.19     831902.78      4397.01 o                         
   4   4   8     502671.65     493122.43      2690.68 o                         
   6   4   8      13562.70      13755.76       218.27 o                         
   8   4   8       1496.42       1543.44       104.10 o                         
  10   4   8     135884.63     137837.43       954.48 o                         
  12   4   8     661504.65     656103.95      4247.29 o                         
  14   4   8     137072.38     136562.02      1182.16 o                         
  16   4   8       9818.01      10016.95       350.45 o                         
  18   4   8      29361.41      28887.05       795.82 o                         
  20   4   8        270.23        250.15       285.38 o                         
  22   4   8      68677.37      69392.62      1237.76 o                         
  24   4   8      71372.69      73458.20      1362.99 o                         
 -31   5   8      25436.32      25904.82      1044.80 o                         
 -29   5   8      16081.78      15553.54       615.72 o                         
 -27   5   8        232.12        333.62       319.54 o                         
 -25   5   8       3148.38       3346.05       296.79 o                         
 -23   5   8        281.07        250.34       208.90 o                         
 -21   5   8      56526.15      56566.91       746.25 o                         
 -19   5   8     266977.41     267430.40      1990.50 o                         
 -17   5   8     235475.22     234895.57      1820.34 o                         
 -15   5   8      32731.00      32972.66       396.68 o                         
 -13   5   8       6834.90       6563.06       158.15 o                         
 -11   5   8      17467.27      17821.29       240.85 o                         
  -9   5   8     308811.91     306953.42      1804.42 o                         
  -7   5   8     597172.36     596697.16      3230.04 o                         
  -5   5   8     206997.19     204909.17      1234.20 o                         
  -3   5   8       7123.31       7123.38       155.59 o                         
  -1   5   8     118996.44     116837.08       789.28 o                         
   1   5   8      20565.16      20923.91       221.29 o                         
   3   5   8     361461.88     353749.65      1934.66 o                         
   5   5   8     223225.76     221209.58      1376.09 o                         
   7   5   8       1286.21       1639.16       140.43 o                         
   9   5   8     142768.92     141545.95      1103.82 o                         
  11   5   8     145214.96     143632.65      1066.09 o                         
  13   5   8        919.81        855.55       156.63 o                         
  15   5   8      24642.32      24922.08       534.98 o                         
  17   5   8         31.91        -95.53       223.64 o                         
  19   5   8      84553.96      83645.72      1472.75 o                         
  21   5   8     146536.47     145244.52      1772.10 o                         
  23   5   8      59854.20      60171.57      1214.20 o                         
  25   5   8        141.81         49.95       450.18 o                         
 -32   6   8        393.52        -25.55       440.63 o                         
 -30   6   8     105544.63     106382.56      1717.03 o                         
 -28   6   8     290898.21     287619.96      2951.50 o                         
 -26   6   8      89602.40      87803.73      1119.89 o                         
 -24   6   8       7789.73       7937.66       369.68 o                         
 -22   6   8      20680.79      21630.02       511.51 o                         
 -20   6   8      70806.03      69838.62       801.13 o                         
 -18   6   8     353853.08     353515.24      2631.14 o                         
 -16   6   8     188574.21     189870.76      1457.55 o                         
 -14   6   8       8449.24       9056.54       257.48 o                         
 -12   6   8      74717.90      74900.47       629.01 o                         
 -10   6   8       2067.38       2681.44       116.61 o                         
  -8   6   8     112459.40     111685.23       757.75 o                         
  -6   6   8      38248.40      38932.40       383.07 o                         
  -4   6   8      56473.01      54074.13       469.58 o                         
  -2   6   8     109420.69     109033.92       741.99 o                         
   0   6   8      18782.56      18762.72       262.24 o                         
   2   6   8        419.92        717.39        77.92 o                         
   4   6   8      21074.48      21477.57       316.72 o                         
   6   6   8      59384.65      58717.72       519.65 o                         
   8   6   8      65542.06      67186.32       748.10 o                         
  10   6   8       1174.67       1465.84       149.50 o                         
  12   6   8        291.93        598.90       151.74 o                         
  14   6   8      22240.30      22245.04       503.75 o                         
  16   6   8      56287.28      56334.52      1029.69 o                         
  18   6   8       2089.38       2106.11       339.74 o                         
  20   6   8      24634.54      25032.66      1132.47 o                         
  22   6   8      26270.12      27017.69       979.04 o                         
  24   6   8         85.94       -247.29       345.33 o                         
 -31   7   8      24236.95      23426.65       887.08 o                         
 -29   7   8       2530.08       2865.25       563.57 o                         
 -27   7   8      29595.83      31314.69      1022.37 o                         
 -25   7   8      52707.33      51911.08       836.33 o                         
 -23   7   8       5196.26       5204.87       320.35 o                         
 -21   7   8        753.54        689.98       231.91 o                         
 -19   7   8       9497.57       9762.13       325.22 o                         
 -17   7   8     168310.34     169828.69      1408.47 o                         
 -15   7   8     204559.73     203423.87      1562.54 o                         
 -13   7   8      34058.97      34205.24       410.84 o                         
 -11   7   8       3113.42       3274.24       148.32 o                         
  -9   7   8       4861.31       5207.69       178.55 o                         
  -7   7   8     121095.88     120286.45       841.75 o                         
  -5   7   8     257994.52     255707.78      1604.85 o                         
  -3   7   8      23033.64      22567.82       289.25 o                         
  -1   7   8      12198.33      12309.95       220.82 o                         
   1   7   8        100.63        507.21       100.96 o                         
   3   7   8      52706.14      52161.91       505.28 o                         
   5   7   8      34447.53      33959.93       385.85 o                         
   7   7   8        271.00        373.52       118.59 o                         
   9   7   8      85740.00      84642.03       789.15 o                         
  11   7   8      51928.80      52494.52       636.64 o                         
  13   7   8         87.69       -104.41       180.27 o                         
  15   7   8       1467.47       1342.87       309.78 o                         
  17   7   8      28551.82      29984.03       681.43 o                         
  19   7   8      75103.57      75610.11      1459.82 o                         
  21   7   8      38385.47      40123.50      1035.49 o                         
  23   7   8       1763.05       1216.96       463.69 o                         
 -30   8   8       3583.97       5044.49       563.05 o                         
 -28   8   8      11264.18      11134.12       627.78 o                         
 -26   8   8       1704.30       1774.02       321.49 o                         
 -24   8   8      10569.45      10620.24       418.21 o                         
 -22   8   8      47146.20      48333.56       860.32 o                         
 -20   8   8       1113.65       1336.51       204.77 o                         
 -18   8   8       9719.51      10003.74       339.59 o                         
 -16   8   8      96620.01      97390.00       965.00 o                         
 -14   8   8       3613.35       3766.97       201.41 o                         
 -12   8   8        591.04       1167.01       161.37 o                         
 -10   8   8        885.09       1390.36       116.23 o                         
  -8   8   8     101957.37     102436.18       897.47 o                         
  -6   8   8      98469.51      98956.85       740.56 o                         
  -4   8   8     287419.64     285559.32      1788.43 o                         
  -2   8   8      44546.98      44520.35       441.78 o                         
   0   8   8      52061.44      51242.67       552.07 o                         
   2   8   8      25783.65      25865.39       390.32 o                         
   4   8   8     138628.58     138358.20      1075.68 o                         
   6   8   8     131433.74     131347.89      1105.95 o                         
   8   8   8     271843.57     270753.30      2058.81 o                         
  10   8   8      43275.32      43208.47       609.59 o                         
  12   8   8      20108.21      20381.58       547.92 o                         
  14   8   8       8609.47       8964.59       446.84 o                         
  16   8   8      38866.07      37177.86       940.56 o                         
  18   8   8      40988.56      42363.17      1024.52 o                         
  20   8   8      55425.53      55346.54      1265.18 o                         
  22   8   8       1712.36       2272.46       474.55 o                         
 -29   9   8        957.19        868.05       423.10 o                         
 -27   9   8         49.56        -90.49       335.30 o                         
 -25   9   8      14215.18      14970.59       588.92 o                         
 -23   9   8      68424.88      67997.46      1203.63 o                         
 -21   9   8      42934.90      42914.51       710.99 o                         
 -19   9   8       1594.10       1502.58       207.93 o                         
 -17   9   8      29680.05      30056.52       543.79 o                         
 -15   9   8      18780.59      18557.18       387.68 o                         
 -13   9   8     306458.50     302489.98      2020.90 o                         
 -11   9   8     364329.25     359948.38      2305.59 o                         
  -9   9   8       3154.39       3911.44       200.37 o                         
  -7   9   8     224193.29     224665.38      1684.06 o                         
  -5   9   8      95560.48      95201.60       799.02 o                         
  -3   9   8     265383.38     264848.73      1884.17 o                         
  -1   9   8     643145.85     651019.78      4027.58 o                         
   1   9   8      88545.55      89032.31       821.00 o                         
   3   9   8     127694.82     130116.51      1150.56 o                         
   5   9   8     199819.56     203681.16      1564.54 o                         
   7   9   8       1418.50       2214.05       198.63 o                         
   9   9   8     224236.50     224808.65      1812.94 o                         
  11   9   8      95817.53      96052.15      1192.56 o                         
  13   9   8      69977.33      69073.42      1073.06 o                         
  15   9   8     252797.46     249129.38      2560.21 o                         
  17   9   8      45650.61      44824.99      1041.22 o                         
  19   9   8       7715.46       7503.77       575.43 o                         
  21   9   8      19427.01      18944.75       879.32 o                         
 -28  10   8      38436.79      36203.40      1101.12 o                         
 -26  10   8        259.71        658.03       363.57 o                         
 -24  10   8     164704.09     165075.36      2369.16 o                         
 -22  10   8     228519.48     226360.76      2002.57 o                         
 -20  10   8      18947.35      18910.94       553.74 o                         
 -18  10   8      31774.86      33439.23       604.46 o                         
 -16  10   8      17803.81      17925.02       432.19 o                         
 -14  10   8      54076.14      52707.72       629.14 o                         
 -12  10   8     164074.47     164575.73      1297.84 o                         
 -10  10   8      51101.24      50497.54       558.71 o                         
  -8  10   8      11166.31      11558.36       289.74 o                         
  -6  10   8      34925.37      35584.39       461.64 o                         
  -4  10   8        450.25        687.26       136.21 o                         
  -2  10   8      28172.52      28147.76       432.08 o                         
   0  10   8       1999.70       2407.23       175.59 o                         
   2  10   8       7970.07       8011.27       337.57 o                         
   4  10   8      11763.23      11948.76       319.70 o                         
   6  10   8       3848.09       4647.48       232.47 o                         
   8  10   8       3141.46       3463.99       246.75 o                         
  10  10   8       7090.57       7108.47       394.16 o                         
  12  10   8       1253.41       1317.70       303.82 o                         
  14  10   8      13098.84      13212.45       549.91 o                         
  16  10   8      12359.24      12836.40       603.67 o                         
  18  10   8       2515.35       2390.81       402.42 o                         
  20  10   8      25182.81      27818.79      1135.54 o                         
  22  10   8       4175.80       3975.61       590.04 o                         
 -29  11   8         59.00       -218.09       588.72 o                         
 -27  11   8       4677.07       4652.12       557.22 o                         
 -25  11   8      22589.92      22390.59       873.59 o                         
 -23  11   8      12436.62      12889.55       612.44 o                         
 -21  11   8         29.23        402.32       265.44 o                         
 -19  11   8       2817.65       2866.01       275.92 o                         
 -17  11   8       1819.17       2122.09       215.45 o                         
 -15  11   8      32326.17      31307.40       539.29 o                         
 -13  11   8      83449.07      82442.24       870.36 o                         
 -11  11   8      15564.11      15765.73       359.54 o                         
  -9  11   8        239.24        299.82       136.91 o                         
  -7  11   8        101.04        451.69       140.05 o                         
  -5  11   8       2594.01       2697.51       186.43 o                         
  -3  11   8       9622.22       9680.08       279.42 o                         
  -1  11   8      36586.54      37030.65       553.27 o                         
   1  11   8       3591.89       3658.95       221.90 o                         
   3  11   8      11076.28      10726.55       332.24 o                         
   5  11   8      15949.50      15753.21       381.93 o                         
   7  11   8        379.05        586.05       202.47 o                         
   9  11   8       1993.35       2013.41       303.92 o                         
  11  11   8       2414.39       1838.20       300.03 o                         
  13  11   8       5294.65       6600.16       431.07 o                         
  15  11   8      24489.86      25583.36       812.38 o                         
  17  11   8      26099.15      26236.25       813.12 o                         
  19  11   8       4375.93       4167.44       480.39 o                         
  21  11   8         13.68          9.20       416.28 o                         
 -28  12   8      30680.51      29415.87      1222.26 o                         
 -26  12   8      13011.19      13532.97       741.59 o                         
 -24  12   8      35428.27      35543.98       995.06 o                         
 -22  12   8      36546.44      34429.69       816.67 o                         
 -20  12   8        112.77        459.63       269.72 o                         
 -18  12   8      34708.72      33366.61       662.37 o                         
 -16  12   8        972.16        930.69       253.61 o                         
 -14  12   8      38542.32      38436.29       657.49 o                         
 -12  12   8     114020.88     116062.14      1215.61 o                         
 -10  12   8       5982.06       6636.77       285.98 o                         
  -8  12   8       1075.25       1504.08       200.15 o                         
  -6  12   8        443.81        555.30       174.67 o                         
  -4  12   8      98752.15      99414.00      1011.66 o                         
  -2  12   8      68998.73      69305.56       781.95 o                         
   0  12   8      18072.11      17866.49       411.05 o                         
   2  12   8        267.46        698.62       199.93 o                         
   4  12   8      35972.05      36000.36       600.64 o                         
   6  12   8      87982.31      88012.48      1024.11 o                         
   8  12   8      71163.03      71464.25      1070.49 o                         
  10  12   8       2217.09       2912.40       400.09 o                         
  12  12   8       1622.64       2453.58       398.70 o                         
  14  12   8      16398.96      16724.47       679.35 o                         
  16  12   8      68768.87      67001.56      1518.32 o                         
  18  12   8      19594.13      19976.08       807.67 o                         
  20  12   8        102.37         21.87       387.60 o                         
 -25  13   8        283.37        -86.53       391.35 o                         
 -23  13   8      11132.07      12233.83       704.93 o                         
 -21  13   8      10772.70      11439.23       587.31 o                         
 -19  13   8      19432.97      21578.88       808.34 o                         
 -17  13   8      79044.88      77656.03      1135.95 o                         
 -15  13   8       4605.70       5274.05       376.12 o                         
 -13  13   8      61287.67      60117.55       891.43 o                         
 -11  13   8      56109.55      56625.38       833.85 o                         
  -9  13   8       6112.22       6002.25       289.75 o                         
  -7  13   8     211733.02     211301.53      1984.03 o                         
  -5  13   8     130349.73     129736.63      1205.58 o                         
  -3  13   8      23484.29      23525.36       491.77 o                         
  -1  13   8     213228.42     214219.87      1719.64 o                         
   1  13   8      17752.59      17836.65       432.51 o                         
   3  13   8      80473.42      80561.31      1250.67 o                         
   5  13   8     150328.58     150786.56      1421.19 o                         
   7  13   8        138.89         64.59       267.31 o                         
   9  13   8     147321.09     150447.00      1721.09 o                         
  11  13   8      73268.81      71620.43      1251.05 o                         
  13  13   8      22684.85      23451.61       949.68 o                         
  15  13   8      65990.45      64044.05      1218.64 o                         
  17  13   8       4350.09       5129.75       522.08 o                         
  19  13   8      32041.62      32297.09      1769.34 o                         
 -24  14   8       3113.02       2937.54       588.64 o                         
 -22  14   8      12839.26      12367.25       728.97 o                         
 -20  14   8         91.32       -307.82       385.30 o                         
 -18  14   8      56799.44      57691.52      1067.39 o                         
 -16  14   8      98936.63      97235.64      1473.95 o                         
 -14  14   8      27140.07      26335.07       665.59 o                         
 -12  14   8      10146.63      10722.55       432.06 o                         
 -10  14   8      19691.32      20745.60       588.50 o                         
  -8  14   8       1266.94       1064.54       254.09 o                         
  -6  14   8      68454.52      66398.90      1167.25 o                         
  -4  14   8      72545.14      72816.92       872.26 o                         
  -2  14   8       3662.85       3818.90       269.80 o                         
   0  14   8      15643.99      15558.26       441.17 o                         
   2  14   8      12937.01      12917.18       398.89 o                         
   4  14   8      10916.28      11651.17       392.08 o                         
   6  14   8      69696.18      71019.52       984.86 o                         
   8  14   8      42584.87      42990.54       923.06 o                         
  10  14   8         12.62        119.54       291.79 o                         
  12  14   8      14986.81      14748.57       682.16 o                         
  14  14   8       7328.20       7872.89       550.90 o                         
  16  14   8       5158.65       5294.79       518.03 o                         
 -23  15   8       1511.19       1524.73       528.19 o                         
 -21  15   8      69659.96      69690.13      1447.76 o                         
 -19  15   8      44935.88      45461.54      1239.17 o                         
 -17  15   8       3150.61       3270.02       406.82 o                         
 -15  15   8      53557.49      54109.87      1369.60 o                         
 -13  15   8      19546.93      19657.00       608.86 o                         
 -11  15   8       8405.02       8870.46       547.01 o                         
  -9  15   8      51111.92      51569.36       996.51 o                         
  -7  15   8       1419.55       1895.72       314.12 o                         
  -5  15   8      21929.56      22842.03       609.80 o                         
  -3  15   8      14026.36      13873.44       461.96 o                         
  -1  15   8          3.75        119.23       214.05 o                         
   1  15   8       1066.59       1258.20       238.72 o                         
   3  15   8         89.66        463.92       234.87 o                         
   5  15   8       2322.81       2362.74       320.15 o                         
   7  15   8         63.33        -15.20       334.67 o                         
   9  15   8         15.55        265.60       300.65 o                         
  11  15   8       4259.83       4467.92       447.05 o                         
  13  15   8       8170.27       7905.04       605.44 o                         
  15  15   8        204.78         82.11       411.22 o                         
 -22  16   8        808.13       1410.18       450.98 o                         
 -20  16   8      34336.97      33355.40      1081.25 o                         
 -18  16   8      40274.47      39722.24       989.71 o                         
 -16  16   8       6476.50       6905.45       491.24 o                         
 -14  16   8      16368.70      15654.32       597.85 o                         
 -12  16   8       1528.64       1913.97       325.13 o                         
 -10  16   8      32319.95      32865.95       979.79 o                         
  -8  16   8     100921.25     100966.63      1467.89 o                         
  -6  16   8       3707.06       4573.58       577.01 o                         
  -4  16   8      24225.50      23690.34       618.52 o                         
  -2  16   8       9254.13       9579.03       436.20 o                         
   0  16   8      31173.78      31068.30       652.58 o                         
   2  16   8      69952.71      70568.31      1032.24 o                         
   4  16   8      12398.31      13659.62       528.44 o                         
   6  16   8      22531.18      23433.75       711.00 o                         
   8  16   8      21793.88      22088.07       698.52 o                         
  10  16   8       9422.66       9567.88       582.40 o                         
  12  16   8      67924.41      69638.01      1439.31 o                         
  14  16   8      11661.96      12003.08       716.22 o                         
 -19  17   8      19423.08      16795.44       779.62 o                         
 -17  17   8      26577.89      26405.40      1169.70 o                         
 -15  17   8       1271.59        883.08       370.03 o                         
 -13  17   8       3520.18       2974.70       524.26 o                         
 -11  17   8        854.80        960.53       341.21 o                         
  -9  17   8       7199.61       7738.42       512.07 o                         
  -7  17   8      28119.39      27053.91       783.26 o                         
  -5  17   8      21005.58      21146.63       701.18 o                         
  -3  17   8       1841.05       1931.72       356.79 o                         
  -1  17   8       9888.86       9893.84       507.48 o                         
   1  17   8         48.61        266.09       392.62 o                         
   3  17   8      21476.40      22142.94       734.29 o                         
   5  17   8      18945.88      20383.71       784.36 o                         
   7  17   8        489.25        418.04       374.30 o                         
   9  17   8      19019.58      18368.97       759.82 o                         
  11  17   8      11058.61      11218.86       671.99 o                         
 -16  18   8      17011.27      15959.02       763.31 o                         
 -14  18   8      15952.24      14316.90       699.71 o                         
 -12  18   8       6560.23       5945.41       535.66 o                         
 -10  18   8      99740.97     101110.80      1583.38 o                         
  -8  18   8      82302.65      82420.98      1384.85 o                         
  -6  18   8        161.56         14.06       357.27 o                         
  -4  18   8      37306.82      37980.62       987.54 o                         
  -2  18   8        419.18        826.13       335.49 o                         
   0  18   8     109784.79     111314.20      1595.42 o                         
   2  18   8     169437.12     165531.35      2344.37 o                         
   4  18   8      26892.93      27800.20       911.92 o                         
   6  18   8      13803.24      14779.65       786.83 o                         
   8  18   8      10496.54       9880.38       744.34 o                         
 -13  19   8       3728.04       4139.37       493.06 o                         
 -11  19   8      32451.05      32950.58      1159.71 o                         
  -9  19   8      69799.34      68864.77      1517.56 o                         
  -7  19   8      12536.87      12851.39       623.33 o                         
  -5  19   8       2116.35       2039.82       401.51 o                         
  -3  19   8        684.24        399.55       356.63 o                         
  -1  19   8       5443.58       5163.92       528.31 o                         
   1  19   8      13400.73      12859.71       767.48 o                         
   3  19   8       4192.94       3885.02       615.99 o                         
   5  19   8         20.12       -232.69       512.51 o                         
  -8  20   8       3139.49       3007.80       437.88 o                         
  -6  20   8       4085.31       4369.20       532.28 o                         
  -4  20   8      24705.03      23930.48       935.34 o                         
  -2  20   8       4191.54       4489.50       465.10 o                         
   0  20   8      17359.24      15294.96       817.57 o                         
 -33   1   9       8024.85       7980.54       546.53 o                         
 -31   1   9       4201.19       3753.79       426.29 o                         
 -29   1   9       2386.01       2505.87       426.76 o                         
 -27   1   9        738.14       1319.78       297.42 o                         
 -25   1   9      27157.53      26306.52       652.90 o                         
 -23   1   9      39697.71      39335.88       703.41 o                         
 -21   1   9         37.26        187.19       151.72 o                         
 -19   1   9      26574.07      26814.43       419.54 o                         
 -17   1   9       5688.65       5831.08       189.09 o                         
 -15   1   9     131885.22     129751.07       890.82 o                         
 -13   1   9     265959.07     268828.91      1682.83 o                         
 -11   1   9      41547.27      41947.72       396.83 o                         
  -9   1   9     103601.21     100688.97       674.92 o                         
  -7   1   9      50808.10      49380.92       381.78 o                         
  -5   1   9     259469.59     263665.45      1466.69 o                         
  -3   1   9     835841.25     838110.52      4401.24 o                         
  -1   1   9     227557.80     224496.41      1266.32 o                         
   1   1   9      34652.17      34162.96       306.50 o                         
   3   1   9     183668.71     179639.37      1270.73 o                         
   5   1   9       3023.25       3779.61       169.59 o                         
   7   1   9     527444.81     518298.65      3016.34 o                         
   9   1   9     328066.66     318659.44      1926.02 o                         
  11   1   9        569.47        906.63       152.78 o                         
  13   1   9      86001.99      88064.88       849.18 o                         
  15   1   9       3156.33       3692.20       221.64 o                         
  17   1   9      82079.37      82149.25       922.31 o                         
  19   1   9     130438.02     128313.44      1380.70 o                         
  21   1   9       5693.10       6007.33       434.14 o                         
  23   1   9      16201.32      15631.84       802.78 o                         
  25   1   9       5611.24       7197.95      2066.08 o                         
 -32   2   9      16820.92      18032.22       822.31 o                         
 -30   2   9     197049.55     192734.36      2212.31 o                         
 -28   2   9      46917.39      43160.01       994.24 o                         
 -26   2   9     109360.69     109545.46      1362.13 o                         
 -24   2   9     249443.61     246711.73      2206.75 o                         
 -22   2   9       7630.22       7796.53       316.77 o                         
 -20   2   9     161972.39     160409.34      1324.18 o                         
 -18   2   9     158085.62     157470.09      1219.35 o                         
 -16   2   9      25725.29      25331.15       323.32 o                         
 -14   2   9     348301.60     349737.08      2076.58 o                         
 -12   2   9     155566.75     154930.34       957.71 o                         
 -10   2   9      28549.18      28156.15       310.94 o                         
  -8   2   9     122855.35     122502.58       785.54 o                         
  -6   2   9       1268.62       1718.65        96.67 o                         
  -4   2   9     121527.20     121277.33       760.50 o                         
  -2   2   9     137193.69     138636.89       850.09 o                         
   0   2   9       7088.29       7485.91       141.08 o                         
   2   2   9      15992.86      15894.24       204.12 o                         
   4   2   9         96.54        306.85        74.38 o                         
   6   2   9       1324.94       1451.69       109.00 o                         
   8   2   9       9702.71       9614.93       224.55 o                         
  10   2   9        854.72        895.81       117.71 o                         
  12   2   9       9661.09       9996.51       276.29 o                         
  14   2   9       3190.75       3083.91       209.28 o                         
  16   2   9       5523.98       5694.85       263.38 o                         
  18   2   9      38717.04      39324.72       657.08 o                         
  20   2   9      24293.02      23880.25       686.87 o                         
  22   2   9       8978.59       8926.74       547.77 o                         
  24   2   9      46982.35      45205.11      1376.06 o                         
 -33   3   9      46081.33      45961.04      1370.57 o                         
 -31   3   9      48325.46      48307.99      1111.92 o                         
 -29   3   9       3319.49       3483.96       413.59 o                         
 -27   3   9       4846.55       4963.58       361.15 o                         
 -25   3   9        122.03        433.33       216.34 o                         
 -23   3   9      36856.53      36010.91       577.19 o                         
 -21   3   9     106098.43     105472.08      1001.38 o                         
 -19   3   9     112540.49     112497.24      1131.72 o                         
 -17   3   9       6327.54       6596.87       191.41 o                         
 -15   3   9      18603.74      18661.20       279.19 o                         
 -13   3   9       4934.42       5738.64       158.40 o                         
 -11   3   9     131643.66     131091.10       886.98 o                         
  -9   3   9     192539.28     193883.02      1241.58 o                         
  -7   3   9      59513.83      59959.45       441.88 o                         
  -5   3   9      51881.34      51488.66       382.46 o                         
  -3   3   9     153250.79     153324.68       940.07 o                         
  -1   3   9       1215.55       1418.45       105.12 o                         
   1   3   9     102858.83     102563.64       725.44 o                         
   3   3   9     112454.14     111458.98       887.80 o                         
   5   3   9       6829.06       6908.46       155.74 o                         
   7   3   9      94359.34      93509.85       738.40 o                         
   9   3   9      56817.29      57060.03       565.12 o                         
  11   3   9       8650.40       8520.06       250.67 o                         
  13   3   9      74236.65      73154.41       779.04 o                         
  15   3   9      43081.28      42835.81       613.38 o                         
  17   3   9        481.29        528.83       217.03 o                         
  19   3   9      26763.38      26629.83       614.54 o                         
  21   3   9       5901.03       6573.71       459.76 o                         
  23   3   9      17817.16      18534.12       826.43 o                         
 -32   4   9        330.86        325.23       410.57 o                         
 -30   4   9       7029.66       6215.97       516.48 o                         
 -28   4   9        601.53        652.14       320.03 o                         
 -26   4   9       9075.71       9321.69       400.60 o                         
 -24   4   9          1.89        311.46       209.72 o                         
 -22   4   9      40803.28      40961.76       600.78 o                         
 -20   4   9      53064.66      51565.23       650.07 o                         
 -18   4   9       3151.75       3829.11       207.95 o                         
 -16   4   9       6579.85       6968.19       192.36 o                         
 -14   4   9       2687.78       2846.18       132.38 o                         
 -12   4   9     207913.47     207636.16      1309.24 o                         
 -10   4   9     292102.58     291127.83      1732.46 o                         
  -8   4   9       9330.13       9706.51       155.71 o                         
  -6   4   9      72115.65      70248.90       597.42 o                         
  -4   4   9      27004.00      26304.94       291.15 o                         
  -2   4   9      85523.96      85565.84       661.69 o                         
   0   4   9     342627.35     338105.75      1891.92 o                         
   2   4   9     107558.03     104849.14       734.33 o                         
   4   4   9     128472.85     126118.05       850.88 o                         
   6   4   9     145911.03     141975.54       958.03 o                         
   8   4   9       3485.98       3672.55       168.98 o                         
  10   4   9     102323.52     101200.19       848.27 o                         
  12   4   9       7113.87       7611.59       256.13 o                         
  14   4   9      42025.99      40478.40       572.75 o                         
  16   4   9     117248.80     117010.61      1544.63 o                         
  18   4   9      12844.96      12723.77       501.24 o                         
  20   4   9      10375.89       9840.32       519.38 o                         
  22   4   9       6313.37       6463.24       496.12 o                         
  24   4   9      11869.90      12371.18       720.23 o                         
 -31   5   9      14169.87      15352.28       704.21 o                         
 -29   5   9       6613.69       7246.93       466.26 o                         
 -27   5   9      22910.97      22764.87       646.28 o                         
 -25   5   9       4046.75       4365.25       300.55 o                         
 -23   5   9      43304.21      43516.46       645.65 o                         
 -21   5   9      12100.64      12270.20       365.07 o                         
 -19   5   9      52448.76      53790.02       709.58 o                         
 -17   5   9      59565.29      59411.51       607.74 o                         
 -15   5   9        914.82       1137.19       114.07 o                         
 -13   5   9      75545.53      73428.64       648.38 o                         
 -11   5   9       3050.97       3617.78       125.71 o                         
  -9   5   9     230734.97     231604.65      1408.08 o                         
  -7   5   9     451143.76     454732.46      2582.04 o                         
  -5   5   9      66845.47      67861.16       563.24 o                         
  -3   5   9      16503.38      16910.92       244.09 o                         
  -1   5   9       5400.61       6157.48       228.76 o                         
   1   5   9     401639.30     403174.09      2393.12 o                         
   3   5   9     711065.65     704285.71      4020.92 o                         
   5   5   9     117795.30     116405.27       829.51 o                         
   7   5   9       8263.71       8736.55       222.03 o                         
   9   5   9        260.29        341.62       123.61 o                         
  11   5   9     133818.69     131478.55      1091.60 o                         
  13   5   9     201529.50     197425.54      1562.03 o                         
  15   5   9      65836.44      66301.74      1022.97 o                         
  17   5   9       7184.46       7744.80       455.63 o                         
  19   5   9       8922.62       9789.17       585.76 o                         
  21   5   9      22256.50      21844.76       796.00 o                         
  23   5   9      68419.24      68577.00      1319.58 o                         
 -32   6   9       1736.69        940.07       433.20 o                         
 -30   6   9      48039.14      48783.73      1131.28 o                         
 -28   6   9      15503.02      16904.24       632.56 o                         
 -26   6   9       7764.19       8326.83       426.14 o                         
 -24   6   9      25559.03      26023.62       608.10 o                         
 -22   6   9       2355.36       2515.24       246.39 o                         
 -20   6   9      56241.57      55955.15       774.14 o                         
 -18   6   9     160845.62     159966.85      1388.26 o                         
 -16   6   9      45184.26      45308.64       581.95 o                         
 -14   6   9       6339.33       6691.83       185.39 o                         
 -12   6   9        819.63       1002.30       101.42 o                         
 -10   6   9      79927.23      79962.63       618.91 o                         
  -8   6   9     168800.43     167824.03      1090.40 o                         
  -6   6   9     119998.20     119068.64       877.95 o                         
  -4   6   9      46729.09      46688.45       463.13 o                         
  -2   6   9         72.68        200.91        74.11 o                         
   0   6   9       1844.66       2239.00       110.45 o                         
   2   6   9      18428.17      17760.53       232.52 o                         
   4   6   9      55177.03      55438.07       516.02 o                         
   6   6   9      22273.14      22170.87       333.96 o                         
   8   6   9        295.40        356.38       130.09 o                         
  10   6   9      21368.21      22298.51       417.90 o                         
  12   6   9      37456.84      37408.90       586.80 o                         
  14   6   9       9773.09      10211.98       409.27 o                         
  16   6   9        164.17        154.16       297.78 o                         
  18   6   9       1453.24       1338.51       339.93 o                         
  20   6   9       3478.80       3386.25       505.29 o                         
  22   6   9      30483.97      30400.31       873.30 o                         
 -31   7   9       3308.74       3134.47       472.57 o                         
 -29   7   9     103245.73     107405.27      1702.04 o                         
 -27   7   9     332085.92     335560.11      3309.89 o                         
 -25   7   9      98490.15      99180.74      1234.30 o                         
 -23   7   9       9340.77      10495.47       410.33 o                         
 -21   7   9      30674.44      30280.50       590.10 o                         
 -19   7   9      14679.02      15695.28       436.48 o                         
 -17   7   9     293274.89     298380.54      2266.86 o                         
 -15   7   9     279327.35     279327.40      2115.87 o                         
 -13   7   9         45.85        386.68       102.75 o                         
 -11   7   9     112823.69     112433.50       830.28 o                         
  -9   7   9      21135.78      21167.16       282.35 o                         
  -7   7   9      12685.91      12849.66       248.38 o                         
  -5   7   9      73963.54      74088.07       610.06 o                         
  -3   7   9      26880.81      26438.93       323.51 o                         
  -1   7   9      67263.90      67278.98       724.13 o                         
   1   7   9     103146.68     102754.55       784.41 o                         
   3   7   9      30415.86      31152.11       367.32 o                         
   5   7   9       7910.28       8115.54       263.54 o                         
   7   7   9       4597.82       5040.32       218.99 o                         
   9   7   9       6405.41       6646.89       270.18 o                         
  11   7   9        679.43        849.98       178.19 o                         
  13   7   9      18840.36      19043.97       537.61 o                         
  15   7   9      47139.19      47059.79       889.37 o                         
  17   7   9      10481.66      11066.44       556.84 o                         
  19   7   9      11091.26      11366.52       658.41 o                         
  21   7   9      44849.32      44194.31      1328.38 o                         
  23   7   9       5384.15       5214.90       562.45 o                         
 -30   8   9       3881.11       3010.42       541.58 o                         
 -28   8   9       2052.48       2327.48       438.00 o                         
 -26   8   9      29883.65      30144.84       812.33 o                         
 -24   8   9       8687.60       8446.61       409.53 o                         
 -22   8   9       2588.21       3186.05       274.40 o                         
 -20   8   9       2438.26       2905.69       239.38 o                         
 -18   8   9     109769.72     109786.48      1105.93 o                         
 -16   8   9     272707.64     272366.19      2189.50 o                         
 -14   8   9     129124.31     128350.71      1135.27 o                         
 -12   8   9       7521.36       7922.96       209.54 o                         
 -10   8   9      32448.85      32101.17       369.81 o                         
  -8   8   9     146487.13     146171.84      1049.42 o                         
  -6   8   9     746611.06     748291.29      4293.41 o                         
  -4   8   9     280797.94     282182.12      1847.31 o                         
  -2   8   9      12366.98      12617.48       283.51 o                         
   0   8   9     236927.82     235927.58      1649.78 o                         
   2   8   9       6479.78       6281.71       203.56 o                         
   4   8   9     252997.02     251877.62      1754.14 o                         
   6   8   9     304650.70     303781.54      2373.74 o                         
   8   8   9      13452.72      14669.68       483.91 o                         
  10   8   9     233406.47     229216.85      1940.45 o                         
  12   8   9     151635.09     150817.58      1625.38 o                         
  14   8   9       5920.66       7090.13       420.59 o                         
  16   8   9      59428.70      62080.02      1195.16 o                         
  18   8   9        144.65        209.77       359.10 o                         
  20   8   9     133529.30     132255.11      2222.88 o                         
  22   8   9      89745.97      90946.89      2102.47 o                         
 -29   9   9      33246.41      32812.34       974.43 o                         
 -27   9   9      36684.50      36251.16      1009.17 o                         
 -25   9   9       7990.80       8784.34       468.50 o                         
 -23   9   9       1366.93       2005.25       307.36 o                         
 -21   9   9       2335.34       2311.89       268.97 o                         
 -19   9   9       1986.25       2371.70       234.26 o                         
 -17   9   9      38224.39      36675.90       605.15 o                         
 -15   9   9        144.49        590.64       174.29 o                         
 -13   9   9      43183.22      44086.10       532.61 o                         
 -11   9   9      75603.98      75450.35       725.94 o                         
  -9   9   9      15650.04      15703.33       400.84 o                         
  -7   9   9      16238.96      16196.79       310.77 o                         
  -5   9   9      46758.26      47322.27       539.23 o                         
  -3   9   9     142672.43     143607.85      1115.36 o                         
  -1   9   9     178928.56     179401.95      1388.48 o                         
   1   9   9     118232.45     119756.00      1090.18 o                         
   3   9   9      81638.75      81728.94       872.28 o                         
   5   9   9      90927.93      92220.95       995.58 o                         
   7   9   9     150892.43     150280.91      1406.76 o                         
   9   9   9     113083.39     112554.96      1173.40 o                         
  11   9   9      72311.07      72218.06      1042.06 o                         
  13   9   9      34245.84      34905.54       802.96 o                         
  15   9   9      44796.55      44811.86       984.34 o                         
  17   9   9      40965.15      40901.75      1017.06 o                         
  19   9   9      18146.50      18502.03       760.49 o                         
  21   9   9        611.96        697.23       439.26 o                         
 -28  10   9        416.69        142.38       449.58 o                         
 -26  10   9         12.16        104.12       324.37 o                         
 -24  10   9       9526.06       9228.48       540.56 o                         
 -22  10   9      46980.13      47432.66       867.09 o                         
 -20  10   9      53327.51      54512.06       809.75 o                         
 -18  10   9      11561.96      12075.72       413.95 o                         
 -16  10   9       2275.11       2360.61       214.75 o                         
 -14  10   9      24449.33      24996.65       443.14 o                         
 -12  10   9     178094.97     178078.34      1459.54 o                         
 -10  10   9     241277.23     243262.78      1776.75 o                         
  -8  10   9      37734.60      38366.64       539.38 o                         
  -6  10   9       5200.11       5266.98       212.71 o                         
  -4  10   9       8955.95       9211.24       289.85 o                         
  -2  10   9     152093.12     151645.06      1344.69 o                         
   0  10   9     203718.84     204475.53      1648.88 o                         
   2  10   9      46665.87      47102.48       631.78 o                         
   4  10   9      36577.56      36745.62       560.52 o                         
   6  10   9      83780.31      83245.59      1016.97 o                         
   8  10   9        376.67        959.22       219.34 o                         
  10  10   9      64791.50      64440.52       997.64 o                         
  12  10   9       7145.35       7611.60       466.03 o                         
  14  10   9      37274.02      36381.17       896.48 o                         
  16  10   9      80782.94      80054.64      1392.37 o                         
  18  10   9      23248.78      21850.86       833.85 o                         
  20  10   9         33.93       -157.44       463.26 o                         
 -29  11   9       2166.27       2998.97      1199.59 o                         
 -27  11   9      26051.18      26039.21      1094.35 o                         
 -25  11   9      13586.66      13358.47       746.65 o                         
 -23  11   9     294087.53     291980.23      2947.15 o                         
 -21  11   9     303193.12     303728.17      2597.21 o                         
 -19  11   9      18684.76      18934.19       508.97 o                         
 -17  11   9      51999.96      51383.97       705.60 o                         
 -15  11   9      35308.84      34774.13       602.81 o                         
 -13  11   9      54490.70      54690.98       707.91 o                         
 -11  11   9     167888.93     167484.44      1466.57 o                         
  -9  11   9       7252.90       7494.92       276.11 o                         
  -7  11   9      63748.58      63870.72       683.43 o                         
  -5  11   9      81508.29      82081.17       823.68 o                         
  -3  11   9       7238.27       7450.83       267.04 o                         
  -1  11   9       3093.74       3739.40       238.06 o                         
   1  11   9        930.83       1380.90       194.80 o                         
   3  11   9      60425.38      60844.38       765.02 o                         
   5  11   9      26264.16      27142.92       551.70 o                         
   7  11   9      19859.60      21307.69       529.74 o                         
   9  11   9      37617.12      38848.65       776.09 o                         
  11  11   9      52876.62      53061.60      1026.02 o                         
  13  11   9      12125.13      12326.73       583.58 o                         
  15  11   9        842.35       1187.98       373.56 o                         
  17  11   9       4276.45       4328.85       523.08 o                         
  19  11   9       2489.55       2003.28       470.17 o                         
 -26  12   9       3714.64       3956.83       552.63 o                         
 -24  12   9      39521.02      38636.04      1276.18 o                         
 -22  12   9      75997.45      75019.32      1229.86 o                         
 -20  12   9      31111.92      32489.00       850.07 o                         
 -18  12   9        804.76       1044.98       269.51 o                         
 -16  12   9       2121.99       2479.26       280.98 o                         
 -14  12   9      90867.07      89191.88      1118.61 o                         
 -12  12   9     304987.42     305992.24      2666.51 o                         
 -10  12   9     275464.55     269710.75      2170.82 o                         
  -8  12   9      10329.60      10434.17       315.66 o                         
  -6  12   9      16373.25      16289.02       374.39 o                         
  -4  12   9       5987.19       6127.49       267.25 o                         
  -2  12   9     211677.31     213150.38      1689.82 o                         
   0  12   9     243608.87     241078.74      1942.20 o                         
   2  12   9      46856.68      47031.26       684.30 o                         
   4  12   9      84760.08      84507.39      1020.43 o                         
   6  12   9     104510.78     101650.55      1146.42 o                         
   8  12   9          2.14        351.67       287.27 o                         
  10  12   9      70267.43      69043.38      1102.23 o                         
  12  12   9      10529.67      10482.97       573.03 o                         
  14  12   9      25852.58      28104.32       883.28 o                         
  16  12   9     151837.14     150434.90      2385.49 o                         
  18  12   9      69681.15      70896.12      1439.97 o                         
 -25  13   9       5779.27       5667.42       540.49 o                         
 -23  13   9       6085.21       6460.89       565.17 o                         
 -21  13   9      28499.59      28940.09       850.02 o                         
 -19  13   9      20545.49      19838.63       649.95 o                         
 -17  13   9        364.25        473.27       329.59 o                         
 -15  13   9      31478.89      31051.52       872.03 o                         
 -13  13   9      48290.06      49015.71       861.04 o                         
 -11  13   9       9312.42      10066.87       382.36 o                         
  -9  13   9      10667.98      10356.46       367.55 o                         
  -7  13   9        661.06        846.05       194.78 o                         
  -5  13   9     106926.00     106247.40      1085.34 o                         
  -3  13   9     247561.65     248344.90      2003.04 o                         
  -1  13   9     159738.82     159128.45      1396.05 o                         
   1  13   9      27063.14      26617.81       527.00 o                         
   3  13   9       5219.60       5831.20       311.48 o                         
   5  13   9      88194.70      90143.07      1104.95 o                         
   7  13   9     303236.43     307887.95      2839.06 o                         
   9  13   9     201378.56     203412.08      2248.99 o                         
  11  13   9      33536.69      33133.12       892.23 o                         
  13  13   9       1804.36       1937.41       412.05 o                         
  15  13   9      11264.12      11665.12       705.51 o                         
  17  13   9      51601.85      49877.47      1265.82 o                         
 -24  14   9      61460.18      63319.59      1513.44 o                         
 -22  14   9       4204.01       4558.84       582.82 o                         
 -20  14   9       2474.84       2448.46       379.27 o                         
 -18  14   9      16996.56      15798.22       628.97 o                         
 -16  14   9     141981.84     140302.85      2749.53 o                         
 -14  14   9     152972.36     151610.43      1766.31 o                         
 -12  14   9      28573.66      27239.94       641.02 o                         
 -10  14   9         17.68        264.96       230.75 o                         
  -8  14   9      23431.84      23768.43       569.48 o                         
  -6  14   9     190977.08     191705.17      1840.05 o                         
  -4  14   9     151552.66     149082.31      1391.37 o                         
  -2  14   9       5082.57       5776.43       323.86 o                         
   0  14   9      19722.75      19658.96       512.32 o                         
   2  14   9         56.33        274.84       207.26 o                         
   4  14   9      67862.24      68122.49      1042.21 o                         
   6  14   9      64804.41      65287.20      1057.45 o                         
   8  14   9       3115.71       3089.61       400.33 o                         
  10  14   9      53724.58      54875.90      1063.77 o                         
  12  14   9      22253.07      22204.46       850.57 o                         
  14  14   9        111.79        313.81       395.53 o                         
  16  14   9       1274.23        790.05       422.18 o                         
 -23  15   9       3504.06       4038.33       735.18 o                         
 -21  15   9        107.91        -17.05       386.28 o                         
 -19  15   9      24020.15      23897.93       751.39 o                         
 -17  15   9      98755.06      98609.32      1482.85 o                         
 -15  15   9      69531.59      69551.78      1218.41 o                         
 -13  15   9         49.28       -268.05       268.05 o                         
 -11  15   9      21537.72      21268.98       743.99 o                         
  -9  15   9        800.95        724.81       371.53 o                         
  -7  15   9       6163.59       6591.49       401.43 o                         
  -5  15   9        211.83        475.02       239.91 o                         
  -3  15   9       5934.90       5994.76       359.91 o                         
  -1  15   9      31338.13      31299.53       621.72 o                         
   1  15   9      39386.51      38854.99       773.97 o                         
   3  15   9      21533.54      21658.21       572.81 o                         
   5  15   9      13356.85      13957.50       522.12 o                         
   7  15   9      33574.91      34861.81       831.97 o                         
   9  15   9      13601.94      13638.55       606.84 o                         
  11  15   9       7968.40       7545.00       562.75 o                         
  13  15   9       8943.34       8822.78       604.55 o                         
  15  15   9      18613.53      17696.91      1187.44 o                         
 -22  16   9       1266.37       1521.53       598.26 o                         
 -20  16   9      83648.30      81148.65      1611.65 o                         
 -18  16   9     184030.52     182673.04      2193.00 o                         
 -16  16   9      55648.56      53294.43      1150.88 o                         
 -14  16   9        305.61        718.94       303.77 o                         
 -12  16   9        378.52        207.21       340.74 o                         
 -10  16   9      51542.00      51039.94      1021.43 o                         
  -8  16   9     149788.69     146924.38      1871.51 o                         
  -6  16   9     173279.01     173277.99      1981.27 o                         
  -4  16   9      27942.73      27342.58       706.61 o                         
  -2  16   9         16.14        372.39       263.46 o                         
   0  16   9        325.93        308.88       256.63 o                         
   2  16   9      10603.54      10126.96       514.35 o                         
   4  16   9      26368.95      26157.22       684.38 o                         
   6  16   9      24003.80      23271.13       709.94 o                         
   8  16   9       2192.90       2214.14       399.34 o                         
  10  16   9      32157.86      33155.36       915.29 o                         
  12  16   9      52200.02      52442.73      1144.25 o                         
 -19  17   9       8903.75       8582.63       564.59 o                         
 -17  17   9        483.94        523.85       334.20 o                         
 -15  17   9      22184.41      20784.79       739.69 o                         
 -13  17   9      47775.39      47803.40      1112.98 o                         
 -11  17   9       3672.18       4745.79       442.98 o                         
  -9  17   9     181682.80     180927.94      2219.51 o                         
  -7  17   9     165046.18     168587.26      1997.18 o                         
  -5  17   9       2878.89       2919.36       412.12 o                         
  -3  17   9      14473.37      14925.29       569.55 o                         
  -1  17   9       8251.90       9258.61       545.04 o                         
   1  17   9     224962.67     228574.37      3215.25 o                         
   3  17   9     338565.13     341331.83      3934.95 o                         
   5  17   9      75605.44      75662.36      1311.32 o                         
   7  17   9       3735.85       3698.53       447.50 o                         
   9  17   9         71.56       -264.29       372.33 o                         
  11  17   9      86842.72      87706.98      3156.23 o                         
 -16  18   9       6474.24       5610.36       584.42 o                         
 -14  18   9        454.81        178.41       366.30 o                         
 -12  18   9      21109.00      21187.97       815.21 o                         
 -10  18   9      90984.91      91656.14      1512.56 o                         
  -8  18   9      67641.71      67670.87      1211.18 o                         
  -6  18   9       9874.94      11105.73       571.54 o                         
  -4  18   9        829.21        637.37       368.13 o                         
  -2  18   9      10502.28      10041.22       548.68 o                         
   0  18   9      30239.42      29598.59       905.55 o                         
   2  18   9      21481.76      20586.03       853.85 o                         
   4  18   9        164.63       -352.03       352.03 o                         
   6  18   9       3414.57       3182.22       537.45 o                         
   8  18   9        233.72        147.07       566.00 o                         
 -13  19   9        573.47        437.75       411.13 o                         
 -11  19   9       5387.06       5448.98       786.17 o                         
  -9  19   9       7278.78       6970.02       517.19 o                         
  -7  19   9        750.37        817.67       390.67 o                         
  -5  19   9       8163.67       9018.38       598.78 o                         
  -3  19   9      20804.76      19472.45       741.00 o                         
  -1  19   9      14388.69      14302.00       755.67 o                         
   1  19   9       1125.52       1002.88       464.93 o                         
   3  19   9       3231.62       3496.06       568.79 o                         
 -32   0  10      12104.54      13025.42       948.07 o                         
 -30   0  10      20481.87      22323.36      1283.20 o                         
 -28   0  10      42980.51      44686.77      1449.85 o                         
 -26   0  10      11302.10      10661.06       661.43 o                         
 -24   0  10        854.61        930.96       376.20 o                         
 -22   0  10         68.27        248.89       225.14 o                         
 -20   0  10      41189.43      41997.17      1041.16 o                         
 -18   0  10     130369.75     130621.36      1569.42 o                         
 -16   0  10      42601.25      42904.40       736.03 o                         
 -14   0  10     116279.74     115643.35      1149.54 o                         
 -12   0  10     395220.40     397078.94      3733.29 o                         
 -10   0  10       1236.70       1615.69       133.17 o                         
  -8   0  10     217532.79     216768.60      1859.45 o                         
  -6   0  10       5106.06       4864.55       176.61 o                         
  -4   0  10     582314.59     585682.98      4561.94 o                         
  -2   0  10    1327675.10    1305528.34     10506.08 o                         
   0   0  10     570143.73     566668.50      4710.86 o                         
   2   0  10       1761.33       2087.75       179.25 o                         
   4   0  10      24725.90      24371.06       491.95 o                         
   6   0  10     351772.79     338861.39      4165.10 o                         
   8   0  10    1031633.96    1001263.76      8249.14 o                         
  10   0  10     837546.10     826112.17      6951.32 o                         
  12   0  10      28520.77      28728.82       646.73 o                         
  14   0  10      45247.86      44907.19       877.46 o                         
  16   0  10        390.14        489.46       266.06 o                         
  18   0  10     238523.77     235785.07      3293.50 o                         
  20   0  10     153289.21     157270.06      3288.80 o                         
  22   0  10      16542.02      17050.10      1033.90 o                         
  24   0  10      24086.43      22597.36      2700.08 o                         
 -33   1  10      15904.79      14546.44       680.95 o                         
 -31   1  10      12414.59      11971.59       588.62 o                         
 -29   1  10      77179.85      78394.28      1346.28 o                         
 -27   1  10      15681.27      15673.55       549.91 o                         
 -25   1  10      71998.07      70449.19      1034.39 o                         
 -23   1  10     234766.66     232245.24      1984.86 o                         
 -21   1  10      36644.09      36460.96       551.29 o                         
 -19   1  10      11649.35      11663.68       302.51 o                         
 -17   1  10        123.75        284.00       125.19 o                         
 -15   1  10     123219.12     123357.10       932.92 o                         
 -13   1  10     449626.07     450839.09      2664.01 o                         
 -11   1  10     441449.20     442793.52      2618.04 o                         
  -9   1  10      63985.48      63188.82       497.48 o                         
  -7   1  10       3557.78       3759.15       109.44 o                         
  -5   1  10      79528.30      80184.05       564.61 o                         
  -3   1  10     223834.05     220883.93      1236.04 o                         
  -1   1  10     159668.62     157096.25       972.11 o                         
   1   1  10      76438.50      74829.27       559.64 o                         
   3   1  10      10318.19      10092.28       197.13 o                         
   5   1  10       2339.73       2480.64       120.28 o                         
   7   1  10      14398.01      14150.27       288.33 o                         
   9   1  10       5154.69       5287.30       197.26 o                         
  11   1  10       3029.31       3364.02       203.29 o                         
  13   1  10        110.80        294.17       150.18 o                         
  15   1  10       2305.84       2548.70       201.69 o                         
  17   1  10      32424.79      32735.33       671.88 o                         
  19   1  10      85283.96      84855.21      1249.94 o                         
  21   1  10      48480.92      49069.37      1120.21 o                         
  23   1  10       4892.84       3700.25       519.37 o                         
 -32   2  10     128989.51     129411.98      1786.40 o                         
 -30   2  10      82801.02      83873.89      1362.50 o                         
 -28   2  10      28463.52      30140.31       814.20 o                         
 -26   2  10       6980.56       6865.13       376.78 o                         
 -24   2  10      58088.79      58723.06       802.71 o                         
 -22   2  10     175684.98     174060.71      1597.89 o                         
 -20   2  10     213262.74     209351.62      1644.82 o                         
 -18   2  10      35510.41      34715.40       456.42 o                         
 -16   2  10        422.29        802.91       103.67 o                         
 -14   2  10        745.76       1003.46       102.76 o                         
 -12   2  10      44203.27      44596.29       486.47 o                         
 -10   2  10      46071.03      45311.03       439.14 o                         
  -8   2  10        327.06        646.15        75.35 o                         
  -6   2  10      42850.07      43263.26       366.28 o                         
  -4   2  10      26601.92      26496.83       253.85 o                         
  -2   2  10       6550.57       7053.71       136.73 o                         
   0   2  10      14935.22      15318.16       211.06 o                         
   2   2  10      78778.23      76965.14       561.83 o                         
   4   2  10      53349.53      53084.34       518.57 o                         
   6   2  10      87413.82      85714.12       681.09 o                         
   8   2  10      29070.78      28494.48       379.49 o                         
  10   2  10      29792.28      30461.52       414.81 o                         
  12   2  10      19662.78      18807.47       373.75 o                         
  14   2  10      44113.79      45047.31       585.58 o                         
  16   2  10        302.24        285.96       189.36 o                         
  18   2  10         62.89         51.35       235.95 o                         
  20   2  10        330.58        546.49       317.60 o                         
  22   2  10       8531.33       8492.45       661.94 o                         
 -33   3  10      50229.93      50127.47      1586.80 o                         
 -31   3  10      14586.52      13492.07       631.93 o                         
 -29   3  10     101495.43     101687.30      1473.43 o                         
 -27   3  10      30191.75      29045.30       769.20 o                         
 -25   3  10      29020.42      29680.01       662.31 o                         
 -23   3  10      62907.74      61976.26       800.33 o                         
 -21   3  10      36621.55      36590.27       571.81 o                         
 -19   3  10     403416.64     405344.98      2711.25 o                         
 -17   3  10     237172.75     235954.21      1627.06 o                         
 -15   3  10        559.71        924.12       103.59 o                         
 -13   3  10       2154.71       2613.39       128.93 o                         
 -11   3  10     128703.21     127074.14       931.26 o                         
  -9   3  10     585356.43     588156.51      3370.48 o                         
  -7   3  10     394373.92     392355.67      2254.11 o                         
  -5   3  10      32019.86      32610.51       312.11 o                         
  -3   3  10        425.89        804.45        73.07 o                         
  -1   3  10      66716.26      66750.84       476.18 o                         
   1   3  10     213275.90     210940.67      1420.43 o                         
   3   3  10      64442.12      63981.31       525.41 o                         
   5   3  10       3832.27       3807.42       141.86 o                         
   7   3  10      17170.95      16988.45       299.93 o                         
   9   3  10         31.16        204.14       113.41 o                         
  11   3  10       9318.00      10079.91       283.64 o                         
  13   3  10       4268.67       4768.80       261.06 o                         
  15   3  10      89662.31      90433.63      1037.13 o
[truncated: 319,060 more chars]
